# Supplementary material for: Mesophilic and thermophilic viruses are associated with nutrient cycling during hyperthermophilic composting
Source: ISME J. 2023 Apr 8;17(6):916–30. doi: 10.1038/s41396-023-01404-1 (PMC10202948; doi:10.1038/s41396-023-01404-1)
Supplement: Supplementary file 2 — Dataset 1 to 8 [file 41396_2023_1404_MOESM2_ESM.xlsx]

## Sheet: Table S1
Supplementary Data 1 | Detailed information of predicted viral genomes identified in the composting samples.
Predicted vOTU	max_score_group	length (bp)	hallmark_gene_count	gene_count	viral_genes	host_genes	checkv_quality	completeness (%)	contamination (%)	Phylum	Class	Order	Family	Provirus	Phage lifestyle	Sample source
NODE_1002_length_12688_cov_3.699500	dsDNAphage	12688	2	21	3	0	Low-quality	10.28	0	NA	NA	NA	NA	NA	virulent	D0
NODE_10028_length_5548_cov_13.089741	dsDNAphage	5548	4	5	5	0	Low-quality	9.27	0	NA	NA	NA	NA	NA	temperate	D27
NODE_10032_length_5547_cov_39.676946	dsDNAphage	5547	2	9	3	0	Low-quality	6.32	0	NA	NA	NA	NA	NA	temperate	D27
NODE_10035_length_6087_cov_1.808617	dsDNAphage	6087	0	10	1	0	Low-quality	9.76	0	NA	NA	NA	NA	NA	temperate	D27
NODE_1004_length_13239_cov_2.666819	dsDNAphage	13239	2	15	4	0	Low-quality	9.1	0	Uroviricota	Caudoviricetes	/	Unassigned	NA	virulent	D0
NODE_10049_length_5533_cov_5.142621	dsDNAphage	5533	2	7	2	0	Low-quality	6.33	0	NA	NA	NA	NA	NA	virulent	D27
NODE_10075_length_5521_cov_2.996680	dsDNAphage	5521	0	5	0	0	Not-determined	NA	0	NA	NA	NA	NA	NA	virulent	D27
NODE_10076_length_6063_cov_7.805667	dsDNAphage	6063	0	8	0	0	Not-determined	NA	0	NA	NA	NA	NA	NA	virulent	D27
NODE_10089_length_6055_cov_5.488919	dsDNAphage	6055	2	6	5	0	Low-quality	7.7	0	NA	NA	NA	NA	NA	virulent	D27
NODE_10093_length_5329_cov_4.75717	dsDNAphage	5329	0	4	1	0	Low-quality	3.34	0	NA	NA	NA	NA	NA	virulent	D27
NODE_10095_length_5328_cov_2.43813	dsDNAphage	5328	1	7	3	0	Low-quality	8.86	0	NA	NA	NA	NA	NA	virulent	D27
NODE_10097_length_5326_cov_2.37842	dsDNAphage	3666	0	8	2	0	Low-quality	4.93	0	NA	NA	NA	NA	Yes	temperate	D27
NODE_10099_length_6052_cov_2.287418	dsDNAphage	6052	1	7	3	0	Low-quality	7.34	0	NA	NA	NA	NA	NA	virulent	D27
NODE_1010_length_11438_cov_5.56936	dsDNAphage	11438	0	21	5	1	Low-quality	5.06	0	NA	NA	NA	NA	NA	virulent	D15
NODE_1010_length_13192_cov_2.490720	dsDNAphage	13192	3	16	7	1	Low-quality	20.84	0	NA	NA	NA	NA	NA	virulent	D0
NODE_10100_length_5511_cov_2.094789	dsDNAphage	5511	2	8	5	0	Low-quality	8.56	0	Uroviricota	Caudoviricetes	/	Unassigned	NA	virulent	D27
NODE_10102_length_5323_cov_7.69985	dsDNAphage	5323	1	10	5	0	Low-quality	8.05	0	NA	NA	NA	NA	NA	temperate	D27
NODE_10129_length_5311_cov_19.5221	ssDNA	5311	0	7	2	0	Low-quality	8.01	0	NA	NA	NA	NA	NA	virulent	D27
NODE_10131_length_5494_cov_5.618536	dsDNAphage	5494	0	8	1	0	Low-quality	6.93	0	NA	NA	NA	NA	NA	virulent	D27
NODE_1014_length_11422_cov_5.53987	dsDNAphage	11422	2	22	10	1	Low-quality	20.73	0	NA	NA	NA	NA	NA	temperate	D15
NODE_10149_length_5487_cov_2.629176	dsDNAphage	5487	2	7	4	0	Low-quality	27.69	0	Uroviricota	Caudoviricetes	/	Salasmaviridae	NA	virulent	D27
NODE_10150_length_5486_cov_7.514386	dsDNAphage	5486	1	10	5	0	Low-quality	9.88	0	NA	NA	NA	NA	NA	virulent	D27
NODE_10173_length_5295_cov_2.84584	dsDNAphage	5295	1	1	1	0	Low-quality	3.65	0	NA	NA	NA	NA	NA	temperate	D27
NODE_1018_length_13160_cov_2.421713	dsDNAphage	13160	3	15	2	0	Low-quality	23.73	0	NA	NA	NA	NA	NA	temperate	D0
NODE_10191_length_5285_cov_11.7775	dsDNAphage	5285	0	13	3	0	Low-quality	4.56	0	NA	NA	NA	NA	NA	temperate	D27
NODE_10192_length_5285_cov_3.94562	dsDNAphage	5285	0	7	2	0	Low-quality	2.63	0	NA	NA	NA	NA	NA	virulent	D27
NODE_1020_length_32547_cov_25.518799	dsDNAphage	32547	3	39	9	0	Low-quality	41.3	0	Uroviricota	Caudoviricetes	/	Unassigned	NA	virulent	D27
NODE_1021_length_39906_cov_52.7898	dsDNAphage	39906	7	58	26	0	Medium-quality	69.91	0	NA	NA	NA	NA	NA	virulent	D27
NODE_10214_length_5999_cov_3.787966	dsDNAphage	5999	0	10	2	0	Low-quality	10.63	0	NA	NA	NA	NA	NA	virulent	D27
NODE_10229_length_5264_cov_3.11152	dsDNAphage	5264	1	7	1	0	Low-quality	6.91	0	NA	NA	NA	NA	NA	virulent	D27
NODE_10239_length_5448_cov_2.771546	dsDNAphage	5448	0	9	3	0	Low-quality	5.83	0	NA	NA	NA	NA	NA	virulent	D27
NODE_10249_length_5440_cov_2.728141	dsDNAphage	5440	1	5	1	0	Low-quality	8.75	0	NA	NA	NA	NA	NA	virulent	D27
NODE_10250_length_5254_cov_5.69234	dsDNAphage	5254	0	8	2	0	Low-quality	5.81	0	NA	NA	NA	NA	NA	virulent	D27
NODE_10263_length_5248_cov_13.0319	dsDNAphage	5248	2	7	5	0	Low-quality	6.05	0	NA	NA	NA	NA	NA	virulent	D27
NODE_10265_length_5431_cov_2.145911	dsDNAphage	5431	3	6	2	0	Low-quality	11.74	0	NA	NA	NA	NA	NA	virulent	D27
NODE_10273_length_5290_cov_2.035639	dsDNAphage	5290	0	13	0	0	Not-determined	NA	0	NA	NA	NA	NA	NA	virulent	D4
NODE_10273_length_5970_cov_2.481179	dsDNAphage	5970	0	8	3	0	Low-quality	6.06	0	NA	NA	NA	NA	NA	virulent	D27
NODE_10275_length_5966_cov_103.003068	dsDNAphage	5966	3	8	5	0	Low-quality	9.16	0	NA	NA	NA	NA	NA	temperate	D27
NODE_1028_length_8973_cov_2.427767	dsDNAphage	8973	0	12	3	0	Low-quality	9.52	0	NA	NA	NA	NA	NA	temperate	D15
NODE_10281_length_5238_cov_3.85445	dsDNAphage	5238	0	6	1	0	Low-quality	3.32	0	NA	NA	NA	NA	NA	temperate	D27
NODE_10286_length_5961_cov_16.396452	dsDNAphage	5961	0	10	3	0	Low-quality	9.32	0	NA	NA	NA	NA	NA	virulent	D27
NODE_10306_length_5223_cov_2.78435	dsDNAphage	5223	1	9	2	0	Low-quality	8.52	0	NA	NA	NA	NA	NA	temperate	D27
NODE_10322_length_5217_cov_7.74658	dsDNAphage	5217	0	6	2	0	Low-quality	7.01	0	NA	NA	NA	NA	NA	virulent	D27
NODE_10326_length_5215_cov_2.63448	dsDNAphage	5215	4	6	5	0	Low-quality	9.69	0	NA	NA	NA	NA	NA	temperate	D27
NODE_1034_length_11220_cov_12.1683	dsDNAphage	11220	0	15	1	0	Low-quality	5.61	0	NA	NA	NA	NA	NA	virulent	D15
NODE_10347_length_5208_cov_2.90429	dsDNAphage	5208	0	10	4	0	Low-quality	7.71	0	NA	NA	NA	NA	NA	temperate	D27
NODE_1036_length_11200_cov_3.1889	dsDNAphage	11200	1	13	4	1	Low-quality	16.47	0	NA	NA	NA	NA	NA	virulent	D15
NODE_10360_length_5203_cov_6.13362	dsDNAphage	5203	0	7	1	0	Low-quality	6.56	0	NA	NA	NA	NA	NA	virulent	D27
NODE_10364_length_5201_cov_24.3391	dsDNAphage	5201	5	10	8	0	Low-quality	9.87	0	NA	NA	NA	NA	NA	temperate	D27
NODE_10368_length_5199_cov_14.012	dsDNAphage	5199	3	8	7	0	Low-quality	10.38	0	NA	NA	NA	NA	NA	temperate	D27
NODE_1037_length_13029_cov_4.556303	dsDNAphage	13029	1	16	3	0	Low-quality	12.89	0	NA	NA	NA	NA	NA	virulent	D0
NODE_10376_length_5923_cov_2.940762	dsDNAphage	5923	0	12	2	0	Low-quality	8.71	0	NA	NA	NA	NA	NA	virulent	D27
NODE_10379_length_5195_cov_4.05691	dsDNAphage	5195	2	6	5	0	Low-quality	3.75	0	NA	NA	NA	NA	NA	virulent	D27
NODE_10381_length_5193_cov_3.33746	dsDNAphage	5193	3	5	3	0	Low-quality	7.24	0	NA	NA	NA	NA	NA	virulent	D27
NODE_10383_length_5921_cov_2.462899	dsDNAphage	5921	1	7	4	1	Low-quality	8.15	0	NA	NA	NA	NA	NA	virulent	D27
NODE_10398_length_5376_cov_4.681069	dsDNAphage	4444	0	5	2	0	Low-quality	5.04	0	Uroviricota	Caudoviricetes	/	Zobellviridae	Yes	temperate	D27
NODE_10410_length_5179_cov_3.35472	dsDNAphage	5179	4	5	5	0	Low-quality	6.22	0	NA	NA	NA	NA	NA	temperate	D27
NODE_10413_length_5905_cov_8.737857	dsDNAphage	5905	0	11	3	0	Low-quality	4.16	0	NA	NA	NA	NA	NA	virulent	D27
NODE_10467_length_5154_cov_2.94718	dsDNAphage	5154	3	3	3	0	Low-quality	8.12	0	NA	NA	NA	NA	NA	temperate	D27
NODE_10490_length_5341_cov_3.645364	dsDNAphage	5341	0	9	2	0	Low-quality	3.09	0	NA	NA	NA	NA	NA	temperate	D27
NODE_10492_length_5148_cov_5.29035	dsDNAphage	5148	3	9	3	1	Low-quality	9.36	0	NA	NA	NA	NA	NA	temperate	D27
NODE_10493_length_5870_cov_3.094264	dsDNAphage	5870	4	6	6	0	Low-quality	7.81	0	NA	NA	NA	NA	NA	virulent	D27
NODE_10494_length_5146_cov_3.04181	dsDNAphage	5146	0	7	4	0	Low-quality	7.7	0	NA	NA	NA	NA	NA	temperate	D27
NODE_10497_length_5868_cov_1.675507	dsDNAphage	5868	0	11	4	0	Low-quality	8.29	0	NA	NA	NA	NA	NA	temperate	D27
NODE_105_length_40604_cov_4.470041	dsDNAphage	40604	0	82	9	1	Low-quality	20.18	0	NA	NA	NA	NA	NA	virulent	D0
NODE_1050_length_11089_cov_168.743	dsDNAphage	11089	0	19	1	1	Low-quality	16.73	0	NA	NA	NA	NA	NA	virulent	D15
NODE_10533_length_5857_cov_3.243835	dsDNAphage	5857	3	7	5	0	Low-quality	11.75	0	NA	NA	NA	NA	NA	temperate	D27
NODE_10536_length_5324_cov_32.769187	dsDNAphage	5324	0	10	2	1	Low-quality	3.1	0	NA	NA	NA	NA	NA	virulent	D27
NODE_1054_length_20024_cov_3.954580	dsDNAphage	20024	0	47	3	3	Low-quality	11.12	0	NA	NA	NA	NA	NA	virulent	D4
NODE_10550_length_5125_cov_1.87664	dsDNAphage	5125	0	9	3	0	Low-quality	10.79	0	NA	NA	NA	NA	NA	temperate	D27
NODE_10550_length_5848_cov_5.946425	dsDNAphage	5848	0	6	2	0	Low-quality	2.98	0	NA	NA	NA	NA	NA	virulent	D27
NODE_10551_length_5848_cov_4.195686	dsDNAphage	5848	0	14	5	1	Low-quality	11.31	0	NA	NA	NA	NA	NA	virulent	D27
NODE_10557_length_5846_cov_2.089264	dsDNAphage	5846	1	3	0	0	Not-determined	NA	0	NA	NA	NA	NA	NA	temperate	D27
NODE_10573_length_5116_cov_4.20949	dsDNAphage	5116	4	5	5	0	Low-quality	5.95	0	NA	NA	NA	NA	NA	temperate	D27
NODE_10575_length_5307_cov_4.192588	dsDNAphage	5307	0	9	0	0	Not-determined	NA	0	NA	NA	NA	NA	NA	virulent	D27
NODE_1059_length_8760_cov_4.008198	dsDNAphage	8760	3	6	3	0	Low-quality	11.64	0	NA	NA	NA	NA	NA	temperate	D15
NODE_10598_length_5107_cov_18.6326	dsDNAphage	5107	2	7	1	0	Low-quality	6.69	0	NA	NA	NA	NA	NA	virulent	D27
NODE_10599_length_5106_cov_2.27981	dsDNAphage	5106	1	3	2	0	Low-quality	6.59	0	NA	NA	NA	NA	NA	temperate	D27
NODE_10629_length_5097_cov_2.92217	dsDNAphage	5097	0	11	1	1	Low-quality	3.2	0	NA	NA	NA	NA	NA	virulent	D27
NODE_10642_length_5091_cov_1.89964	dsDNAphage	5091	0	7	3	0	Low-quality	6.51	0	NA	NA	NA	NA	NA	virulent	D27
NODE_10647_length_5171_cov_2.578076	dsDNAphage	5171	0	10	1	0	Low-quality	3.5	0	NA	NA	NA	NA	NA	virulent	D4
NODE_1066_length_10477_cov_3.259780	dsDNAphage	10477	1	14	1	0	Low-quality	5.68	0	NA	NA	NA	NA	NA	temperate	D0
NODE_10661_length_5280_cov_1.986103	dsDNAphage	5280	0	7	1	0	Low-quality	1.12	0	NA	NA	NA	NA	NA	virulent	D27
NODE_10670_length_5797_cov_3.786767	dsDNAphage	5797	1	9	2	0	Low-quality	6.95	0	NA	NA	NA	NA	NA	virulent	D27
NODE_10674_length_5078_cov_4.31653	dsDNAphage	5078	1	6	3	0	Low-quality	26.31	0	Uroviricota	Caudoviricetes	/	Salasmaviridae	NA	virulent	D27
NODE_10681_length_5157_cov_59.343416	ssDNA	4794	0	6	0	0	Not-determined	NA	0	NA	NA	NA	NA	NA	virulent	D4
NODE_10684_length_5075_cov_3.99819	dsDNAphage	5075	0	8	1	0	Low-quality	4.72	0	NA	NA	NA	NA	NA	virulent	D27
NODE_10688_length_5268_cov_17.583865	dsDNAphage	5268	0	7	3	0	Low-quality	3.58	0	NA	NA	NA	NA	NA	virulent	D27
NODE_10691_length_5072_cov_2.31369	dsDNAphage	5072	2	10	5	0	Low-quality	8.94	0	NA	NA	NA	NA	NA	temperate	D27
NODE_10738_length_5769_cov_1.768078	dsDNAphage	4161	0	7	2	0	Low-quality	3.86	0	NA	NA	NA	NA	Yes	temperate	D27
NODE_10748_length_5241_cov_5.698755	dsDNAphage	5241	0	15	5	0	Low-quality	4.66	0	NA	NA	NA	NA	NA	virulent	D27
NODE_10752_length_5762_cov_2.532050	dsDNAphage	3176	0	5	1	0	Low-quality	3.38	0	NA	NA	NA	NA	Yes	temperate	D27
NODE_10768_length_5128_cov_2.510837	dsDNAphage	5128	0	10	3	0	Low-quality	8.22	0	NA	NA	NA	NA	NA	temperate	D4
NODE_10778_length_5031_cov_2.5661	dsDNAphage	5031	2	7	4	0	Low-quality	6.16	0	NA	NA	NA	NA	NA	virulent	D27
NODE_10787_length_5224_cov_3.306732	dsDNAphage	5224	2	8	6	0	Low-quality	6.89	0	NA	NA	NA	NA	NA	temperate	D27
NODE_10798_length_5741_cov_8.707905	dsDNAphage	5741	0	18	3	0	Low-quality	3.03	0	NA	NA	NA	NA	NA	virulent	D27
NODE_10799_length_5023_cov_5.14277	dsDNAphage	5023	2	7	2	0	Low-quality	6.26	0	NA	NA	NA	NA	NA	virulent	D27
NODE_10802_length_5022_cov_24.6933	dsDNAphage	5022	0	6	0	0	Not-determined	NA	0	NA	NA	NA	NA	NA	virulent	D27
NODE_10804_length_5021_cov_2.42869	dsDNAphage	5021	1	12	1	0	Low-quality	5.64	0	NA	NA	NA	NA	NA	virulent	D27
NODE_10806_length_5020_cov_4.97887	dsDNAphage	5020	0	11	1	0	Low-quality	3.25	0	NA	NA	NA	NA	NA	temperate	D27
NODE_10807_length_5736_cov_5.324996	dsDNAphage	5736	2	6	4	0	Low-quality	8.42	0	NA	NA	NA	NA	NA	virulent	D27
NODE_10835_length_5008_cov_1.85435	dsDNAphage	5008	1	6	1	0	Low-quality	8.69	0	NA	NA	NA	NA	NA	virulent	D27
NODE_1085_length_23516_cov_8.658069	dsDNAphage	3832	3	5	2	0	Low-quality	1.93	0	NA	NA	NA	NA	Yes	temperate	D4
NODE_10852_length_5001_cov_2.92656	dsDNAphage	3950	4	7	5	0	Low-quality	5.9	0	NA	NA	NA	NA	Yes	temperate	D27
NODE_10853_length_5099_cov_4.237000	dsDNAphage	5099	1	7	1	1	Low-quality	6.43	0	NA	NA	NA	NA	NA	virulent	D4
NODE_10863_length_5714_cov_2.852716	dsDNAphage	5714	0	13	1	0	Low-quality	2.32	0	NA	NA	NA	NA	NA	virulent	D27
NODE_10864_length_5196_cov_4.642142	dsDNAphage	5196	2	11	3	0	Low-quality	9.01	0	NA	NA	NA	NA	NA	temperate	D27
NODE_10874_length_5192_cov_2.375417	dsDNAphage	5192	3	3	3	0	Low-quality	7.31	0	NA	NA	NA	NA	NA	temperate	D27
NODE_10930_length_5690_cov_2.209980	dsDNAphage	3513	0	3	1	0	Low-quality	3.21	0	NA	NA	NA	NA	Yes	temperate	D27
NODE_10953_length_5167_cov_3.134964	dsDNAphage	5167	3	6	3	0	Low-quality	17.28	0	Uroviricota	Caudoviricetes	/	Salasmaviridae	NA	virulent	D27
NODE_10959_length_5679_cov_2.760036	dsDNAphage	5679	5	6	6	0	Low-quality	3.05	0	NA	NA	NA	NA	NA	temperate	D27
NODE_10974_length_5158_cov_21.826448	dsDNAphage	5158	3	7	5	0	Low-quality	6.22	0	NA	NA	NA	NA	NA	virulent	D27
NODE_10974_length_5672_cov_2.895209	dsDNAphage	5672	0	14	6	0	Low-quality	5.67	0	NA	NA	NA	NA	NA	virulent	D27
NODE_10982_length_5052_cov_2.360993	dsDNAphage	5052	0	9	0	0	Not-determined	NA	0	NA	NA	NA	NA	NA	temperate	D4
NODE_10990_length_5049_cov_25.855960	dsDNAphage	5049	0	11	2	0	Low-quality	2.42	0	NA	NA	NA	NA	NA	virulent	D4
NODE_10992_length_5048_cov_2.245100	dsDNAphage	5048	0	12	2	0	Low-quality	2.16	0	Uroviricota	Caudoviricetes	/	Unassigned	NA	virulent	D4
NODE_1100_length_12005_cov_3.576012	dsDNAphage	12005	3	25	3	0	Low-quality	11.63	0	NA	NA	NA	NA	NA	virulent	D0
NODE_11005_length_5045_cov_2.985847	dsDNAphage	5045	0	5	0	0	Not-determined	NA	0	NA	NA	NA	NA	NA	virulent	D4
NODE_1101_length_12603_cov_2.228247	dsDNAphage	12603	0	29	4	0	Low-quality	11.14	0	NA	NA	NA	NA	NA	virulent	D0
NODE_11012_length_5659_cov_3.995144	dsDNAphage	5659	2	7	4	0	Low-quality	19.23	0	NA	NA	NA	NA	NA	virulent	D27
NODE_1102_length_12599_cov_13.364960	dsDNAphage	12599	1	12	2	0	Low-quality	14.73	0	NA	NA	NA	NA	NA	virulent	D0
NODE_11038_length_5137_cov_2.327908	dsDNAphage	5137	0	7	2	0	Low-quality	6.17	0	NA	NA	NA	NA	NA	virulent	D27
NODE_11040_length_5647_cov_244.798486	dsDNAphage	5647	1	13	6	0	Low-quality	8.21	0	NA	NA	NA	NA	NA	temperate	D27
NODE_11048_length_5132_cov_5.461554	dsDNAphage	5132	0	11	1	0	Low-quality	3.63	0	NA	NA	NA	NA	NA	virulent	D27
NODE_1109_length_12550_cov_10.542205	dsDNAphage	12550	0	22	6	0	Low-quality	9.4	0	NA	NA	NA	NA	NA	virulent	D0
NODE_11091_length_5119_cov_2.122311	ssDNA	5119	0	8	5	0	Low-quality	4.43	0	NA	NA	NA	NA	NA	virulent	D27
NODE_11096_length_5117_cov_2.229175	dsDNAphage	5117	0	6	2	0	Low-quality	6.88	0	NA	NA	NA	NA	NA	virulent	D27
NODE_11097_length_5619_cov_12.379529	dsDNAphage	5619	1	8	1	0	Low-quality	7.36	0	NA	NA	NA	NA	NA	virulent	D27
NODE_1113_length_10477_cov_2.69647	dsDNAphage	10477	2	9	4	0	Low-quality	13.88	0	NA	NA	NA	NA	NA	temperate	D15
NODE_11134_length_5106_cov_1.680447	dsDNAphage	5106	4	5	4	0	Low-quality	10.92	0	Uroviricota	Caudoviricetes	/	Autographiviridae	NA	temperate	D27
NODE_11142_length_5103_cov_5.742806	dsDNAphage	4308	0	7	1	0	Low-quality	2.16	0	NA	NA	NA	NA	Yes	temperate	D27
NODE_11178_length_5590_cov_2.766345	dsDNAphage	5590	3	5	3	0	Low-quality	11.5	0	NA	NA	NA	NA	NA	temperate	D27
NODE_11192_length_5585_cov_2.436566	dsDNAphage	4693	0	5	1	0	Low-quality	4.68	0	NA	NA	NA	NA	Yes	temperate	D27
NODE_11205_length_5579_cov_4.498905	dsDNAphage	5579	1	5	3	0	Low-quality	7.78	0	NA	NA	NA	NA	NA	temperate	D27
NODE_1122_length_11914_cov_5.170038	dsDNAphage	11914	3	12	5	0	Low-quality	15.58	0	NA	NA	NA	NA	NA	virulent	D0
NODE_1128_length_11862_cov_2.671937	dsDNAphage	11862	1	27	4	0	Low-quality	15.16	0	NA	NA	NA	NA	NA	virulent	D0
NODE_1129_length_12380_cov_2.647586	dsDNAphage	12380	8	15	9	0	Low-quality	18.86	0	NA	NA	NA	NA	NA	temperate	D0
NODE_113_length_39699_cov_5.432955	dsDNAphage	39699	4	27	3	1	Low-quality	22.59	0	NA	NA	NA	NA	NA	virulent	D0
NODE_11318_length_5044_cov_4.478868	dsDNAphage	5044	3	5	4	0	Low-quality	6.96	0	NA	NA	NA	NA	NA	temperate	D27
NODE_11360_length_5027_cov_5.280032	dsDNAphage	5027	1	5	1	0	Low-quality	7.32	0	NA	NA	NA	NA	NA	virulent	D27
NODE_1139_length_8317_cov_3.640180	dsDNAphage	8317	2	6	1	0	Low-quality	5.22	0	NA	NA	NA	NA	NA	virulent	D15
NODE_11403_length_5512_cov_1.600406	dsDNAphage	5512	3	7	4	0	Low-quality	5.94	0	Uroviricota	Caudoviricetes	/	/	NA	virulent	D27
NODE_11409_length_5508_cov_6.112405	dsDNAphage	5508	0	10	4	0	Low-quality	6.63	0	NA	NA	NA	NA	NA	temperate	D27
NODE_11433_length_5001_cov_2.149327	dsDNAphage	5001	1	7	3	0	Low-quality	6.03	0	NA	NA	NA	NA	NA	virulent	D27
NODE_11434_length_5497_cov_9.000926	dsDNAphage	5497	3	8	3	0	Low-quality	7.61	0	NA	NA	NA	NA	NA	temperate	D27
NODE_11470_length_5485_cov_18.496658	dsDNAphage	5485	0	7	1	1	Low-quality	7.13	0	Uroviricota	Caudoviricetes	/	Vilmaviridae	NA	virulent	D27
NODE_11501_length_5476_cov_2.090199	dsDNAphage	5476	0	12	7	0	Low-quality	7.72	0	NA	NA	NA	NA	NA	virulent	D27
NODE_1155_length_18711_cov_5.110950	dsDNAphage	18711	8	21	17	0	Low-quality	32.32	0	NA	NA	NA	NA	NA	temperate	D4
NODE_11559_length_5457_cov_1.645203	ssDNA	5457	0	7	3	0	Low-quality	3.39	0	NA	NA	NA	NA	NA	virulent	D27
NODE_1159_length_11656_cov_2.141559	dsDNAphage	11656	1	17	1	0	Low-quality	6.65	0	NA	NA	NA	NA	NA	virulent	D0
NODE_116_length_39036_cov_8.547834	dsDNAphage	38944	4	50	6	0	Low-quality	35.21	0	NA	NA	NA	NA	NA	virulent	D0
NODE_11634_length_5430_cov_7.867755	dsDNAphage	5430	0	9	2	0	Low-quality	3.28	0	NA	NA	NA	NA	NA	virulent	D27
NODE_11638_length_5430_cov_2.464078	dsDNAphage	5430	0	10	1	0	Low-quality	4.08	0	NA	NA	NA	NA	NA	virulent	D27
NODE_11647_length_5428_cov_2.631263	dsDNAphage	5428	1	5	2	0	Low-quality	2.47	0	NA	NA	NA	NA	NA	temperate	D27
NODE_11673_length_5420_cov_4.149032	dsDNAphage	5420	0	9	2	0	Low-quality	8.51	0	NA	NA	NA	NA	NA	virulent	D27
NODE_11681_length_5418_cov_4.895093	dsDNAphage	5418	5	6	5	0	Low-quality	8.63	0	NA	NA	NA	NA	NA	temperate	D27
NODE_1170_length_18588_cov_2.995403	dsDNAphage	18588	1	36	9	0	Low-quality	27.29	0	NA	NA	NA	NA	NA	temperate	D4
NODE_11715_length_5407_cov_2.541258	dsDNAphage	5407	1	5	1	0	Low-quality	3.7	0	NA	NA	NA	NA	NA	virulent	D27
NODE_11730_length_5402_cov_1.991891	dsDNAphage	5402	0	13	2	0	Low-quality	7.1	0	NA	NA	NA	NA	NA	virulent	D27
NODE_1174_length_18517_cov_6.408893	dsDNAphage	18517	8	23	13	0	Low-quality	25.86	0	NA	NA	NA	NA	NA	virulent	D4
NODE_11767_length_5388_cov_3.618642	dsDNAphage	5388	6	10	7	0	Low-quality	8.22	0	Uroviricota	Caudoviricetes	/	Mesyanzhinovviridae	NA	temperate	D27
NODE_1180_length_12114_cov_2.985685	dsDNAphage	12114	5	14	6	0	Low-quality	11.8	0	NA	NA	NA	NA	NA	virulent	D0
NODE_1183_length_9909_cov_3.2263	dsDNAphage	9909	3	8	1	0	Low-quality	3.77	0	NA	NA	NA	NA	NA	virulent	D15
NODE_119_length_38512_cov_5.643376	dsDNAphage	31623	2	48	8	1	Low-quality	37.73	0	NA	NA	NA	NA	Yes	temperate	D0
NODE_1194_length_18310_cov_3.249739	dsDNAphage	18310	1	32	5	0	Low-quality	18.38	0	NA	NA	NA	NA	NA	virulent	D4
NODE_11976_length_5314_cov_2.123490	dsDNAphage	5314	3	7	1	0	Low-quality	3.6	0	NA	NA	NA	NA	NA	virulent	D27
NODE_11995_length_5305_cov_3.024971	dsDNAphage	5305	1	10	0	0	Not-determined	NA	0	NA	NA	NA	NA	NA	temperate	D27
NODE_120_length_62760_cov_4.648330	dsDNAphage	10048	1	15	2	0	Low-quality	13.82	0	NA	NA	NA	NA	Yes	temperate	D4
NODE_12002_length_5302_cov_2.955026	dsDNAphage	5302	0	7	0	0	Not-determined	NA	0	NA	NA	NA	NA	NA	virulent	D27
NODE_1201_length_8062_cov_3.722466	dsDNAphage	8062	0	11	2	0	Low-quality	9.15	0	NA	NA	NA	NA	NA	virulent	D15
NODE_12014_length_5298_cov_3.099635	dsDNAphage	5298	2	8	5	0	Low-quality	3.83	0	NA	NA	NA	NA	NA	virulent	D27
NODE_12030_length_5291_cov_3.586479	dsDNAphage	5291	0	8	1	0	Low-quality	0.84	0	NA	NA	NA	NA	NA	temperate	D27
NODE_1204_length_8042_cov_2.514667	dsDNAphage	8042	6	11	10	0	Low-quality	7.72	0	NA	NA	NA	NA	NA	temperate	D15
NODE_12057_length_5284_cov_4.075988	dsDNAphage	5284	4	7	4	0	Low-quality	6.78	0	NA	NA	NA	NA	NA	virulent	D27
NODE_12082_length_5277_cov_2.140402	dsDNAphage	5277	0	10	1	0	Low-quality	2.67	0	NA	NA	NA	NA	NA	virulent	D27
NODE_12100_length_5268_cov_2.186109	dsDNAphage	5268	0	11	0	1	Not-determined	NA	0	NA	NA	NA	NA	NA	virulent	D27
NODE_1214_length_9821_cov_2.625180	dsDNAphage	9821	1	7	2	0	Low-quality	12.64	0	NA	NA	NA	NA	NA	virulent	D0
NODE_12154_length_5246_cov_4.348358	dsDNAphage	5246	2	7	5	0	Low-quality	6.01	0	NA	NA	NA	NA	NA	temperate	D27
NODE_12175_length_5240_cov_2.330286	dsDNAphage	5240	0	7	5	0	Low-quality	5.53	0	NA	NA	NA	NA	NA	virulent	D27
NODE_1220_length_11320_cov_3.818465	dsDNAphage	11320	5	15	5	1	Low-quality	11.67	0	NA	NA	NA	NA	NA	temperate	D0
NODE_1224_length_29017_cov_9.678263	dsDNAphage	24392	7	30	17	1	Low-quality	33.78	0	Uroviricota	Caudoviricetes	/	/	Yes	temperate	D27
NODE_1227_length_9609_cov_26.2874	dsDNAphage	9609	0	22	0	0	Not-determined	NA	0	NA	NA	NA	NA	NA	virulent	D15
NODE_12295_length_5203_cov_3.202978	dsDNAphage	5203	0	6	2	0	Low-quality	6.39	0	NA	NA	NA	NA	NA	virulent	D27
NODE_1230_length_9768_cov_5.568415	dsDNAphage	9768	0	13	3	0	Low-quality	6.14	0	NA	NA	NA	NA	NA	virulent	D0
NODE_12301_length_5202_cov_2.127376	dsDNAphage	5202	0	6	3	0	Low-quality	7.78	0	NA	NA	NA	NA	NA	temperate	D27
NODE_12305_length_5200_cov_12.522839	dsDNAphage	5200	1	10	5	0	Low-quality	9.36	0	NA	NA	NA	NA	NA	virulent	D27
NODE_12331_length_5189_cov_2.799411	dsDNAphage	5189	4	9	9	0	Low-quality	8.07	0	NA	NA	NA	NA	NA	virulent	D27
NODE_12337_length_5188_cov_2.022794	dsDNAphage	5188	1	6	3	0	Low-quality	9.6	0	NA	NA	NA	NA	NA	virulent	D27
NODE_12358_length_5182_cov_1.911076	dsDNAphage	5182	2	3	3	0	Low-quality	7.42	0	NA	NA	NA	NA	NA	temperate	D27
NODE_12360_length_5181_cov_10.412633	dsDNAphage	5181	4	5	5	0	Low-quality	8.65	0	NA	NA	NA	NA	NA	temperate	D27
NODE_12383_length_5174_cov_21.023251	dsDNAphage	5174	0	7	3	0	Low-quality	7.74	0	NA	NA	NA	NA	NA	temperate	D27
NODE_1240_length_9739_cov_3.037241	dsDNAphage	9739	4	11	8	0	Low-quality	13.83	0	NA	NA	NA	NA	NA	temperate	D0
NODE_12407_length_5166_cov_5.754687	dsDNAphage	5166	1	9	1	0	Low-quality	4.77	0	NA	NA	NA	NA	NA	temperate	D27
NODE_12452_length_5150_cov_2.845971	dsDNAphage	5150	0	14	2	0	Low-quality	3.12	0	NA	NA	NA	NA	NA	virulent	D27
NODE_12512_length_5129_cov_7.770577	dsDNAphage	5129	0	6	1	0	Low-quality	3.05	0	Uroviricota	Caudoviricetes	/	Autographiviridae	NA	virulent	D27
NODE_1255_length_9474_cov_16.8678	dsDNAphage	9474	0	15	3	0	Low-quality	14.23	0	NA	NA	NA	NA	NA	temperate	D15
NODE_12565_length_5109_cov_1.754092	dsDNAphage	5109	0	8	0	0	Not-determined	NA	0	NA	NA	NA	NA	NA	virulent	D27
NODE_12588_length_5102_cov_3.356986	dsDNAphage	5102	1	3	0	0	Not-determined	NA	0	NA	NA	NA	NA	NA	temperate	D27
NODE_126_length_46644_cov_12.3912	dsDNAphage	46644	9	50	17	3	Medium-quality	61.88	0	Uroviricota	Caudoviricetes	/	Mesyanzhinovviridae	NA	virulent	D15
NODE_12611_length_5094_cov_10.477077	dsDNAphage	5094	0	5	3	0	Low-quality	2.64	0	NA	NA	NA	NA	NA	virulent	D27
NODE_12691_length_5071_cov_9.769710	dsDNAphage	5071	0	9	0	0	Not-determined	NA	0	NA	NA	NA	NA	NA	virulent	D27
NODE_12755_length_5054_cov_3.498486	dsDNAphage	5054	2	6	1	0	Low-quality	7.56	0	Uroviricota	Caudoviricetes	/	/	NA	virulent	D27
NODE_12756_length_5054_cov_3.318063	dsDNAphage	5054	3	7	6	0	Low-quality	6.99	0	NA	NA	NA	NA	NA	temperate	D27
NODE_12788_length_5044_cov_2.693428	dsDNAphage	5044	1	6	1	0	Low-quality	4.13	0	NA	NA	NA	NA	NA	virulent	D27
NODE_12909_length_5010_cov_1.928528	dsDNAphage	5010	0	11	4	0	Low-quality	9.1	0	NA	NA	NA	NA	NA	temperate	D27
NODE_130_length_100289_cov_16.227318	dsDNAphage	100289	1	99	1	58	High-quality	100	0	NA	NA	NA	NA	NA	temperate	D27
NODE_1318_length_7551_cov_2.496511	dsDNAphage	7551	1	14	3	0	Low-quality	11.09	0	NA	NA	NA	NA	NA	virulent	D15
NODE_1335_length_10736_cov_2.371721	dsDNAphage	10736	1	10	0	0	Not-determined	NA	0	NA	NA	NA	NA	NA	virulent	D0
NODE_1340_length_10717_cov_3.247033	dsDNAphage	10717	2	9	2	0	Low-quality	13.41	0	NA	NA	NA	NA	NA	virulent	D0
NODE_1343_length_7444_cov_2.340095	ssDNA	7444	0	14	2	0	Low-quality	9.9	0	NA	NA	NA	NA	NA	temperate	D15
NODE_1348_length_7413_cov_3.147389	dsDNAphage	7413	3	9	3	0	Low-quality	10.25	0	NA	NA	NA	NA	NA	virulent	D15
NODE_1348_length_9331_cov_3.049935	dsDNAphage	9331	2	18	3	0	Low-quality	12.54	0	NA	NA	NA	NA	NA	virulent	D0
NODE_1356_length_27299_cov_36.677426	dsDNAphage	27299	6	30	13	0	Low-quality	37.82	0	Uroviricota	Caudoviricetes	/	/	NA	virulent	D27
NODE_1369_length_11152_cov_6.754908	dsDNAphage	11152	0	15	1	1	Low-quality	6.71	0	NA	NA	NA	NA	NA	virulent	D0
NODE_1387_length_24215_cov_4.486648	dsDNAphage	24215	0	35	13	0	Low-quality	41.85	0	NA	NA	NA	NA	NA	temperate	D27
NODE_1395_length_9190_cov_10.700913	dsDNAphage	9190	3	12	4	0	Low-quality	10.06	0	NA	NA	NA	NA	NA	virulent	D0
NODE_1398_length_23288_cov_6.27099	dsDNAphage	23288	10	27	20	0	Low-quality	33.95	0	NA	NA	NA	NA	NA	temperate	D4
NODE_14_length_123124_cov_4.530868	dsDNAphage	123124	7	167	16	3	Medium-quality	69.52	0	NA	NA	NA	NA	NA	virulent	D0
NODE_1404_length_10452_cov_2.653530	dsDNAphage	10452	3	15	5	0	Low-quality	14.51	0	NA	NA	NA	NA	NA	virulent	D0
NODE_1408_length_10431_cov_3.116434	dsDNAphage	10431	0	11	0	0	Not-determined	NA	0	NA	NA	NA	NA	NA	virulent	D0
NODE_1409_length_8526_cov_5.93604	dsDNAphage	8526	3	5	1	0	Low-quality	5.4	0	NA	NA	NA	NA	NA	virulent	D15
NODE_1416_length_9118_cov_2.844218	dsDNAphage	9118	1	5	1	0	Low-quality	13.64	0	NA	NA	NA	NA	NA	virulent	D0
NODE_1429_length_8448_cov_3.89172	dsDNAphage	5659	0	11	3	0	Low-quality	4.75	0	NA	NA	NA	NA	Yes	temperate	D15
NODE_1429_length_9074_cov_2.384290	dsDNAphage	9074	0	13	1	0	Low-quality	3.96	0	NA	NA	NA	NA	NA	virulent	D0
NODE_1438_length_30158_cov_5.70139	dsDNAphage	30158	7	41	22	0	Low-quality	46.14	0	NA	NA	NA	NA	NA	temperate	D27
NODE_1449_length_15951_cov_11.457923	dsDNAphage	15951	0	22	2	1	Low-quality	23.86	0	NA	NA	NA	NA	NA	virulent	D4
NODE_1466_length_10703_cov_17.669087	dsDNAphage	10703	2	18	1	0	Low-quality	16.01	0	NA	NA	NA	NA	NA	virulent	D0
NODE_1469_length_10689_cov_2.362323	dsDNAphage	10689	1	10	4	0	Low-quality	15.94	0	NA	NA	NA	NA	NA	virulent	D0
NODE_1482_length_6920_cov_24.218443	dsDNAphage	6920	2	11	4	0	Low-quality	4.59	0	NA	NA	NA	NA	NA	virulent	D15
NODE_1485_length_10000_cov_2.877487	ssDNA	10000	0	21	3	0	Low-quality	10.36	0	NA	NA	NA	NA	NA	virulent	D0
NODE_1502_length_10512_cov_3.292999	dsDNAphage	10512	0	20	2	0	Low-quality	17.29	0	NA	NA	NA	NA	NA	virulent	D0
NODE_1503_length_10511_cov_2.504706	dsDNAphage	10511	2	10	2	0	Low-quality	5.85	0	NA	NA	NA	NA	NA	virulent	D0
NODE_1507_length_10491_cov_2.730081	dsDNAphage	10491	1	18	1	0	Low-quality	15.69	0	NA	NA	NA	NA	NA	virulent	D0
NODE_1521_length_10455_cov_7.125145	dsDNAphage	10455	1	8	1	0	Low-quality	9.8	0	NA	NA	NA	NA	NA	virulent	D0
NODE_1524_length_29049_cov_5.25174	dsDNAphage	29049	4	23	7	0	Low-quality	25.24	0	NA	NA	NA	NA	NA	temperate	D27
NODE_1534_length_8756_cov_2.522236	dsDNAphage	8756	0	17	2	0	Low-quality	13.25	0	NA	NA	NA	NA	NA	virulent	D0
NODE_1535_length_10425_cov_3.756053	dsDNAphage	10425	3	13	4	0	Low-quality	14.75	0	NA	NA	NA	NA	NA	virulent	D0
NODE_1538_length_10417_cov_2.555049	dsDNAphage	10417	1	13	2	0	Low-quality	13.35	0	NA	NA	NA	NA	NA	temperate	D0
NODE_1539_length_7902_cov_21.1874	dsDNAphage	7902	0	5	1	1	Low-quality	3.31	0	NA	NA	NA	NA	NA	virulent	D15
NODE_154_length_35325_cov_3.007722	dsDNAphage	35325	3	20	3	0	Low-quality	16.31	0	NA	NA	NA	NA	NA	virulent	D0
NODE_1541_length_8741_cov_3.222402	dsDNAphage	8741	0	22	5	0	Low-quality	9.16	0	NA	NA	NA	NA	NA	virulent	D0
NODE_1543_length_6729_cov_14.920362	dsDNAphage	6729	0	17	5	0	Low-quality	7.25	0	NA	NA	NA	NA	NA	temperate	D15
NODE_1547_length_7883_cov_6.35984	dsDNAphage	7883	0	13	1	1	Low-quality	11.32	0	NA	NA	NA	NA	NA	temperate	D15
NODE_1549_length_6720_cov_6.502945	dsDNAphage	6720	0	8	1	0	Low-quality	10.05	0	NA	NA	NA	NA	NA	virulent	D15
NODE_1552_length_7865_cov_2.65761	dsDNAphage	7865	2	11	7	0	Low-quality	10.58	0	NA	NA	NA	NA	NA	virulent	D15
NODE_1559_length_8695_cov_3.443113	dsDNAphage	8695	3	8	3	0	Low-quality	6.73	0	NA	NA	NA	NA	NA	virulent	D0
NODE_1569_length_24488_cov_25.919759	dsDNAphage	24488	5	39	17	0	Low-quality	36.25	0	NA	NA	NA	NA	NA	temperate	D27
NODE_157_length_39739_cov_7.406912	dsDNAphage	39739	4	53	12	3	Medium-quality	61.6	0	NA	NA	NA	NA	NA	temperate	D0
NODE_1573_length_18229_cov_2.987700	dsDNAphage	18229	2	31	6	0	Low-quality	25.25	0	Uroviricota	Caudoviricetes	/	/	NA	virulent	D4
NODE_1579_length_9620_cov_2.671883	dsDNAphage	9620	1	8	1	0	Low-quality	13.61	0	NA	NA	NA	NA	NA	virulent	D0
NODE_1586_length_24268_cov_11.883487	dsDNAphage	24268	4	34	13	0	Low-quality	36.85	0	Uroviricota	Caudoviricetes	/	Mesyanzhinovviridae	NA	temperate	D27
NODE_1590_length_7756_cov_3.59031	dsDNAphage	7756	3	6	2	0	Low-quality	5.37	0	Uroviricota	Caudoviricetes	/	Unassigned	NA	virulent	D15
NODE_1593_length_10194_cov_1.929470	dsDNAphage	10194	0	17	4	0	Low-quality	12.35	0	NA	NA	NA	NA	NA	virulent	D0
NODE_1597_length_27955_cov_9.99192	dsDNAphage	27955	11	31	10	1	Low-quality	19.96	0	NA	NA	NA	NA	NA	virulent	D27
NODE_1598_length_22051_cov_9.215561	dsDNAphage	22051	1	44	6	0	Low-quality	31.15	0	NA	NA	NA	NA	NA	temperate	D27
NODE_1598_length_27945_cov_6.79645	dsDNAphage	27945	1	41	7	1	Low-quality	19.94	0	NA	NA	NA	NA	NA	virulent	D27
NODE_1603_length_9545_cov_3.072623	dsDNAphage	9545	0	15	0	0	Not-determined	NA	0	NA	NA	NA	NA	NA	virulent	D0
NODE_1604_length_9541_cov_4.779178	dsDNAphage	9541	7	14	10	0	Low-quality	15.14	0	NA	NA	NA	NA	NA	virulent	D0
NODE_1605_length_8571_cov_3.464589	dsDNAphage	8571	3	9	0	0	Not-determined	NA	0	NA	NA	NA	NA	NA	virulent	D0
NODE_1607_length_6552_cov_10.862390	dsDNAphage	6552	2	6	2	0	Low-quality	9.72	0	NA	NA	NA	NA	NA	virulent	D15
NODE_1609_length_7688_cov_2.47911	dsDNAphage	7688	6	9	7	0	Low-quality	11.53	0	NA	NA	NA	NA	NA	virulent	D15
NODE_1625_length_10071_cov_3.407441	dsDNAphage	10071	0	18	3	0	Low-quality	17.51	0	NA	NA	NA	NA	NA	virulent	D0
NODE_1625_length_8518_cov_4.465376	dsDNAphage	8518	0	10	4	0	Low-quality	12.99	0	NA	NA	NA	NA	NA	virulent	D0
NODE_163_length_27097_cov_3.933514	dsDNAphage	27097	5	64	18	1	Low-quality	32.16	0	Uroviricota	Caudoviricetes	/	Straboviridae	NA	temperate	D15
NODE_1630_length_10057_cov_4.548102	dsDNAphage	10057	0	11	1	0	Low-quality	6.42	0	NA	NA	NA	NA	NA	virulent	D0
NODE_1638_length_21605_cov_21.531526	dsDNAphage	21605	3	20	7	0	Low-quality	28.96	0	Uroviricota	Caudoviricetes	/	Unassigned	NA	virulent	D27
NODE_1658_length_6404_cov_1.998731	dsDNAphage	6404	2	10	6	0	Low-quality	5.87	0	NA	NA	NA	NA	NA	temperate	D15
NODE_1659_length_9337_cov_3.481489	dsDNAphage	9337	0	12	5	0	Low-quality	13.12	0	NA	NA	NA	NA	NA	virulent	D0
NODE_1667_length_9938_cov_2.315784	dsDNAphage	9938	1	12	1	0	Low-quality	9.11	0	NA	NA	NA	NA	NA	virulent	D0
NODE_1673_length_6378_cov_2.564580	dsDNAphage	6378	0	14	4	0	Low-quality	7.48	0	NA	NA	NA	NA	NA	temperate	D15
NODE_1675_length_9274_cov_2.790082	dsDNAphage	9274	0	10	3	0	Low-quality	10.63	0	NA	NA	NA	NA	NA	virulent	D0
NODE_1695_length_9213_cov_3.226026	dsDNAphage	9213	3	8	3	0	Low-quality	7.13	0	NA	NA	NA	NA	NA	virulent	D0
NODE_1707_length_7349_cov_6.79159	dsDNAphage	7349	1	6	1	0	Low-quality	3.44	0	NA	NA	NA	NA	NA	virulent	D15
NODE_1714_length_7337_cov_10.8169	dsDNAphage	7337	7	12	10	0	Low-quality	14.52	0	NA	NA	NA	NA	NA	virulent	D15
NODE_1720_length_9133_cov_12.531658	dsDNAphage	9133	1	10	1	0	Low-quality	15.85	0	NA	NA	NA	NA	NA	virulent	D0
NODE_1727_length_9726_cov_9.271528	ssDNA	9726	0	3	1	0	Low-quality	13.61	0	NA	NA	NA	NA	NA	temperate	D0
NODE_1737_length_7286_cov_5.82552	dsDNAphage	7286	2	9	6	0	Low-quality	13.48	0	Uroviricota	Caudoviricetes	/	Unassigned	NA	virulent	D15
NODE_1740_length_23061_cov_18.564977	dsDNAphage	23061	1	45	6	0	Low-quality	32.58	0	NA	NA	NA	NA	NA	temperate	D27
NODE_1749_length_19600_cov_4.40059	dsDNAphage	19600	0	43	19	0	Low-quality	17.74	0	NA	NA	NA	NA	NA	temperate	D4
NODE_1756_length_9637_cov_4.617006	dsDNAphage	9637	0	12	0	0	Not-determined	NA	0	NA	NA	NA	NA	NA	virulent	D0
NODE_1769_length_7206_cov_196.012	dsDNAphage	4803	0	7	1	0	Low-quality	3.73	0	NA	NA	NA	NA	Yes	temperate	D15
NODE_1773_length_6054_cov_2.591100	dsDNAphage	5108	2	4	4	0	Low-quality	7.5	0	NA	NA	NA	NA	Yes	temperate	D15
NODE_1776_length_9582_cov_2.426975	dsDNAphage	9582	0	13	2	1	Low-quality	25.08	0	NA	NA	NA	NA	NA	virulent	D0
NODE_1786_length_20556_cov_7.359828	dsDNAphage	20556	6	23	9	0	Low-quality	34.98	0	NA	NA	NA	NA	NA	temperate	D27
NODE_179_length_38535_cov_20.9968	dsDNAphage	38535	8	58	13	2	Low-quality	44.43	0	Uroviricota	Caudoviricetes	/	Zierdtviridae	NA	virulent	D15
NODE_1794_length_8108_cov_2.582220	dsDNAphage	8108	0	9	1	0	Low-quality	4.43	0	NA	NA	NA	NA	NA	virulent	D0
NODE_1794_length_9538_cov_2.655260	dsDNAphage	9538	0	13	1	0	Low-quality	11.01	0	NA	NA	NA	NA	NA	virulent	D0
NODE_1803_length_5976_cov_2.686405	dsDNAphage	5976	0	8	3	1	Low-quality	3.95	0	NA	NA	NA	NA	NA	virulent	D15
NODE_1804_length_5969_cov_2.659114	dsDNAphage	5969	0	6	1	0	Low-quality	3.4	0	NA	NA	NA	NA	NA	virulent	D15
NODE_1804_length_7121_cov_20.758	ssDNA	7121	0	12	1	1	Low-quality	13.27	0	NA	NA	NA	NA	NA	temperate	D15
NODE_1805_length_9519_cov_2.226752	dsDNAphage	9519	0	6	1	0	Low-quality	3.83	0	NA	NA	NA	NA	NA	virulent	D0
NODE_1808_length_8774_cov_2.481268	ssDNA	8774	0	10	0	0	Not-determined	NA	0	NA	NA	NA	NA	NA	virulent	D0
NODE_1812_length_8065_cov_2.983681	dsDNAphage	8065	0	15	1	0	Low-quality	2.32	0	NA	NA	NA	NA	NA	virulent	D0
NODE_1831_length_7022_cov_4.92474	dsDNAphage	7022	0	11	1	0	Low-quality	3.56	0	Uroviricota	Caudoviricetes	/	Unassigned	NA	virulent	D15
NODE_1831_length_8710_cov_2.865869	dsDNAphage	8710	0	11	7	0	Low-quality	15.52	0	Uroviricota	Caudoviricetes	/	/	NA	temperate	D0
NODE_1834_length_8007_cov_4.695245	dsDNAphage	8007	3	11	5	0	Low-quality	13.49	0	NA	NA	NA	NA	NA	temperate	D0
NODE_185_length_27564_cov_8.032551	dsDNAphage	27564	0	41	5	1	Low-quality	16.39	0	NA	NA	NA	NA	NA	virulent	D0
NODE_1854_length_5832_cov_2.449852	dsDNAphage	5832	0	8	2	0	Low-quality	9.09	0	NA	NA	NA	NA	NA	virulent	D15
NODE_1860_length_5814_cov_5.866492	dsDNAphage	5814	0	11	4	0	Low-quality	7.36	0	NA	NA	NA	NA	NA	temperate	D15
NODE_1863_length_6948_cov_5.26048	dsDNAphage	6948	0	14	5	0	Low-quality	4.56	0	NA	NA	NA	NA	NA	virulent	D15
NODE_1865_length_9307_cov_4.460035	dsDNAphage	9307	3	8	1	0	Low-quality	8.93	0	NA	NA	NA	NA	NA	virulent	D0
NODE_1866_length_6943_cov_2.78843	dsDNAphage	6943	3	13	5	0	Low-quality	8.98	0	NA	NA	NA	NA	NA	virulent	D15
NODE_1866_length_8605_cov_2.701152	dsDNAphage	8605	1	24	0	0	Not-determined	NA	0	NA	NA	NA	NA	NA	virulent	D0
NODE_1881_length_19878_cov_56.947773	dsDNAphage	19878	4	24	11	1	Low-quality	27.54	0	NA	NA	NA	NA	NA	temperate	D27
NODE_1884_length_7912_cov_2.114681	dsDNAphage	7912	0	13	1	0	Low-quality	4.29	0	NA	NA	NA	NA	NA	virulent	D0
NODE_1889_length_6883_cov_4.53626	dsDNAphage	6883	4	9	6	0	Low-quality	8	0	NA	NA	NA	NA	NA	virulent	D15
NODE_1898_length_24074_cov_4.67641	dsDNAphage	24074	6	33	14	1	Low-quality	31.26	0	NA	NA	NA	NA	NA	virulent	D27
NODE_1900_length_9193_cov_4.393116	dsDNAphage	9193	1	19	3	0	Low-quality	5.37	0	NA	NA	NA	NA	NA	virulent	D0
NODE_1910_length_23936_cov_61.5634	dsDNAphage	23936	5	30	8	0	Low-quality	28.06	0	NA	NA	NA	NA	NA	virulent	D27
NODE_1912_length_8499_cov_2.376190	dsDNAphage	8499	1	9	1	0	Low-quality	11.15	0	NA	NA	NA	NA	NA	virulent	D0
NODE_1913_length_7849_cov_3.428387	dsDNAphage	7849	0	10	1	0	Low-quality	3.34	0	NA	NA	NA	NA	NA	virulent	D0
NODE_1915_length_7844_cov_2.034990	dsDNAphage	7844	1	8	0	0	Not-determined	NA	0	NA	NA	NA	NA	NA	virulent	D0
NODE_1917_length_6798_cov_6.38752	dsDNAphage	6798	1	13	2	1	Low-quality	8.23	0	NA	NA	NA	NA	NA	virulent	D15
NODE_1935_length_8433_cov_5.774898	dsDNAphage	8433	3	11	5	0	Low-quality	14.42	0	Uroviricota	Caudoviricetes	/	Peduoviridae	NA	virulent	D0
NODE_1936_length_5612_cov_3.182478	dsDNAphage	5612	0	7	1	0	Low-quality	3.59	0	NA	NA	NA	NA	NA	virulent	D15
NODE_1937_length_6746_cov_42.2774	dsDNAphage	6746	2	8	2	0	Low-quality	7.16	0	NA	NA	NA	NA	NA	virulent	D15
NODE_194_length_31512_cov_4.161080	dsDNAphage	31512	5	46	12	0	Low-quality	43.04	0	NA	NA	NA	NA	NA	virulent	D0
NODE_1942_length_8408_cov_3.440246	ssDNA	8408	0	12	2	0	Low-quality	5.47	0	NA	NA	NA	NA	NA	virulent	D0
NODE_1969_length_9005_cov_12.668426	dsDNAphage	9005	3	12	4	0	Low-quality	9.86	0	NA	NA	NA	NA	NA	virulent	D0
NODE_1977_length_23232_cov_3.49855	dsDNAphage	23232	3	14	5	0	Low-quality	31.31	0	NA	NA	NA	NA	NA	virulent	D27
NODE_1984_length_5493_cov_1.939377	dsDNAphage	5219	4	5	5	0	Low-quality	6.92	0	NA	NA	NA	NA	Yes	temperate	D15
NODE_1989_length_5484_cov_2.284308	dsDNAphage	5484	1	10	3	0	Low-quality	5.09	0	NA	NA	NA	NA	NA	temperate	D15
NODE_1991_length_6609_cov_11.3416	dsDNAphage	6609	0	11	1	0	Low-quality	5.78	0	NA	NA	NA	NA	NA	temperate	D15
NODE_1993_length_17551_cov_6.44642	dsDNAphage	17551	4	23	12	0	Low-quality	26.89	0	NA	NA	NA	NA	NA	virulent	D4
NODE_1995_length_8260_cov_2.073643	dsDNAphage	8260	0	6	0	0	Not-determined	NA	0	NA	NA	NA	NA	NA	temperate	D0
NODE_2005_length_5450_cov_4.319940	dsDNAphage	5450	0	12	2	0	Low-quality	4.56	0	NA	NA	NA	NA	NA	temperate	D15
NODE_2007_length_7694_cov_3.304806	dsDNAphage	7694	1	11	0	0	Not-determined	NA	0	NA	NA	NA	NA	NA	virulent	D0
NODE_2013_length_8893_cov_2.937003	dsDNAphage	8893	0	12	2	0	Low-quality	10.57	0	NA	NA	NA	NA	NA	virulent	D0
NODE_2037_length_8162_cov_1.839018	dsDNAphage	8162	2	11	4	1	Low-quality	11.26	0	Uroviricota	Caudoviricetes	/	Mesyanzhinovviridae	NA	virulent	D0
NODE_2039_length_8822_cov_2.658260	dsDNAphage	8822	1	13	3	0	Low-quality	10.43	0	NA	NA	NA	NA	NA	temperate	D0
NODE_2052_length_7614_cov_2.781903	dsDNAphage	7614	3	11	3	0	Low-quality	10.36	0	NA	NA	NA	NA	NA	virulent	D0
NODE_2053_length_20405_cov_4.619718	dsDNAphage	20405	11	21	17	0	Low-quality	33.91	0	NA	NA	NA	NA	NA	virulent	D27
NODE_2058_length_8111_cov_2.166126	dsDNAphage	8111	3	8	0	0	Not-determined	NA	0	NA	NA	NA	NA	NA	virulent	D0
NODE_2061_length_6417_cov_15.317	dsDNAphage	6417	0	6	0	0	Not-determined	NA	0	NA	NA	NA	NA	NA	temperate	D15
NODE_2066_length_5323_cov_7.248086	dsDNAphage	5323	6	11	11	0	Low-quality	11.31	0	NA	NA	NA	NA	NA	temperate	D15
NODE_2070_length_8738_cov_5.427017	dsDNAphage	8738	1	10	1	0	Low-quality	13.07	0	Uroviricota	Caudoviricetes	/	/	NA	temperate	D0
NODE_2075_length_7587_cov_2.644899	dsDNAphage	7587	2	7	0	0	Not-determined	NA	0	NA	NA	NA	NA	NA	virulent	D0
NODE_2080_length_8055_cov_2.197335	dsDNAphage	8055	0	10	0	0	Not-determined	NA	0	NA	NA	NA	NA	NA	virulent	D0
NODE_2094_length_22225_cov_12.9573	dsDNAphage	22225	1	27	5	1	Low-quality	30.2	0	NA	NA	NA	NA	NA	virulent	D27
NODE_2103_length_7990_cov_2.438981	dsDNAphage	7990	3	9	6	0	Low-quality	11.36	0	NA	NA	NA	NA	NA	virulent	D0
NODE_2110_length_7522_cov_2.412502	dsDNAphage	7522	0	15	4	0	Low-quality	8.55	0	NA	NA	NA	NA	NA	virulent	D0
NODE_2116_length_8623_cov_2.516190	dsDNAphage	8623	0	21	0	0	Not-determined	NA	0	NA	NA	NA	NA	NA	virulent	D0
NODE_2117_length_7956_cov_2.507446	dsDNAphage	7956	0	9	0	0	Not-determined	NA	0	NA	NA	NA	NA	NA	virulent	D0
NODE_2122_length_8616_cov_1.934132	dsDNAphage	8616	1	11	2	0	Low-quality	4.13	0	NA	NA	NA	NA	NA	virulent	D0
NODE_2129_length_7493_cov_1.779551	dsDNAphage	7493	2	10	1	0	Low-quality	4.06	0	NA	NA	NA	NA	NA	virulent	D0
NODE_2131_length_5210_cov_3.903933	ssDNA	5210	0	8	1	0	Low-quality	7.8	0	NA	NA	NA	NA	NA	virulent	D15
NODE_2135_length_18166_cov_50.530082	dsDNAphage	18166	0	28	2	1	Low-quality	29.01	0	NA	NA	NA	NA	NA	virulent	D27
NODE_2141_length_6236_cov_4.90696	dsDNAphage	6236	4	7	6	0	Low-quality	10.38	0	NA	NA	NA	NA	NA	virulent	D15
NODE_2144_length_7898_cov_3.325555	dsDNAphage	7898	0	8	3	0	Low-quality	11.39	0	NA	NA	NA	NA	NA	virulent	D0
NODE_2147_length_7892_cov_5.064288	dsDNAphage	7892	6	11	5	0	Low-quality	9.22	0	NA	NA	NA	NA	NA	virulent	D0
NODE_2150_length_6224_cov_2.20294	dsDNAphage	6224	3	6	4	0	Low-quality	9.69	0	NA	NA	NA	NA	NA	temperate	D15
NODE_2151_length_5175_cov_4.906816	dsDNAphage	5175	5	6	5	0	Low-quality	10.08	0	NA	NA	NA	NA	NA	virulent	D15
NODE_2153_length_5173_cov_2.583760	dsDNAphage	5173	1	9	5	0	Low-quality	7.63	0	NA	NA	NA	NA	NA	virulent	D15
NODE_2158_length_21623_cov_10.6266	dsDNAphage	21623	1	23	3	0	Low-quality	12.21	0	NA	NA	NA	NA	NA	virulent	D27
NODE_2158_length_6196_cov_9.16926	dsDNAphage	6196	3	6	4	0	Low-quality	9.75	0	NA	NA	NA	NA	NA	temperate	D15
NODE_2166_length_21526_cov_10.6879	dsDNAphage	21526	3	29	6	1	Low-quality	18.73	0	NA	NA	NA	NA	NA	virulent	D27
NODE_2167_length_14821_cov_2.435810	dsDNAphage	14821	0	19	2	0	Low-quality	8.38	0	NA	NA	NA	NA	NA	virulent	D4
NODE_2175_length_8477_cov_2.324540	dsDNAphage	8477	3	16	2	0	Low-quality	12.57	0	NA	NA	NA	NA	NA	virulent	D0
NODE_2177_length_7804_cov_2.896950	dsDNAphage	7804	5	10	5	0	Low-quality	11.41	0	NA	NA	NA	NA	NA	temperate	D0
NODE_2181_length_6138_cov_13.9036	dsDNAphage	6138	0	5	1	0	Low-quality	9.58	0	NA	NA	NA	NA	NA	virulent	D15
NODE_2188_length_14720_cov_2.451816	dsDNAphage	14720	1	9	2	0	Low-quality	22.32	0	NA	NA	NA	NA	NA	virulent	D4
NODE_22_length_94886_cov_11.1351	dsDNAphage	94787	7	114	17	4	Medium-quality	79.63	0	Uroviricota	Caudoviricetes	/	Guelinviridae	NA	virulent	D15
NODE_220_length_29410_cov_3.788407	dsDNAphage	29410	2	54	6	0	Low-quality	33.75	0	NA	NA	NA	NA	NA	virulent	D0
NODE_2209_length_7367_cov_2.122730	dsDNAphage	7367	0	12	4	0	Low-quality	3.78	0	NA	NA	NA	NA	NA	virulent	D0
NODE_2217_length_16167_cov_4.84298	dsDNAphage	16167	6	26	12	0	Low-quality	16.72	0	NA	NA	NA	NA	NA	virulent	D4
NODE_2218_length_7712_cov_4.704059	dsDNAphage	7712	0	7	1	0	Low-quality	10.95	0	NA	NA	NA	NA	NA	virulent	D0
NODE_222_length_35074_cov_5.5433	dsDNAphage	35074	8	55	27	1	Low-quality	48.25	0	NA	NA	NA	NA	NA	temperate	D15
NODE_2222_length_19279_cov_3.894369	dsDNAphage	19279	4	22	7	1	Low-quality	27.09	0	Uroviricota	Caudoviricetes	/	Mesyanzhinovviridae	NA	virulent	D27
NODE_2225_length_5055_cov_29.682405	dsDNAphage	5055	2	6	2	0	Low-quality	5.36	0	NA	NA	NA	NA	NA	virulent	D15
NODE_2226_length_5053_cov_2.857085	dsDNAphage	5053	1	9	5	0	Low-quality	5.93	0	NA	NA	NA	NA	NA	temperate	D15
NODE_2231_length_19238_cov_46.363864	dsDNAphage	19238	0	25	4	0	Low-quality	25.16	0	NA	NA	NA	NA	NA	temperate	D27
NODE_2257_length_7602_cov_4.992270	dsDNAphage	7602	1	10	1	0	Low-quality	6.81	0	NA	NA	NA	NA	NA	virulent	D0
NODE_2272_length_5952_cov_25.5968	dsDNAphage	5952	5	11	9	0	Low-quality	10.78	0	NA	NA	NA	NA	NA	virulent	D15
NODE_2284_length_7549_cov_2.030604	dsDNAphage	7549	2	13	4	0	Low-quality	10.63	0	NA	NA	NA	NA	NA	temperate	D0
NODE_2291_length_7225_cov_2.658715	dsDNAphage	7225	4	8	5	0	Low-quality	9.81	0	NA	NA	NA	NA	NA	temperate	D0
NODE_2292_length_17315_cov_5.344099	dsDNAphage	17315	6	16	8	1	Low-quality	25.59	0	NA	NA	NA	NA	NA	virulent	D27
NODE_2299_length_8216_cov_2.259579	dsDNAphage	8216	1	13	6	1	Low-quality	9.09	0	NA	NA	NA	NA	NA	temperate	D0
NODE_23_length_61916_cov_37.997347	dsDNAphage	61817	7	87	18	2	Medium-quality	78.55	0	NA	NA	NA	NA	NA	temperate	D15
NODE_2311_length_5860_cov_5.67992	dsDNAphage	5860	1	5	3	0	Low-quality	2.85	0	NA	NA	NA	NA	NA	temperate	D15
NODE_2312_length_5858_cov_2.26081	dsDNAphage	5858	4	7	6	0	Low-quality	9.61	0	NA	NA	NA	NA	NA	temperate	D15
NODE_2315_length_8188_cov_2.625541	dsDNAphage	8188	0	15	2	0	Low-quality	6.81	0	NA	NA	NA	NA	NA	virulent	D0
NODE_2317_length_8186_cov_2.565104	dsDNAphage	8186	4	10	8	0	Low-quality	9.88	0	NA	NA	NA	NA	NA	temperate	D0
NODE_2318_length_17166_cov_5.862659	dsDNAphage	17166	1	24	1	3	Low-quality	27.53	0	NA	NA	NA	NA	NA	virulent	D27
NODE_2323_length_18602_cov_5.102578	dsDNAphage	18602	0	26	4	1	Low-quality	10.41	0	NA	NA	NA	NA	NA	virulent	D27
NODE_2323_length_20223_cov_15.7608	dsDNAphage	20223	6	28	14	0	Low-quality	28.47	0	NA	NA	NA	NA	NA	temperate	D27
NODE_2329_length_15605_cov_3.86541	dsDNAphage	15605	3	14	3	1	Low-quality	21.18	0	NA	NA	NA	NA	NA	temperate	D4
NODE_2333_length_5807_cov_2.81657	ssDNA	5807	0	8	2	0	Low-quality	5.34	0	NA	NA	NA	NA	NA	temperate	D15
NODE_2333_length_8152_cov_3.115485	dsDNAphage	8152	4	11	3	0	Low-quality	9.01	0	NA	NA	NA	NA	NA	temperate	D0
NODE_234_length_32054_cov_3.065843	dsDNAphage	32054	0	52	4	2	Low-quality	25.2	0	NA	NA	NA	NA	NA	virulent	D0
NODE_2348_length_17019_cov_4.508392	dsDNAphage	17019	9	16	15	1	Low-quality	9.3	0	Uroviricota	Caudoviricetes	/	Herelleviridae	NA	virulent	D27
NODE_2355_length_8109_cov_5.297253	dsDNAphage	8109	0	18	0	0	Not-determined	NA	0	NA	NA	NA	NA	NA	virulent	D0
NODE_2358_length_13938_cov_4.680324	dsDNAphage	13938	3	21	11	0	Low-quality	21.73	0	NA	NA	NA	NA	NA	temperate	D4
NODE_2361_length_5766_cov_3.22622	dsDNAphage	5766	0	12	1	0	Low-quality	3.73	0	NA	NA	NA	NA	NA	temperate	D15
NODE_2367_length_16909_cov_32.443486	dsDNAphage	16909	0	38	4	0	Low-quality	17.86	0	NA	NA	NA	NA	NA	virulent	D27
NODE_2393_length_5705_cov_2.50285	dsDNAphage	5705	0	15	4	0	Low-quality	10.43	0	NA	NA	NA	NA	NA	virulent	D15
NODE_24_length_61333_cov_4.840187	dsDNAphage	61333	18	63	41	0	Low-quality	36.63	0	Uroviricota	Caudoviricetes	/	Herelleviridae	NA	virulent	D15
NODE_2407_length_19573_cov_4.84502	dsDNAphage	19573	8	19	14	0	Low-quality	26.21	0	NA	NA	NA	NA	NA	virulent	D27
NODE_2417_length_13681_cov_3.345163	dsDNAphage	13681	0	24	3	0	Low-quality	12.78	0	NA	NA	NA	NA	NA	virulent	D4
NODE_2417_length_18096_cov_4.295105	dsDNAphage	18096	1	7	7	0	Low-quality	23.32	0	Uroviricota	Caudoviricetes	/	Schitoviridae	NA	virulent	D27
NODE_243_length_24279_cov_4.067825	dsDNAphage	24279	5	33	13	0	Low-quality	38.03	0	NA	NA	NA	NA	NA	virulent	D0
NODE_2436_length_6994_cov_4.040609	ssDNA	6994	0	11	5	1	Low-quality	5.62	0	NA	NA	NA	NA	NA	temperate	D0
NODE_244_length_21175_cov_5.043699	dsDNAphage	21175	1	37	9	0	Low-quality	14.04	0	NA	NA	NA	NA	NA	virulent	D15
NODE_2453_length_19276_cov_4.79663	dsDNAphage	19276	3	34	11	2	Low-quality	38.56	0	NA	NA	NA	NA	NA	temperate	D27
NODE_2468_length_5603_cov_918.449	dsDNAphage	5603	0	8	1	0	Low-quality	7.34	0	NA	NA	NA	NA	NA	virulent	D15
NODE_2469_length_17720_cov_6.049770	dsDNAphage	17720	2	25	11	1	Low-quality	28.36	0	NA	NA	NA	NA	NA	temperate	D27
NODE_2472_length_7216_cov_2.976114	dsDNAphage	7216	1	7	1	0	Low-quality	10.51	0	NA	NA	NA	NA	NA	virulent	D0
NODE_2480_length_6923_cov_3.112837	dsDNAphage	6923	0	14	1	0	Low-quality	9.65	0	NA	NA	NA	NA	NA	virulent	D0
NODE_2480_length_7909_cov_12.201793	dsDNAphage	7909	3	8	3	0	Low-quality	10.7	0	NA	NA	NA	NA	NA	virulent	D0
NODE_2484_length_7198_cov_2.637414	dsDNAphage	7198	1	13	1	2	Low-quality	12.34	0	NA	NA	NA	NA	NA	virulent	D0
NODE_2493_length_7878_cov_1.871192	dsDNAphage	7878	0	16	2	0	Low-quality	6.27	0	NA	NA	NA	NA	NA	virulent	D0
NODE_250_length_27919_cov_17.351582	dsDNAphage	27919	1	35	3	1	Low-quality	40.35	0	NA	NA	NA	NA	NA	temperate	D0
NODE_2508_length_18865_cov_6.40957	dsDNAphage	18865	0	30	5	3	Low-quality	20.1	0	NA	NA	NA	NA	NA	virulent	D27
NODE_251_length_71406_cov_92.712006	dsDNAphage	71406	10	92	21	4	High-quality	92.96	0	Uroviricota	Caudoviricetes	/	Mesyanzhinovviridae	NA	virulent	D27
NODE_2521_length_7839_cov_12.800129	dsDNAphage	7839	0	16	1	0	Low-quality	8.64	0	NA	NA	NA	NA	NA	virulent	D0
NODE_2522_length_7837_cov_2.201086	dsDNAphage	7837	0	11	0	0	Not-determined	NA	0	NA	NA	NA	NA	NA	virulent	D0
NODE_2524_length_6866_cov_2.486183	dsDNAphage	6866	0	3	0	0	Not-determined	NA	0	NA	NA	NA	NA	NA	temperate	D0
NODE_2526_length_7137_cov_2.121483	dsDNAphage	7137	0	11	1	0	Low-quality	18.92	0	NA	NA	NA	NA	NA	temperate	D0
NODE_2546_length_18621_cov_9.05129	dsDNAphage	18621	1	24	3	1	Low-quality	9.57	0	NA	NA	NA	NA	NA	temperate	D27
NODE_2552_length_7106_cov_2.384330	dsDNAphage	7106	0	15	2	0	Low-quality	5.91	0	NA	NA	NA	NA	NA	virulent	D0
NODE_2553_length_18569_cov_3.55582	dsDNAphage	18569	5	19	15	0	Low-quality	26.92	0	NA	NA	NA	NA	NA	virulent	D27
NODE_2553_length_7106_cov_2.358784	dsDNAphage	7106	3	11	2	0	Low-quality	4.22	0	NA	NA	NA	NA	NA	virulent	D0
NODE_2562_length_5442_cov_2.37788	dsDNAphage	5442	3	6	4	0	Low-quality	11.52	0	NA	NA	NA	NA	NA	virulent	D15
NODE_2577_length_5426_cov_2.62211	dsDNAphage	5426	0	6	1	0	Low-quality	4.75	0	NA	NA	NA	NA	NA	temperate	D15
NODE_258_length_23687_cov_2.930219	dsDNAphage	23687	2	26	3	0	Low-quality	18.93	0	NA	NA	NA	NA	NA	virulent	D0
NODE_2581_length_5422_cov_52.2974	dsDNAphage	5422	0	13	0	0	Not-determined	NA	0	NA	NA	NA	NA	NA	temperate	D15
NODE_2581_length_7057_cov_2.549871	dsDNAphage	7057	0	17	2	0	Low-quality	3.16	0	NA	NA	NA	NA	NA	virulent	D0
NODE_2584_length_18344_cov_12.5486	dsDNAphage	18344	0	27	7	0	Low-quality	28.18	0	Uroviricota	Caudoviricetes	/	Mesyanzhinovviridae	NA	temperate	D27
NODE_2593_length_13046_cov_4.265158	dsDNAphage	13046	4	17	5	0	Low-quality	23.44	0	NA	NA	NA	NA	NA	temperate	D4
NODE_2595_length_18277_cov_3.31522	dsDNAphage	18277	4	21	10	0	Low-quality	19.89	0	NA	NA	NA	NA	NA	virulent	D27
NODE_2595_length_5384_cov_297.956	dsDNAphage	5384	0	12	0	0	Not-determined	NA	0	NA	NA	NA	NA	NA	virulent	D15
NODE_2601_length_7694_cov_2.825148	dsDNAphage	7694	0	12	2	0	Low-quality	11.08	0	NA	NA	NA	NA	NA	virulent	D0
NODE_2605_length_18197_cov_5.61399	dsDNAphage	18197	5	29	13	1	Low-quality	33.48	0	NA	NA	NA	NA	NA	temperate	D27
NODE_2606_length_18197_cov_9.49619	dsDNAphage	18197	1	28	4	0	Low-quality	23.14	0	NA	NA	NA	NA	NA	virulent	D27
NODE_2608_length_7675_cov_4.062566	dsDNAphage	7675	3	9	4	0	Low-quality	10.76	0	NA	NA	NA	NA	NA	virulent	D0
NODE_2618_length_7658_cov_2.159942	dsDNAphage	7658	3	9	0	0	Not-determined	NA	0	NA	NA	NA	NA	NA	virulent	D0
NODE_2620_length_6718_cov_2.222541	dsDNAphage	6718	0	5	1	0	Low-quality	3.61	0	NA	NA	NA	NA	NA	virulent	D0
NODE_2630_length_18026_cov_3.15468	dsDNAphage	18026	0	11	4	0	Low-quality	24.64	0	NA	NA	NA	NA	NA	temperate	D27
NODE_2631_length_7648_cov_2.375546	dsDNAphage	7648	0	8	0	0	Not-determined	NA	0	NA	NA	NA	NA	NA	virulent	D0
NODE_2645_length_5303_cov_2.80553	dsDNAphage	5303	4	6	1	0	Low-quality	2.23	0	NA	NA	NA	NA	NA	virulent	D15
NODE_2654_length_7609_cov_2.429028	dsDNAphage	7609	1	4	1	0	Low-quality	4.18	0	NA	NA	NA	NA	NA	virulent	D0
NODE_2658_length_6658_cov_4.080805	dsDNAphage	6658	0	9	0	0	Not-determined	NA	0	Uroviricota	Caudoviricetes	/	/	NA	virulent	D0
NODE_2663_length_17766_cov_5.43143	dsDNAphage	17766	1	25	6	2	Low-quality	27.39	0	NA	NA	NA	NA	NA	virulent	D27
NODE_2665_length_5273_cov_9.50135	dsDNAphage	5273	2	8	3	0	Low-quality	7.65	0	NA	NA	NA	NA	NA	virulent	D15
NODE_2681_length_16691_cov_283.649409	dsDNAphage	16691	8	21	16	0	Low-quality	29.06	0	NA	NA	NA	NA	NA	temperate	D27
NODE_2685_length_7567_cov_3.685190	dsDNAphage	7567	0	12	2	1	Low-quality	13.03	0	NA	NA	NA	NA	NA	virulent	D0
NODE_2696_length_15389_cov_3.126750	dsDNAphage	15389	6	18	8	0	Low-quality	25.56	0	NA	NA	NA	NA	NA	temperate	D27
NODE_27_length_79927_cov_6.839818	dsDNAphage	79828	13	136	31	1	Complete	100	0	NA	NA	NA	NA	NA	virulent	D0
NODE_270_length_27065_cov_3.381555	dsDNAphage	27065	1	34	2	0	Low-quality	24.28	0	NA	NA	NA	NA	NA	virulent	D0
NODE_2704_length_7536_cov_2.495495	dsDNAphage	7536	0	14	2	0	Low-quality	5.35	0	Uroviricota	Caudoviricetes	/	Zierdtviridae	NA	virulent	D0
NODE_2707_length_5204_cov_3.73007	dsDNAphage	5204	4	6	5	0	Low-quality	9.96	0	NA	NA	NA	NA	NA	virulent	D15
NODE_2710_length_12686_cov_3.765075	dsDNAphage	12686	1	12	2	0	Low-quality	17.49	0	NA	NA	NA	NA	NA	virulent	D4
NODE_2720_length_5189_cov_5.11906	dsDNAphage	5189	0	7	0	0	Not-determined	NA	0	NA	NA	NA	NA	NA	virulent	D15
NODE_274_length_22834_cov_4.237343	dsDNAphage	22834	4	44	8	0	Low-quality	25.73	0	NA	NA	NA	NA	NA	virulent	D0
NODE_2740_length_7488_cov_4.275951	dsDNAphage	7488	0	14	1	0	Low-quality	12.68	0	NA	NA	NA	NA	NA	virulent	D0
NODE_2761_length_7449_cov_2.763946	dsDNAphage	7449	2	6	0	0	Not-determined	NA	0	NA	NA	NA	NA	NA	virulent	D0
NODE_2765_length_16379_cov_3.966032	dsDNAphage	16379	6	20	16	0	Low-quality	24.05	0	NA	NA	NA	NA	NA	virulent	D27
NODE_2770_length_17116_cov_8.67521	dsDNAphage	17116	0	20	6	2	Low-quality	23.88	0	NA	NA	NA	NA	NA	virulent	D27
NODE_2775_length_6776_cov_6.054815	dsDNAphage	6776	0	9	4	0	Low-quality	9.34	0	NA	NA	NA	NA	NA	temperate	D0
NODE_2776_length_5110_cov_2.25484	dsDNAphage	5110	2	2	2	0	Low-quality	2.82	0	NA	NA	NA	NA	NA	temperate	D15
NODE_278_length_53116_cov_22.497199	dsDNAphage	53116	7	81	13	3	Medium-quality	64.27	0	NA	NA	NA	NA	NA	virulent	D4
NODE_2786_length_16266_cov_25.437867	dsDNAphage	16266	0	15	0	0	Not-determined	NA	0	NA	NA	NA	NA	NA	virulent	D27
NODE_2788_length_15069_cov_80.662258	dsDNAphage	15069	5	23	10	0	Low-quality	20.31	0	NA	NA	NA	NA	NA	temperate	D27
NODE_2788_length_17023_cov_7.97542	dsDNAphage	17023	12	18	14	0	Low-quality	24.95	0	Uroviricota	Caudoviricetes	/	Peduoviridae	NA	temperate	D27
NODE_2794_length_6756_cov_2.074208	dsDNAphage	6756	1	8	4	0	Low-quality	9.08	0	NA	NA	NA	NA	NA	temperate	D0
NODE_2796_length_5087_cov_2.76043	dsDNAphage	5087	1	7	1	0	Low-quality	3.8	0	NA	NA	NA	NA	NA	virulent	D15
NODE_28_length_67531_cov_8.947606	dsDNAphage	67432	7	104	19	3	Medium-quality	69.57	0	NA	NA	NA	NA	NA	virulent	D0
NODE_2802_length_16969_cov_5.19289	dsDNAphage	16969	7	30	15	1	Low-quality	17.52	0	Uroviricota	Caudoviricetes	/	/	NA	temperate	D27
NODE_2806_length_6732_cov_6.067843	dsDNAphage	6732	1	13	1	1	Low-quality	7.56	0	NA	NA	NA	NA	NA	virulent	D0
NODE_2812_length_7368_cov_3.351905	dsDNAphage	7368	2	10	3	0	Low-quality	3.11	0	NA	NA	NA	NA	NA	virulent	D0
NODE_2819_length_6716_cov_2.677951	dsDNAphage	6716	6	9	6	0	Low-quality	9.85	0	NA	NA	NA	NA	NA	temperate	D0
NODE_2845_length_7322_cov_3.431400	dsDNAphage	7322	0	14	1	0	Low-quality	6.95	0	NA	NA	NA	NA	NA	virulent	D0
NODE_2851_length_16806_cov_4.47567	dsDNAphage	16806	6	19	13	0	Low-quality	23.3	0	NA	NA	NA	NA	NA	virulent	D27
NODE_2852_length_16803_cov_5.20827	dsDNAphage	16803	1	14	3	1	Low-quality	16.3	0	NA	NA	NA	NA	NA	virulent	D27
NODE_2857_length_10554_cov_9.835772	dsDNAphage	10554	0	21	4	0	Low-quality	13.19	0	NA	NA	NA	NA	NA	temperate	D4
NODE_2863_length_6658_cov_2.231285	dsDNAphage	6658	0	14	2	0	Low-quality	3.6	0	NA	NA	NA	NA	NA	virulent	D0
NODE_2866_length_6656_cov_6.642977	dsDNAphage	6656	3	8	2	0	Low-quality	9.88	0	NA	NA	NA	NA	NA	virulent	D0
NODE_287_length_69150_cov_23.080144	dsDNAphage	69150	1	99	2	6	Low-quality	23.85	0	NA	NA	NA	NA	NA	virulent	D27
NODE_2878_length_15935_cov_5.928138	dsDNAphage	15935	3	8	4	0	Low-quality	10.62	0	NA	NA	NA	NA	NA	virulent	D27
NODE_2878_length_6640_cov_3.828772	dsDNAphage	6640	0	8	1	0	Low-quality	3.7	0	NA	NA	NA	NA	NA	virulent	D0
NODE_2885_length_16650_cov_2.84363	dsDNAphage	16650	0	31	8	0	Low-quality	21.81	0	NA	NA	NA	NA	NA	temperate	D27
NODE_2901_length_6386_cov_3.300461	dsDNAphage	6386	0	6	0	0	Not-determined	NA	0	NA	NA	NA	NA	NA	virulent	D0
NODE_2912_length_14609_cov_5.634183	dsDNAphage	9141	4	12	10	0	Low-quality	13.41	0	Uroviricota	Caudoviricetes	/	/	Yes	temperate	D27
NODE_2916_length_16478_cov_21.1615	dsDNAphage	16478	5	27	14	0	Low-quality	34.65	0	NA	NA	NA	NA	NA	virulent	D27
NODE_2919_length_16461_cov_3.97757	dsDNAphage	16461	0	23	6	1	Low-quality	18.2	0	NA	NA	NA	NA	NA	virulent	D27
NODE_2929_length_13074_cov_5.26628	dsDNAphage	13074	1	13	0	2	Not-determined	NA	0	NA	NA	NA	NA	NA	virulent	D4
NODE_2930_length_16414_cov_16.3604	dsDNAphage	16414	6	21	17	0	Low-quality	25.86	0	NA	NA	NA	NA	NA	temperate	D27
NODE_2939_length_7177_cov_2.070641	dsDNAphage	7177	2	9	0	0	Not-determined	NA	0	NA	NA	NA	NA	NA	virulent	D0
NODE_2943_length_14503_cov_5.505693	dsDNAphage	14503	0	20	2	1	Low-quality	22.03	0	NA	NA	NA	NA	NA	virulent	D27
NODE_2956_length_12067_cov_4.086731	dsDNAphage	12067	0	11	1	0	Low-quality	11.06	0	NA	NA	NA	NA	NA	virulent	D4
NODE_2958_length_6332_cov_3.116156	dsDNAphage	6332	2	10	2	0	Low-quality	8.32	0	NA	NA	NA	NA	NA	temperate	D0
NODE_297_length_27457_cov_3.468126	dsDNAphage	27457	1	35	2	0	Low-quality	24.63	0	NA	NA	NA	NA	NA	virulent	D0
NODE_2972_length_6486_cov_2.515422	dsDNAphage	6486	0	14	3	0	Low-quality	4.04	0	NA	NA	NA	NA	NA	temperate	D0
NODE_2974_length_15573_cov_53.082332	dsDNAphage	15573	5	14	9	0	Low-quality	23.47	0	NA	NA	NA	NA	NA	virulent	D27
NODE_2980_length_11997_cov_12.344680	dsDNAphage	11997	0	18	0	1	Not-determined	NA	0	NA	NA	NA	NA	NA	temperate	D4
NODE_2991_length_7114_cov_3.530720	dsDNAphage	7114	2	9	4	0	Low-quality	9.85	0	NA	NA	NA	NA	NA	virulent	D0
NODE_2993_length_7111_cov_2.486309	dsDNAphage	7111	3	8	4	0	Low-quality	9.15	0	NA	NA	NA	NA	NA	virulent	D0
NODE_3000_length_16043_cov_5.23338	dsDNAphage	16043	0	27	9	0	Low-quality	24.64	0	NA	NA	NA	NA	NA	temperate	D27
NODE_3003_length_12853_cov_6.00031	dsDNAphage	12853	1	16	3	0	Low-quality	18.18	0	NA	NA	NA	NA	NA	virulent	D4
NODE_3018_length_15371_cov_77.368779	dsDNAphage	15371	6	19	11	0	Low-quality	20.15	0	NA	NA	NA	NA	NA	temperate	D27
NODE_302_length_28732_cov_7.63085	dsDNAphage	28732	1	24	3	0	Low-quality	41.71	0	NA	NA	NA	NA	NA	temperate	D15
NODE_3023_length_7076_cov_2.550093	dsDNAphage	7076	2	8	4	0	Low-quality	14.93	0	NA	NA	NA	NA	NA	virulent	D0
NODE_303_length_28446_cov_9.57809	dsDNAphage	28446	1	50	5	1	Low-quality	35	0	Uroviricota	Caudoviricetes	/	Mesyanzhinovviridae	NA	temperate	D15
NODE_3031_length_6403_cov_2.984296	dsDNAphage	6403	1	12	1	0	Low-quality	3.54	0	NA	NA	NA	NA	NA	virulent	D0
NODE_3032_length_6260_cov_2.664503	dsDNAphage	6260	3	11	4	0	Low-quality	6.43	0	NA	NA	NA	NA	NA	temperate	D0
NODE_3043_length_7050_cov_2.943318	dsDNAphage	7050	0	14	0	0	Not-determined	NA	0	NA	NA	NA	NA	NA	virulent	D0
NODE_3046_length_7047_cov_2.900259	dsDNAphage	7047	1	1	1	0	Low-quality	4.87	0	NA	NA	NA	NA	NA	temperate	D0
NODE_3054_length_15763_cov_7.46316	dsDNAphage	15763	0	16	0	0	Not-determined	NA	0	NA	NA	NA	NA	NA	virulent	D27
NODE_3056_length_14098_cov_5.232945	dsDNAphage	14098	9	18	14	0	Low-quality	22.31	0	NA	NA	NA	NA	NA	virulent	D27
NODE_307_length_28285_cov_3.30313	dsDNAphage	28285	4	30	4	2	Low-quality	24.28	0	NA	NA	NA	NA	NA	virulent	D15
NODE_3071_length_15703_cov_4.22398	dsDNAphage	15703	3	22	7	1	Low-quality	20.39	0	NA	NA	NA	NA	NA	virulent	D27
NODE_3074_length_15697_cov_2.90024	dsDNAphage	15697	1	13	1	0	Low-quality	9.78	0	NA	NA	NA	NA	NA	virulent	D27
NODE_3093_length_7000_cov_2.790320	dsDNAphage	7000	0	13	2	0	Low-quality	4.78	0	NA	NA	NA	NA	NA	virulent	D0
NODE_31_length_64898_cov_4.603759	dsDNAphage	64898	13	87	27	0	Medium-quality	72.76	0	NA	NA	NA	NA	NA	temperate	D0
NODE_310_length_18855_cov_2.809768	dsDNAphage	18855	4	27	8	0	Low-quality	22.88	0	NA	NA	NA	NA	NA	virulent	D15
NODE_3117_length_6969_cov_3.538137	dsDNAphage	6969	0	14	1	0	Low-quality	2.33	0	NA	NA	NA	NA	NA	virulent	D0
NODE_3119_length_6966_cov_10.134557	dsDNAphage	6966	0	15	1	0	Low-quality	3.97	0	NA	NA	NA	NA	NA	virulent	D0
NODE_3124_length_13892_cov_130.517219	dsDNAphage	13892	5	11	8	0	Low-quality	19.44	0	Uroviricota	Caudoviricetes	/	Mesyanzhinovviridae	NA	virulent	D27
NODE_3124_length_14977_cov_9.567213	dsDNAphage	14977	1	18	4	0	Low-quality	18.63	0	NA	NA	NA	NA	NA	virulent	D27
NODE_3132_length_15406_cov_2.97909	dsDNAphage	15406	0	18	0	0	Not-determined	NA	0	NA	NA	NA	NA	NA	virulent	D27
NODE_3133_length_6146_cov_2.299487	dsDNAphage	5083	0	5	1	0	Low-quality	12.19	0	NA	NA	NA	NA	Yes	temperate	D0
NODE_3135_length_13851_cov_3.540649	dsDNAphage	13851	1	9	1	0	Low-quality	8.63	0	NA	NA	NA	NA	NA	virulent	D27
NODE_3147_length_12385_cov_4.12803	dsDNAphage	12385	1	10	2	0	Low-quality	10.1	0	NA	NA	NA	NA	NA	virulent	D4
NODE_316_length_27583_cov_5.46114	dsDNAphage	27583	0	39	7	3	Low-quality	17.64	0	NA	NA	NA	NA	NA	virulent	D15
NODE_3162_length_6265_cov_1.837172	dsDNAphage	6265	5	11	5	0	Low-quality	7	0	NA	NA	NA	NA	NA	temperate	D0
NODE_3166_length_15278_cov_3.11793	dsDNAphage	15278	0	20	0	0	Not-determined	NA	0	NA	NA	NA	NA	NA	virulent	D27
NODE_3173_length_14810_cov_11.992998	dsDNAphage	14810	5	18	5	1	Low-quality	10.8	0	NA	NA	NA	NA	NA	virulent	D27
NODE_3174_length_15247_cov_13.636	dsDNAphage	15247	0	41	0	0	Not-determined	NA	0	NA	NA	NA	NA	NA	virulent	D27
NODE_3190_length_13688_cov_3.973361	dsDNAphage	13688	3	20	9	0	Low-quality	23.3	0	NA	NA	NA	NA	NA	temperate	D27
NODE_3193_length_11498_cov_7.774366	dsDNAphage	11498	0	20	2	1	Low-quality	14.84	0	NA	NA	NA	NA	NA	temperate	D4
NODE_32_length_83598_cov_255.155	dsDNAphage	83598	1	117	2	8	Low-quality	28.84	0	NA	NA	NA	NA	NA	virulent	D15
NODE_3202_length_13640_cov_29.988627	dsDNAphage	13640	3	13	5	0	Low-quality	17.61	0	NA	NA	NA	NA	NA	temperate	D27
NODE_3205_length_6070_cov_2.011556	dsDNAphage	6070	0	6	0	0	Not-determined	NA	0	NA	NA	NA	NA	NA	virulent	D0
NODE_3205_length_6841_cov_1.651587	dsDNAphage	6841	0	13	4	0	Low-quality	3.58	0	NA	NA	NA	NA	NA	virulent	D0
NODE_3210_length_6835_cov_4.104216	dsDNAphage	6835	0	14	1	0	Low-quality	5.22	0	NA	NA	NA	NA	NA	virulent	D0
NODE_3214_length_9723_cov_3.473296	dsDNAphage	9723	1	12	5	0	Low-quality	14.29	0	NA	NA	NA	NA	NA	virulent	D4
NODE_3215_length_6061_cov_3.741697	dsDNAphage	6061	0	16	4	0	Low-quality	7.67	0	NA	NA	NA	NA	NA	virulent	D0
NODE_3221_length_6825_cov_3.848201	ssDNA	6825	0	11	2	0	Low-quality	4.28	0	NA	NA	NA	NA	NA	virulent	D0
NODE_324_length_61480_cov_66.830697	dsDNAphage	61480	8	69	21	4	High-quality	91.11	0	NA	NA	NA	NA	NA	virulent	D27
NODE_3243_length_6807_cov_3.786524	dsDNAphage	6807	1	7	1	0	Low-quality	11.67	0	NA	NA	NA	NA	NA	virulent	D0
NODE_3245_length_6805_cov_2.092156	dsDNAphage	6805	2	11	2	0	Low-quality	9.17	0	NA	NA	NA	NA	NA	virulent	D0
NODE_3249_length_6802_cov_9.129942	dsDNAphage	6802	1	10	5	0	Low-quality	9.34	0	NA	NA	NA	NA	NA	virulent	D0
NODE_3260_length_6793_cov_1.842396	dsDNAphage	6793	2	9	3	0	Low-quality	7.03	0	NA	NA	NA	NA	NA	virulent	D0
NODE_3261_length_6022_cov_2.163937	dsDNAphage	6022	5	10	8	0	Low-quality	7.96	0	NA	NA	NA	NA	NA	temperate	D0
NODE_327_length_20346_cov_5.641972	dsDNAphage	20346	3	25	6	0	Low-quality	24.93	0	NA	NA	NA	NA	NA	virulent	D0
NODE_327_length_83438_cov_12.1657	dsDNAphage	83438	5	77	13	2	Medium-quality	51.61	0	NA	NA	NA	NA	NA	virulent	D27
NODE_3274_length_6011_cov_2.880582	dsDNAphage	6011	2	7	1	0	Low-quality	8.99	0	NA	NA	NA	NA	NA	virulent	D0
NODE_3294_length_12005_cov_4.14841	dsDNAphage	12005	3	18	5	0	Low-quality	16.66	0	NA	NA	NA	NA	NA	virulent	D4
NODE_3296_length_11293_cov_3.534483	dsDNAphage	11293	0	21	1	0	Low-quality	3.24	0	NA	NA	NA	NA	NA	virulent	D4
NODE_3303_length_6743_cov_2.925948	dsDNAphage	6743	3	4	2	0	Low-quality	7.77	0	NA	NA	NA	NA	NA	virulent	D0
NODE_3304_length_6742_cov_1.691856	dsDNAphage	6742	1	13	1	0	Low-quality	6	0	NA	NA	NA	NA	NA	virulent	D0
NODE_3314_length_14712_cov_3.26682	dsDNAphage	14712	5	18	10	0	Low-quality	21.49	0	NA	NA	NA	NA	NA	temperate	D27
NODE_3316_length_14709_cov_5.23326	dsDNAphage	14709	4	17	6	1	Low-quality	14.79	0	NA	NA	NA	NA	NA	virulent	D27
NODE_3326_length_13319_cov_7.582073	dsDNAphage	7458	1	10	3	0	Low-quality	6.35	0	NA	NA	NA	NA	Yes	temperate	D27
NODE_3337_length_5961_cov_1.814398	dsDNAphage	5961	0	11	1	1	Low-quality	8.21	0	NA	NA	NA	NA	NA	virulent	D0
NODE_3349_length_6696_cov_3.159012	dsDNAphage	6696	4	9	5	0	Low-quality	7.79	0	NA	NA	NA	NA	NA	virulent	D0
NODE_3353_length_5953_cov_6.676973	dsDNAphage	5953	0	11	0	0	Not-determined	NA	0	NA	NA	NA	NA	NA	virulent	D0
NODE_3356_length_14573_cov_10.6425	dsDNAphage	14573	0	20	4	0	Low-quality	21.22	0	NA	NA	NA	NA	NA	temperate	D27
NODE_3364_length_6684_cov_2.663022	dsDNAphage	6684	1	10	4	0	Low-quality	3.58	0	NA	NA	NA	NA	NA	virulent	D0
NODE_338_length_61205_cov_67.296108	dsDNAphage	61205	8	69	21	4	High-quality	90.89	0	NA	NA	NA	NA	NA	virulent	D27
NODE_3382_length_6033_cov_5.786653	dsDNAphage	6033	0	8	4	0	Low-quality	9.1	0	NA	NA	NA	NA	NA	temperate	D0
NODE_3385_length_14430_cov_6.59047	dsDNAphage	14430	0	19	6	0	Low-quality	22.98	0	NA	NA	NA	NA	NA	virulent	D27
NODE_3386_length_14092_cov_3.378832	dsDNAphage	14092	0	29	6	0	Low-quality	19.46	0	NA	NA	NA	NA	NA	virulent	D27
NODE_3391_length_14421_cov_134.216	dsDNAphage	14421	8	16	14	0	Low-quality	23.49	0	NA	NA	NA	NA	NA	temperate	D27
NODE_3399_length_5921_cov_4.887667	dsDNAphage	5921	3	7	7	0	Low-quality	8.28	0	NA	NA	NA	NA	NA	temperate	D0
NODE_3403_length_14041_cov_18.866734	dsDNAphage	14041	0	39	2	0	Low-quality	10.95	0	NA	NA	NA	NA	NA	virulent	D27
NODE_3403_length_6626_cov_3.119197	dsDNAphage	6626	0	12	4	0	Low-quality	6.45	0	NA	NA	NA	NA	NA	virulent	D0
NODE_341_length_23824_cov_5.309294	dsDNAphage	23824	4	39	13	0	Low-quality	34.5	0	NA	NA	NA	NA	NA	temperate	D0
NODE_341_length_47305_cov_8.263145	dsDNAphage	39721	4	59	17	1	Medium-quality	57.31	0	Uroviricota	Caudoviricetes	/	Drexlerviridae	Yes	temperate	D4
NODE_3415_length_14348_cov_3.37631	dsDNAphage	14348	0	28	5	0	Low-quality	24.78	0	NA	NA	NA	NA	NA	virulent	D27
NODE_3415_length_6002_cov_2.884466	dsDNAphage	1271	0	3	0	0	Low-quality	NA	0	NA	NA	NA	NA	Yes	temperate	D0
NODE_3417_length_11649_cov_4.36649	dsDNAphage	11649	0	22	8	0	Low-quality	19.44	0	NA	NA	NA	NA	NA	temperate	D4
NODE_3429_length_9319_cov_2.666920	dsDNAphage	9319	1	11	2	0	Low-quality	10.75	0	NA	NA	NA	NA	NA	temperate	D4
NODE_3432_length_5899_cov_2.061897	dsDNAphage	5899	0	10	1	1	Low-quality	2.5	0	NA	NA	NA	NA	NA	virulent	D0
NODE_3443_length_13899_cov_3.600145	dsDNAphage	13899	1	17	3	0	Low-quality	14.47	0	NA	NA	NA	NA	NA	virulent	D27
NODE_3454_length_14219_cov_9.63399	dsDNAphage	14219	6	20	14	0	Low-quality	20.93	0	NA	NA	NA	NA	NA	virulent	D27
NODE_3456_length_14210_cov_4.90376	dsDNAphage	14210	1	18	4	0	Low-quality	17.68	0	NA	NA	NA	NA	NA	virulent	D27
NODE_3459_length_13841_cov_9.623708	dsDNAphage	13841	0	26	5	1	Low-quality	18.86	0	NA	NA	NA	NA	NA	temperate	D27
NODE_347_length_19637_cov_2.952196	dsDNAphage	19637	3	10	2	0	Low-quality	10.71	0	NA	NA	NA	NA	NA	virulent	D0
NODE_347_length_58752_cov_34.258981	dsDNAphage	58752	7	78	17	2	Medium-quality	76.23	0	NA	NA	NA	NA	NA	virulent	D27
NODE_3472_length_13791_cov_12.364300	dsDNAphage	13791	0	11	1	0	Low-quality	5.05	0	NA	NA	NA	NA	NA	virulent	D27
NODE_3473_length_5873_cov_2.090059	dsDNAphage	5873	1	2	1	0	Low-quality	3.22	0	NA	NA	NA	NA	NA	temperate	D0
NODE_3487_length_13742_cov_175.451220	dsDNAphage	13742	0	29	6	0	Low-quality	20.37	0	NA	NA	NA	NA	NA	virulent	D27
NODE_3488_length_14084_cov_8.10619	dsDNAphage	14084	1	17	4	1	Low-quality	16.99	0	NA	NA	NA	NA	NA	virulent	D27
NODE_3492_length_5927_cov_3.171242	dsDNAphage	5927	0	13	1	0	Not-determined	NA	0	Uroviricota	Caudoviricetes	/	Unassigned	NA	virulent	D0
NODE_3498_length_5921_cov_3.471659	dsDNAphage	5921	3	7	7	0	Low-quality	8.28	0	NA	NA	NA	NA	NA	temperate	D0
NODE_35_length_59212_cov_6.164685	dsDNAphage	59212	4	76	12	0	Medium-quality	68.85	0	NA	NA	NA	NA	NA	virulent	D0
NODE_3502_length_5854_cov_1.744744	dsDNAphage	5854	0	13	1	0	Low-quality	3.34	0	Uroviricota	Caudoviricetes	/	Unassigned	NA	virulent	D0
NODE_3513_length_10823_cov_6.490582	dsDNAphage	10823	0	19	2	0	Low-quality	13.77	0	NA	NA	NA	NA	NA	temperate	D4
NODE_3514_length_6506_cov_2.104573	dsDNAphage	6506	0	6	0	0	Not-determined	NA	0	NA	NA	NA	NA	NA	virulent	D0
NODE_3523_length_6498_cov_2.759806	dsDNAphage	1616	1	1	1	0	Low-quality	0.89	0	NA	NA	NA	NA	Yes	temperate	D0
NODE_3531_length_13909_cov_5.93758	dsDNAphage	13909	0	26	5	0	Low-quality	9.82	0	NA	NA	NA	NA	NA	virulent	D27
NODE_3539_length_13877_cov_6.3282	dsDNAphage	13877	1	22	5	0	Low-quality	16.55	0	NA	NA	NA	NA	NA	virulent	D27
NODE_3543_length_13603_cov_4.064425	dsDNAphage	13603	0	26	1	0	Low-quality	8.27	0	NA	NA	NA	NA	NA	temperate	D27
NODE_3544_length_6478_cov_4.082301	dsDNAphage	6478	4	7	5	0	Low-quality	8.79	0	NA	NA	NA	NA	NA	temperate	D0
NODE_3549_length_13575_cov_2.876447	dsDNAphage	13575	3	13	7	0	Low-quality	21.58	0	NA	NA	NA	NA	NA	virulent	D27
NODE_3555_length_5866_cov_7.149471	dsDNAphage	5866	4	7	6	0	Low-quality	13.05	0	NA	NA	NA	NA	NA	temperate	D0
NODE_3558_length_5865_cov_2.160597	dsDNAphage	5865	4	8	8	0	Low-quality	3.58	0	Uroviricota	Caudoviricetes	/	Herelleviridae	NA	virulent	D0
NODE_3562_length_5860_cov_2.472140	dsDNAphage	5860	0	14	1	0	Low-quality	3.96	0	NA	NA	NA	NA	NA	virulent	D0
NODE_3564_length_5859_cov_2.248437	dsDNAphage	5859	0	7	1	0	Low-quality	3.2	0	NA	NA	NA	NA	NA	virulent	D0
NODE_3601_length_6413_cov_2.278587	dsDNAphage	6413	1	17	4	0	Low-quality	4.71	0	NA	NA	NA	NA	NA	virulent	D0
NODE_361_length_19277_cov_7.039420	dsDNAphage	19277	5	29	9	0	Low-quality	32.05	0	NA	NA	NA	NA	NA	virulent	D0
NODE_361_length_38051_cov_5.605317	dsDNAphage	37952	5	70	14	0	Medium-quality	51.52	0	NA	NA	NA	NA	NA	temperate	D4
NODE_3616_length_6402_cov_5.567983	dsDNAphage	6402	1	10	1	1	Low-quality	9.58	0	NA	NA	NA	NA	NA	virulent	D0
NODE_3620_length_13600_cov_35.7143	dsDNAphage	13600	7	20	14	0	Low-quality	24.19	0	NA	NA	NA	NA	NA	temperate	D27
NODE_3620_length_5752_cov_7.198479	dsDNAphage	5752	2	9	3	0	Low-quality	5.24	0	NA	NA	NA	NA	NA	virulent	D0
NODE_3621_length_11157_cov_6.29002	dsDNAphage	11157	3	20	19	0	Low-quality	33.63	0	NA	NA	NA	NA	NA	virulent	D4
NODE_3627_length_11130_cov_5.93718	dsDNAphage	11130	4	13	7	0	Low-quality	10.4	0	NA	NA	NA	NA	NA	temperate	D4
NODE_3636_length_13551_cov_7.44031	dsDNAphage	13551	4	19	12	0	Low-quality	18.78	0	NA	NA	NA	NA	NA	virulent	D27
NODE_3646_length_6370_cov_2.281135	dsDNAphage	6370	0	12	2	0	Low-quality	4.88	0	NA	NA	NA	NA	NA	virulent	D0
NODE_3651_length_5780_cov_2.556240	dsDNAphage	5780	0	9	5	0	Low-quality	8.4	0	NA	NA	NA	NA	NA	virulent	D0
NODE_3652_length_11082_cov_5.47856	dsDNAphage	11082	5	12	6	0	Low-quality	20.17	0	NA	NA	NA	NA	NA	virulent	D4
NODE_3655_length_6359_cov_2.415335	dsDNAphage	6359	1	13	3	0	Low-quality	8.55	0	NA	NA	NA	NA	NA	virulent	D0
NODE_3661_length_10536_cov_3.910511	dsDNAphage	10536	1	18	1	0	Low-quality	15.76	0	NA	NA	NA	NA	NA	virulent	D4
NODE_3662_length_10536_cov_2.783463	dsDNAphage	10536	2	14	5	0	Low-quality	20.12	0	NA	NA	NA	NA	NA	virulent	D4
NODE_3664_length_13282_cov_13.099295	dsDNAphage	13282	4	18	15	0	Low-quality	17.45	0	NA	NA	NA	NA	NA	virulent	D27
NODE_3671_length_13266_cov_2.224501	dsDNAphage	13266	6	19	11	0	Low-quality	23.09	0	NA	NA	NA	NA	NA	temperate	D27
NODE_368_length_22883_cov_8.861657	dsDNAphage	22883	4	30	8	0	Low-quality	32.94	0	NA	NA	NA	NA	NA	temperate	D0
NODE_3682_length_6336_cov_5.263107	dsDNAphage	6336	0	6	1	0	Low-quality	3.53	0	NA	NA	NA	NA	NA	virulent	D0
NODE_3689_length_13389_cov_2.6617	dsDNAphage	13389	0	20	8	0	Low-quality	15.29	0	NA	NA	NA	NA	NA	virulent	D27
NODE_3693_length_13380_cov_9.26594	dsDNAphage	13380	4	19	10	1	Low-quality	20.17	0	NA	NA	NA	NA	NA	temperate	D27
NODE_3718_length_8793_cov_2.492409	dsDNAphage	8793	0	14	2	1	Low-quality	11.18	0	NA	NA	NA	NA	NA	virulent	D4
NODE_3722_length_6289_cov_2.488207	dsDNAphage	6289	0	8	1	0	Low-quality	8.93	0	NA	NA	NA	NA	NA	virulent	D0
NODE_373_length_37148_cov_11.112959	dsDNAphage	37148	4	53	12	2	Medium-quality	57.58	0	NA	NA	NA	NA	NA	temperate	D4
NODE_3735_length_6276_cov_3.435972	dsDNAphage	6276	0	10	1	0	Low-quality	8.3	0	NA	NA	NA	NA	NA	virulent	D0
NODE_3736_length_13232_cov_14.0412	dsDNAphage	13232	5	15	7	1	Low-quality	19.55	0	NA	NA	NA	NA	NA	virulent	D27
NODE_3747_length_6264_cov_2.932198	dsDNAphage	6264	0	10	1	0	Low-quality	2.73	0	Uroviricota	Caudoviricetes	/	Vilmaviridae	NA	virulent	D0
NODE_3750_length_5692_cov_3.655462	dsDNAphage	5692	4	8	5	0	Low-quality	9.81	0	NA	NA	NA	NA	NA	temperate	D0
NODE_3755_length_12163_cov_30.575265	dsDNAphage	12163	0	12	0	0	Not-determined	NA	0	NA	NA	NA	NA	NA	virulent	D27
NODE_3755_length_6256_cov_3.706675	dsDNAphage	6256	0	8	0	0	Not-determined	NA	0	NA	NA	NA	NA	NA	virulent	D0
NODE_3762_length_5680_cov_3.295108	dsDNAphage	5680	0	8	0	0	Not-determined	NA	0	NA	NA	NA	NA	NA	virulent	D0
NODE_3773_length_12105_cov_158.048059	dsDNAphage	12105	0	10	2	0	Low-quality	24.8	0	NA	NA	NA	NA	NA	temperate	D27
NODE_3788_length_5641_cov_2.784915	dsDNAphage	5641	2	9	8	0	Low-quality	8.13	0	NA	NA	NA	NA	NA	temperate	D0
NODE_3802_length_12911_cov_2.962847	dsDNAphage	12911	1	16	2	0	Low-quality	14.77	0	NA	NA	NA	NA	NA	virulent	D27
NODE_3822_length_6210_cov_2.127148	dsDNAphage	6210	0	8	2	0	Low-quality	7.5	0	NA	NA	NA	NA	NA	temperate	D0
NODE_3824_length_5624_cov_1.748778	dsDNAphage	4712	0	7	2	0	Low-quality	3.1	0	NA	NA	NA	NA	Yes	temperate	D0
NODE_383_length_24510_cov_3.22002	dsDNAphage	24510	6	26	15	1	Low-quality	13.88	0	NA	NA	NA	NA	NA	temperate	D15
NODE_3834_length_12847_cov_3.740038	dsDNAphage	12847	1	26	5	0	Low-quality	10.57	0	NA	NA	NA	NA	NA	virulent	D27
NODE_385_length_18249_cov_3.324242	dsDNAphage	18249	1	24	3	0	Low-quality	17.9	0	NA	NA	NA	NA	NA	virulent	D0
NODE_3852_length_12868_cov_5.56997	dsDNAphage	12868	1	17	5	0	Low-quality	19.45	0	NA	NA	NA	NA	NA	temperate	D27
NODE_386_length_22264_cov_3.201308	dsDNAphage	22264	6	25	1	0	Low-quality	12.71	0	NA	NA	NA	NA	NA	virulent	D0
NODE_3868_length_5596_cov_6.962525	dsDNAphage	5596	1	9	0	0	Not-determined	NA	0	NA	NA	NA	NA	NA	virulent	D0
NODE_3869_length_10134_cov_3.017738	dsDNAphage	1587	1	3	2	0	Low-quality	1.7	0	NA	NA	NA	NA	Yes	temperate	D4
NODE_3875_length_12807_cov_12.6328	dsDNAphage	12807	5	15	9	0	Low-quality	34.36	0	NA	NA	NA	NA	NA	virulent	D27
NODE_3879_length_10123_cov_22.192737	dsDNAphage	10123	0	16	5	0	Low-quality	8.03	0	NA	NA	NA	NA	NA	virulent	D4
NODE_3886_length_5586_cov_2.831237	dsDNAphage	5586	3	7	4	0	Low-quality	6.82	0	NA	NA	NA	NA	NA	virulent	D0
NODE_3889_length_11834_cov_3.100724	dsDNAphage	11834	0	17	5	0	Low-quality	14.01	0	NA	NA	NA	NA	NA	virulent	D27
NODE_39_length_59984_cov_7.443333	dsDNAphage	59984	4	79	13	0	Medium-quality	69.74	0	NA	NA	NA	NA	NA	virulent	D0
NODE_3922_length_11760_cov_3.146900	dsDNAphage	11760	4	13	11	0	Low-quality	17.82	0	NA	NA	NA	NA	NA	virulent	D27
NODE_3922_length_5557_cov_2.080432	dsDNAphage	5557	2	7	1	0	Low-quality	2.32	0	NA	NA	NA	NA	NA	virulent	D0
NODE_3924_length_6114_cov_2.122860	dsDNAphage	6114	1	5	1	0	Low-quality	3.46	0	NA	NA	NA	NA	NA	virulent	D0
NODE_3952_length_6097_cov_2.630043	dsDNAphage	3853	1	4	2	0	Low-quality	5.35	0	NA	NA	NA	NA	Yes	temperate	D0
NODE_3961_length_11662_cov_41.952002	dsDNAphage	11662	0	17	4	0	Low-quality	15.25	0	NA	NA	NA	NA	NA	temperate	D27
NODE_3964_length_8427_cov_5.764409	dsDNAphage	8427	0	11	0	0	Not-determined	NA	0	NA	NA	NA	NA	NA	temperate	D4
NODE_3972_length_9976_cov_3.878607	dsDNAphage	9976	3	12	4	0	Low-quality	14.11	0	NA	NA	NA	NA	NA	virulent	D4
NODE_3976_length_6073_cov_3.055909	dsDNAphage	6073	1	7	1	0	Low-quality	9.74	0	NA	NA	NA	NA	NA	virulent	D0
NODE_3985_length_5485_cov_2.008355	dsDNAphage	5485	0	10	1	0	Low-quality	8.55	0	NA	NA	NA	NA	NA	virulent	D0
NODE_3987_length_5483_cov_1.738113	dsDNAphage	5483	2	4	0	0	Not-determined	NA	0	NA	NA	NA	NA	NA	virulent	D0
NODE_3989_length_12515_cov_3.10744	dsDNAphage	12515	1	10	3	0	Low-quality	24.92	0	NA	NA	NA	NA	NA	temperate	D27
NODE_40_length_55779_cov_12.285183	dsDNAphage	55779	7	86	14	3	Medium-quality	61.19	0	NA	NA	NA	NA	NA	virulent	D0
NODE_400_length_16195_cov_36.893203	dsDNAphage	16195	0	28	3	0	Low-quality	16.92	0	NA	NA	NA	NA	NA	virulent	D15
NODE_4000_length_12475_cov_3.85957	dsDNAphage	12475	7	14	12	0	Low-quality	25.15	0	NA	NA	NA	NA	NA	temperate	D27
NODE_4000_length_6055_cov_3.753694	dsDNAphage	6055	0	6	1	0	Low-quality	2.53	0	NA	NA	NA	NA	NA	virulent	D0
NODE_4012_length_12454_cov_2.65374	dsDNAphage	12454	5	13	9	0	Low-quality	26.44	0	NA	NA	NA	NA	NA	temperate	D27
NODE_4021_length_12433_cov_3.24745	dsDNAphage	12433	1	14	3	0	Low-quality	14.59	0	NA	NA	NA	NA	NA	temperate	D27
NODE_4022_length_5495_cov_3.220163	dsDNAphage	5495	0	6	0	0	Not-determined	NA	0	NA	NA	NA	NA	NA	virulent	D0
NODE_4037_length_6034_cov_1.501938	dsDNAphage	6034	1	7	1	0	Low-quality	3.66	0	NA	NA	NA	NA	NA	virulent	D0
NODE_405_length_22895_cov_5.843964	dsDNAphage	22895	0	43	3	1	Low-quality	27.44	0	NA	NA	NA	NA	NA	virulent	D0
NODE_4054_length_12318_cov_4.07636	dsDNAphage	12318	2	12	6	0	Low-quality	15.21	0	NA	NA	NA	NA	NA	temperate	D27
NODE_4056_length_12246_cov_3.219560	dsDNAphage	12246	8	18	14	0	Low-quality	18.39	0	NA	NA	NA	NA	NA	temperate	D27
NODE_406_length_16051_cov_61.564882	dsDNAphage	16051	1	22	3	1	Low-quality	14.01	0	NA	NA	NA	NA	NA	virulent	D15
NODE_4062_length_5467_cov_2.954173	dsDNAphage	5467	2	4	0	0	Not-determined	NA	0	Uroviricota	Caudoviricetes	/	Unassigned	NA	virulent	D0
NODE_4071_length_6008_cov_2.667795	dsDNAphage	6008	2	7	1	0	Low-quality	6.94	0	NA	NA	NA	NA	NA	virulent	D0
NODE_4088_length_12231_cov_3.5849	dsDNAphage	12231	0	10	3	0	Low-quality	7.19	0	NA	NA	NA	NA	NA	temperate	D27
NODE_4098_length_8210_cov_36.389225	dsDNAphage	8210	6	12	11	0	Low-quality	15.4	0	Uroviricota	Caudoviricetes	/	Unassigned	NA	virulent	D4
NODE_4104_length_5981_cov_4.019381	dsDNAphage	5981	0	4	0	0	Not-determined	NA	0	NA	NA	NA	NA	NA	virulent	D0
NODE_412_length_17676_cov_8.466576	dsDNAphage	17676	2	21	2	0	Low-quality	22.11	0	NA	NA	NA	NA	NA	virulent	D0
NODE_4123_length_5429_cov_2.707880	dsDNAphage	5429	1	8	1	0	Low-quality	9.42	0	NA	NA	NA	NA	NA	virulent	D0
NODE_4135_length_12118_cov_3.48606	dsDNAphage	12118	1	11	3	1	Low-quality	16.51	0	NA	NA	NA	NA	NA	virulent	D27
NODE_4138_length_12082_cov_2.547526	dsDNAphage	12082	9	18	14	0	Low-quality	19.12	0	NA	NA	NA	NA	NA	virulent	D27
NODE_4141_length_5380_cov_21.866503	dsDNAphage	5380	4	6	5	0	Low-quality	9.65	0	NA	NA	NA	NA	NA	temperate	D0
NODE_4153_length_5370_cov_1.569531	dsDNAphage	5370	2	6	1	0	Low-quality	8.07	0	NA	NA	NA	NA	NA	virulent	D0
NODE_4160_length_5362_cov_3.469694	dsDNAphage	5362	0	6	3	0	Low-quality	5.28	0	NA	NA	NA	NA	NA	temperate	D0
NODE_419_length_42639_cov_8.691161	dsDNAphage	42639	5	57	14	0	Medium-quality	57.93	0	NA	NA	NA	NA	NA	virulent	D4
NODE_4198_length_5389_cov_2.682987	dsDNAphage	5389	0	8	0	0	Not-determined	NA	0	NA	NA	NA	NA	NA	virulent	D0
NODE_4202_length_5914_cov_3.659157	dsDNAphage	5914	0	10	2	1	Low-quality	15.48	0	NA	NA	NA	NA	NA	virulent	D0
NODE_4210_length_5326_cov_2.307633	dsDNAphage	5326	1	5	1	0	Low-quality	7.97	0	NA	NA	NA	NA	NA	virulent	D0
NODE_4213_length_11898_cov_2.2379	dsDNAphage	11898	5	13	10	0	Low-quality	38.91	0	Uroviricota	Caudoviricetes	/	/	NA	virulent	D27
NODE_4218_length_5900_cov_2.643855	dsDNAphage	5900	1	7	0	0	Not-determined	NA	0	NA	NA	NA	NA	NA	virulent	D0
NODE_4221_length_11080_cov_4.513797	dsDNAphage	10981	0	17	2	0	Low-quality	7.01	0	NA	NA	NA	NA	NA	virulent	D27
NODE_4221_length_11868_cov_4.36843	dsDNAphage	11868	5	17	9	0	Low-quality	16.01	0	NA	NA	NA	NA	NA	virulent	D27
NODE_423_length_20947_cov_4.214889	dsDNAphage	20947	0	32	2	0	Low-quality	7.76	0	NA	NA	NA	NA	NA	virulent	D0
NODE_4241_length_5887_cov_5.278507	dsDNAphage	5887	0	10	3	0	Low-quality	7.95	0	NA	NA	NA	NA	NA	virulent	D0
NODE_4250_length_5353_cov_1.889798	ssDNA	5353	0	10	0	0	Not-determined	NA	0	NA	NA	NA	NA	NA	virulent	D0
NODE_4261_length_5859_cov_5.191667	dsDNAphage	5859	0	12	3	0	Low-quality	5.19	0	NA	NA	NA	NA	NA	virulent	D0
NODE_427_length_72297_cov_23.0591	dsDNAphage	36077	6	49	11	0	Medium-quality	54.56	0	NA	NA	NA	NA	Yes	temperate	D27
NODE_4280_length_5340_cov_2.297081	dsDNAphage	5340	0	9	3	0	Low-quality	8.36	0	NA	NA	NA	NA	NA	virulent	D0
NODE_4280_length_9792_cov_4.76777	dsDNAphage	9792	0	15	1	0	Low-quality	13.64	0	NA	NA	NA	NA	NA	virulent	D4
NODE_4285_length_11726_cov_3.33826	dsDNAphage	11726	4	19	11	0	Low-quality	15.69	0	Uroviricota	Caudoviricetes	/	/	NA	virulent	D27
NODE_4305_length_10894_cov_25.903381	dsDNAphage	10894	0	18	4	0	Low-quality	16.95	0	NA	NA	NA	NA	NA	virulent	D27
NODE_4306_length_5323_cov_2.681279	dsDNAphage	5323	1	6	1	0	Low-quality	2.97	0	NA	NA	NA	NA	NA	virulent	D0
NODE_4315_length_11656_cov_2.72814	dsDNAphage	11656	0	17	2	0	Low-quality	7.58	0	NA	NA	NA	NA	NA	virulent	D27
NODE_4316_length_5812_cov_2.350954	dsDNAphage	5812	0	11	4	0	Low-quality	5.65	0	NA	NA	NA	NA	NA	virulent	D0
NODE_4327_length_9391_cov_5.577916	dsDNAphage	9391	0	12	4	0	Low-quality	15.6	0	NA	NA	NA	NA	NA	virulent	D4
NODE_433_length_15403_cov_3.723406	dsDNAphage	15403	10	21	16	0	Low-quality	29.38	0	NA	NA	NA	NA	NA	temperate	D15
NODE_4332_length_5312_cov_3.271820	dsDNAphage	5312	3	8	3	0	Low-quality	12.22	0	NA	NA	NA	NA	NA	virulent	D0
NODE_4333_length_11647_cov_6.348892	dsDNAphage	11647	5	15	9	0	Low-quality	15.71	0	NA	NA	NA	NA	NA	temperate	D27
NODE_4341_length_11583_cov_2.48537	dsDNAphage	11583	0	13	2	0	Low-quality	13.77	0	NA	NA	NA	NA	NA	virulent	D27
NODE_4341_length_11631_cov_2.876864	dsDNAphage	11631	0	12	9	0	Low-quality	6.24	0	Uroviricota	Caudoviricetes	/	Herelleviridae	NA	virulent	D27
NODE_4342_length_5229_cov_1.507797	dsDNAphage	5229	0	10	1	0	Low-quality	2.99	0	NA	NA	NA	NA	NA	virulent	D0
NODE_4347_length_10810_cov_16.941182	dsDNAphage	10810	0	18	3	0	Low-quality	11.48	0	NA	NA	NA	NA	NA	virulent	D27
NODE_4365_length_5209_cov_2.424658	dsDNAphage	5209	1	8	2	0	Low-quality	3.6	0	NA	NA	NA	NA	NA	virulent	D0
NODE_4369_length_5774_cov_2.425198	dsDNAphage	5774	0	10	4	0	Low-quality	4.6	0	NA	NA	NA	NA	NA	virulent	D0
NODE_438_length_15345_cov_4.455136	dsDNAphage	15345	1	29	7	0	Low-quality	17.55	0	NA	NA	NA	NA	NA	virulent	D15
NODE_439_length_15334_cov_10.231244	dsDNAphage	15334	1	20	0	0	Not-determined	NA	0	NA	NA	NA	NA	NA	virulent	D15
NODE_4394_length_5753_cov_1.729218	dsDNAphage	5753	0	10	2	0	Low-quality	8.31	0	NA	NA	NA	NA	NA	virulent	D0
NODE_4397_length_5186_cov_2.231571	dsDNAphage	5186	0	6	0	0	Not-determined	NA	0	NA	NA	NA	NA	NA	virulent	D0
NODE_440_length_22245_cov_21.8884	dsDNAphage	22245	1	32	6	1	Low-quality	21.84	0	NA	NA	NA	NA	NA	virulent	D15
NODE_4407_length_9287_cov_3.697431	dsDNAphage	9287	4	11	6	0	Low-quality	8.69	0	NA	NA	NA	NA	NA	temperate	D4
NODE_4413_length_11429_cov_11.462401	dsDNAphage	11429	5	16	11	1	Low-quality	21.1	0	NA	NA	NA	NA	NA	temperate	D27
NODE_4413_length_5740_cov_2.713526	dsDNAphage	5740	0	12	0	0	Not-determined	NA	0	NA	NA	NA	NA	NA	virulent	D0
NODE_4464_length_5140_cov_2.469748	dsDNAphage	5140	1	9	0	0	Not-determined	NA	0	NA	NA	NA	NA	NA	virulent	D0
NODE_4466_length_9456_cov_4.70087	dsDNAphage	9456	1	20	9	1	Low-quality	20.94	0	Uroviricota	Caudoviricetes	/	Autographiviridae	NA	virulent	D4
NODE_4467_length_5235_cov_4.754089	dsDNAphage	5235	0	8	1	0	Low-quality	3.54	0	NA	NA	NA	NA	NA	virulent	D0
NODE_4479_length_5229_cov_2.011891	dsDNAphage	5229	1	12	2	0	Low-quality	7.09	0	NA	NA	NA	NA	NA	virulent	D0
NODE_4481_length_11276_cov_2.827234	dsDNAphage	11276	4	13	8	0	Low-quality	17.19	0	NA	NA	NA	NA	NA	virulent	D27
NODE_4491_length_5689_cov_2.044007	dsDNAphage	4454	2	4	3	0	Low-quality	5.83	0	NA	NA	NA	NA	Yes	temperate	D0
NODE_450_length_21994_cov_6.64133	dsDNAphage	21994	3	23	8	2	Low-quality	30.95	0	NA	NA	NA	NA	NA	virulent	D15
NODE_4517_length_11205_cov_2.629029	dsDNAphage	11205	1	14	0	0	Not-determined	NA	0	NA	NA	NA	NA	NA	virulent	D27
NODE_4529_length_5099_cov_2.953400	dsDNAphage	5099	0	13	2	0	Low-quality	3.4	0	NA	NA	NA	NA	NA	virulent	D0
NODE_4543_length_5089_cov_2.375351	dsDNAphage	5089	0	14	0	0	Not-determined	NA	0	NA	NA	NA	NA	NA	virulent	D0
NODE_4547_length_5657_cov_7.770781	dsDNAphage	5657	0	10	5	0	Low-quality	8.22	0	NA	NA	NA	NA	NA	virulent	D0
NODE_4560_length_5650_cov_2.431093	dsDNAphage	5650	0	8	0	0	Not-determined	NA	0	NA	NA	NA	NA	NA	temperate	D0
NODE_457_length_21710_cov_7.45995	dsDNAphage	21710	2	19	5	1	Low-quality	16.85	0	Uroviricota	Caudoviricetes	/	Guelinviridae	NA	virulent	D15
NODE_4583_length_10977_cov_24.8116	dsDNAphage	10977	1	20	9	1	Low-quality	18.84	0	NA	NA	NA	NA	NA	virulent	D27
NODE_4584_length_10975_cov_5.23547	dsDNAphage	10975	1	15	6	0	Low-quality	19.53	0	NA	NA	NA	NA	NA	temperate	D27
NODE_459_length_16564_cov_5.578439	dsDNAphage	16564	2	23	3	0	Low-quality	13.42	0	NA	NA	NA	NA	NA	virulent	D0
NODE_4611_length_5160_cov_2.593954	dsDNAphage	5160	0	10	1	0	Low-quality	4.69	0	NA	NA	NA	NA	NA	temperate	D0
NODE_462_length_21548_cov_195.679	dsDNAphage	21548	1	42	3	1	Low-quality	10.09	0	NA	NA	NA	NA	NA	temperate	D15
NODE_4622_length_5047_cov_2.062449	ssDNA	5047	0	7	0	0	Not-determined	NA	0	NA	NA	NA	NA	NA	virulent	D0
NODE_465_length_14787_cov_3.889093	dsDNAphage	14787	0	22	6	0	Low-quality	8.59	0	Uroviricota	Caudoviricetes	/	Herelleviridae	NA	virulent	D15
NODE_4659_length_10772_cov_7.99494	dsDNAphage	10772	6	12	9	0	Low-quality	16.25	0	NA	NA	NA	NA	NA	virulent	D27
NODE_4680_length_5574_cov_6.515616	dsDNAphage	5574	0	14	1	0	Low-quality	5.91	0	NA	NA	NA	NA	NA	virulent	D0
NODE_4695_length_5559_cov_3.790476	ssDNA	5559	0	9	0	0	Not-determined	NA	0	NA	NA	NA	NA	NA	virulent	D0
NODE_4702_length_9127_cov_2.06823	dsDNAphage	9127	0	14	1	1	Low-quality	9.21	0	NA	NA	NA	NA	NA	virulent	D4
NODE_4716_length_10852_cov_41.359435	dsDNAphage	10852	1	12	3	1	Low-quality	10.52	0	NA	NA	NA	NA	NA	virulent	D27
NODE_4716_length_5112_cov_4.412727	dsDNAphage	5112	5	8	7	0	Low-quality	7.04	0	NA	NA	NA	NA	NA	virulent	D0
NODE_4718_length_9093_cov_3.79542	dsDNAphage	9093	4	13	8	0	Low-quality	13.85	0	NA	NA	NA	NA	NA	temperate	D4
NODE_4723_length_5110_cov_1.886649	dsDNAphage	5110	2	8	4	0	Low-quality	7.23	0	NA	NA	NA	NA	NA	virulent	D0
NODE_4724_length_5540_cov_2.210439	dsDNAphage	5540	0	14	3	0	Low-quality	3.22	0	NA	NA	NA	NA	NA	temperate	D0
NODE_4742_length_5096_cov_21.346408	dsDNAphage	5096	0	9	0	0	Not-determined	NA	0	NA	NA	NA	NA	NA	virulent	D0
NODE_4745_length_10810_cov_4.049108	dsDNAphage	10810	10	17	13	0	Low-quality	20.93	0	NA	NA	NA	NA	NA	temperate	D27
NODE_4746_length_8818_cov_2.046565	dsDNAphage	8818	1	11	1	0	Low-quality	9.95	0	NA	NA	NA	NA	NA	virulent	D4
NODE_4771_length_5083_cov_2.161918	dsDNAphage	5083	0	10	1	0	Low-quality	2.6	0	NA	NA	NA	NA	NA	virulent	D0
NODE_4777_length_5507_cov_2.094859	dsDNAphage	5507	1	5	2	0	Low-quality	4.4	0	NA	NA	NA	NA	NA	virulent	D0
NODE_4790_length_5076_cov_4.008640	dsDNAphage	5076	0	6	0	0	Not-determined	NA	0	NA	NA	NA	NA	NA	virulent	D0
NODE_4792_length_5495_cov_1.882320	dsDNAphage	5495	2	10	4	0	Low-quality	7.55	0	NA	NA	NA	NA	NA	virulent	D0
NODE_4806_length_10504_cov_3.19356	dsDNAphage	10504	0	13	0	0	Not-determined	NA	0	NA	NA	NA	NA	NA	virulent	D27
NODE_4811_length_5069_cov_3.843461	dsDNAphage	5069	1	6	2	0	Low-quality	6.15	0	NA	NA	NA	NA	NA	virulent	D0
NODE_4828_length_8697_cov_10.157595	dsDNAphage	8697	4	13	5	0	Low-quality	10.23	0	NA	NA	NA	NA	NA	temperate	D4
NODE_4839_length_7332_cov_2.198258	dsDNAphage	7332	0	8	0	0	Not-determined	NA	0	NA	NA	NA	NA	NA	virulent	D4
NODE_4854_length_10429_cov_14.6761	dsDNAphage	10429	4	11	5	0	Low-quality	15.74	0	NA	NA	NA	NA	NA	virulent	D27
NODE_4867_length_10398_cov_4.86659	dsDNAphage	10398	4	14	10	0	Low-quality	8.24	0	NA	NA	NA	NA	NA	virulent	D27
NODE_4915_length_5013_cov_2.306064	ssDNA	5013	0	10	0	0	Not-determined	NA	0	NA	NA	NA	NA	NA	virulent	D0
NODE_492_length_15994_cov_3.931928	dsDNAphage	15994	0	16	0	0	Not-determined	NA	0	NA	NA	NA	NA	NA	virulent	D0
NODE_4933_length_5005_cov_2.640440	dsDNAphage	5005	0	8	1	0	Low-quality	4.48	0	NA	NA	NA	NA	NA	virulent	D0
NODE_4946_length_5393_cov_2.478655	dsDNAphage	5393	4	7	4	0	Low-quality	6.11	0	NA	NA	NA	NA	NA	temperate	D0
NODE_4949_length_8776_cov_1.92924	dsDNAphage	8776	5	8	7	0	Low-quality	8.14	0	NA	NA	NA	NA	NA	virulent	D4
NODE_4956_length_5386_cov_1.860034	dsDNAphage	5386	0	13	1	0	Low-quality	7.42	0	NA	NA	NA	NA	NA	virulent	D0
NODE_4964_length_8530_cov_3.122168	dsDNAphage	8530	0	10	1	0	Low-quality	4.36	0	NA	NA	NA	NA	NA	virulent	D4
NODE_4970_length_10415_cov_2.385712	dsDNAphage	10415	5	16	13	0	Low-quality	16.11	0	NA	NA	NA	NA	NA	temperate	D27
NODE_4982_length_9717_cov_2.333333	dsDNAphage	9717	4	6	5	0	Low-quality	13.54	0	NA	NA	NA	NA	NA	virulent	D27
NODE_4999_length_10375_cov_2.355586	dsDNAphage	10375	0	9	1	0	Low-quality	5.55	0	NA	NA	NA	NA	NA	virulent	D27
NODE_5018_length_10105_cov_4.31741	dsDNAphage	10105	2	24	11	0	Low-quality	11.74	0	NA	NA	NA	NA	NA	temperate	D27
NODE_5046_length_10298_cov_16.391803	dsDNAphage	10298	0	17	3	0	Low-quality	10.93	0	NA	NA	NA	NA	NA	virulent	D27
NODE_5048_length_5332_cov_3.219568	dsDNAphage	5332	0	6	0	0	Not-determined	NA	0	NA	NA	NA	NA	NA	virulent	D0
NODE_5072_length_10019_cov_3.7504	dsDNAphage	10019	0	12	6	1	Low-quality	14.06	0	NA	NA	NA	NA	NA	virulent	D27
NODE_5083_length_5313_cov_3.022056	dsDNAphage	5313	0	8	1	0	Low-quality	2.82	0	NA	NA	NA	NA	NA	virulent	D0
NODE_5104_length_5302_cov_2.045358	dsDNAphage	5302	1	2	2	0	Low-quality	3.65	0	NA	NA	NA	NA	NA	temperate	D0
NODE_5107_length_9959_cov_30.9621	dsDNAphage	9959	4	10	5	0	Low-quality	12.97	0	NA	NA	NA	NA	NA	temperate	D27
NODE_5109_length_8364_cov_2.494011	dsDNAphage	8364	0	13	1	0	Low-quality	7.6	0	NA	NA	NA	NA	NA	temperate	D4
NODE_5127_length_9926_cov_3.3003	dsDNAphage	6866	3	7	6	0	Low-quality	10.29	0	Uroviricota	Caudoviricetes	/	/	Yes	temperate	D27
NODE_5140_length_10155_cov_6.665496	dsDNAphage	10155	3	12	6	0	Low-quality	49.57	0	Uroviricota	Caudoviricetes	/	Salasmaviridae	NA	virulent	D27
NODE_5145_length_9902_cov_4.66745	dsDNAphage	9902	3	11	1	0	Low-quality	5.15	0	NA	NA	NA	NA	NA	temperate	D27
NODE_5157_length_10124_cov_3.151122	dsDNAphage	10124	7	15	11	0	Low-quality	14.74	0	NA	NA	NA	NA	NA	temperate	D27
NODE_5164_length_5269_cov_4.664217	dsDNAphage	5269	1	9	1	0	Low-quality	2.56	0	NA	NA	NA	NA	NA	virulent	D0
NODE_5177_length_9446_cov_23.622339	dsDNAphage	9446	0	12	2	0	Low-quality	5.59	0	NA	NA	NA	NA	NA	virulent	D27
NODE_5185_length_5259_cov_2.124031	dsDNAphage	5259	0	5	1	0	Low-quality	3.7	0	NA	NA	NA	NA	NA	temperate	D0
NODE_5189_length_10097_cov_4.373275	dsDNAphage	10097	0	13	1	1	Low-quality	5.05	0	NA	NA	NA	NA	NA	virulent	D27
NODE_519_length_37910_cov_13.388987	dsDNAphage	37910	5	70	14	0	Medium-quality	51.32	0	NA	NA	NA	NA	NA	temperate	D4
NODE_5196_length_9800_cov_3.46459	dsDNAphage	9800	2	18	5	0	Low-quality	14.31	0	NA	NA	NA	NA	NA	virulent	D27
NODE_52_length_44425_cov_9.816970	dsDNAphage	44425	5	49	14	1	Medium-quality	63.53	0	NA	NA	NA	NA	NA	virulent	D15
NODE_52_length_52098_cov_4.015116	dsDNAphage	52098	3	67	8	2	Low-quality	49.56	0	NA	NA	NA	NA	NA	virulent	D0
NODE_5222_length_6967_cov_2.604834	dsDNAphage	6967	0	11	0	0	Not-determined	NA	0	NA	NA	NA	NA	NA	virulent	D4
NODE_5235_length_8413_cov_4.99651	dsDNAphage	8413	4	10	5	0	Low-quality	10.95	0	NA	NA	NA	NA	NA	temperate	D4
NODE_5241_length_9698_cov_15.9708	dsDNAphage	9698	0	13	7	0	Low-quality	14.8	0	NA	NA	NA	NA	NA	temperate	D27
NODE_5242_length_9695_cov_5.75052	dsDNAphage	9695	4	16	5	0	Low-quality	12.26	0	NA	NA	NA	NA	NA	virulent	D27
NODE_5254_length_5223_cov_1.942428	dsDNAphage	5223	1	8	4	0	Low-quality	7.13	0	NA	NA	NA	NA	NA	temperate	D0
NODE_5262_length_5218_cov_2.475874	dsDNAphage	5218	1	7	1	0	Low-quality	7.66	0	NA	NA	NA	NA	NA	virulent	D0
NODE_5281_length_5206_cov_5.742119	dsDNAphage	5206	0	9	0	0	Not-determined	NA	0	NA	NA	NA	NA	NA	virulent	D0
NODE_5295_length_5200_cov_2.515977	dsDNAphage	5200	1	4	1	0	Low-quality	7.78	0	NA	NA	NA	NA	NA	virulent	D0
NODE_5297_length_5198_cov_4.505197	dsDNAphage	5198	2	9	6	0	Low-quality	10.36	0	NA	NA	NA	NA	NA	temperate	D0
NODE_5299_length_9952_cov_5.507054	dsDNAphage	9952	1	12	2	0	Low-quality	12.07	0	NA	NA	NA	NA	NA	virulent	D27
NODE_5312_length_9932_cov_48.808807	dsDNAphage	9932	1	13	4	1	Low-quality	13.05	0	NA	NA	NA	NA	NA	virulent	D27
NODE_532_length_18844_cov_6.593758	dsDNAphage	18844	2	23	3	0	Low-quality	42.3	0	NA	NA	NA	NA	NA	virulent	D0
NODE_5326_length_5187_cov_2.269654	dsDNAphage	5187	0	8	0	0	Not-determined	NA	0	NA	NA	NA	NA	NA	virulent	D0
NODE_5330_length_9554_cov_2.85225	dsDNAphage	9554	0	27	2	0	Low-quality	7.45	0	NA	NA	NA	NA	NA	virulent	D27
NODE_5345_length_5172_cov_2.735856	dsDNAphage	5172	1	3	0	0	Not-determined	NA	0	NA	NA	NA	NA	NA	virulent	D0
NODE_5352_length_5170_cov_1.536975	dsDNAphage	5170	1	12	3	0	Low-quality	10.4	0	NA	NA	NA	NA	NA	temperate	D0
NODE_5359_length_5165_cov_2.450454	dsDNAphage	5165	0	10	2	0	Low-quality	3.05	0	NA	NA	NA	NA	NA	temperate	D0
NODE_5361_length_9872_cov_7.001330	dsDNAphage	9872	1	16	2	0	Low-quality	5.55	0	NA	NA	NA	NA	NA	virulent	D27
NODE_5398_length_8078_cov_3.128212	dsDNAphage	8078	1	9	0	0	Not-determined	NA	0	NA	NA	NA	NA	NA	virulent	D4
NODE_5405_length_9439_cov_2.87216	dsDNAphage	9439	1	15	2	0	Low-quality	11.04	0	NA	NA	NA	NA	NA	virulent	D27
NODE_5406_length_9146_cov_3.040234	dsDNAphage	9146	0	12	3	1	Low-quality	5.74	0	NA	NA	NA	NA	NA	virulent	D27
NODE_5407_length_9145_cov_3.139841	dsDNAphage	9145	0	14	2	0	Low-quality	13.68	0	NA	NA	NA	NA	NA	virulent	D27
NODE_5409_length_5138_cov_2.829331	ssDNA	5138	0	8	0	0	Not-determined	NA	0	NA	NA	NA	NA	NA	virulent	D0
NODE_5410_length_9802_cov_6.503246	dsDNAphage	9802	4	12	6	0	Medium-quality	50.55	0	NA	NA	NA	NA	NA	virulent	D27
NODE_5411_length_9427_cov_2.42506	dsDNAphage	9427	0	16	1	0	Low-quality	5.64	0	Uroviricota	Caudoviricetes	/	Unassigned	NA	virulent	D27
NODE_542_length_37050_cov_5.800655	dsDNAphage	37050	6	59	12	3	Low-quality	41.69	0	NA	NA	NA	NA	NA	virulent	D4
NODE_5430_length_5127_cov_2.551512	dsDNAphage	5127	0	8	0	0	Not-determined	NA	0	NA	NA	NA	NA	NA	virulent	D0
NODE_5439_length_9098_cov_3.732970	dsDNAphage	9098	0	22	2	0	Low-quality	11.6	0	NA	NA	NA	NA	NA	virulent	D27
NODE_5443_length_9753_cov_2.440128	dsDNAphage	9753	2	6	5	0	Low-quality	21.19	0	NA	NA	NA	NA	NA	temperate	D27
NODE_5449_length_9745_cov_15.519697	dsDNAphage	9745	3	12	5	0	Low-quality	48.5	0	Uroviricota	Caudoviricetes	/	Salasmaviridae	NA	virulent	D27
NODE_5450_length_9358_cov_3.06027	dsDNAphage	9358	0	17	4	1	Low-quality	7.63	0	NA	NA	NA	NA	NA	virulent	D27
NODE_5461_length_5110_cov_2.709838	dsDNAphage	5110	0	9	0	0	Not-determined	NA	0	NA	NA	NA	NA	NA	virulent	D0
NODE_5461_length_9340_cov_8.87913	dsDNAphage	9340	0	18	3	0	Low-quality	11.3	0	NA	NA	NA	NA	NA	virulent	D27
NODE_5465_length_9066_cov_52.947474	dsDNAphage	9066	7	16	13	0	Low-quality	16.29	0	NA	NA	NA	NA	NA	temperate	D27
NODE_548_length_61340_cov_30.3154	dsDNAphage	55035	8	61	20	2	Medium-quality	82.58	0	NA	NA	NA	NA	Yes	temperate	D27
NODE_5487_length_5100_cov_2.237752	dsDNAphage	5100	0	13	4	0	Low-quality	6.23	0	NA	NA	NA	NA	NA	virulent	D0
NODE_5490_length_9022_cov_16.668497	dsDNAphage	9005	0	18	5	0	Low-quality	15.06	0	NA	NA	NA	NA	NA	virulent	D27
NODE_5499_length_9013_cov_3.934036	dsDNAphage	9013	3	12	5	0	Low-quality	44.86	0	Uroviricota	Caudoviricetes	/	Salasmaviridae	NA	virulent	D27
NODE_550_length_14865_cov_4.129148	dsDNAphage	14865	1	17	2	0	Low-quality	10.26	0	NA	NA	NA	NA	NA	virulent	D0
NODE_5501_length_9286_cov_9.36965	dsDNAphage	9286	0	18	3	0	Low-quality	12.18	0	NA	NA	NA	NA	NA	temperate	D27
NODE_5507_length_8071_cov_2.10988	dsDNAphage	8071	5	12	5	0	Low-quality	11.62	0	Uroviricota	Caudoviricetes	/	Unassigned	NA	temperate	D4
NODE_5515_length_8989_cov_6.862542	dsDNAphage	8989	1	11	1	0	Low-quality	11.8	0	NA	NA	NA	NA	NA	temperate	D27
NODE_553_length_19014_cov_2.386201	dsDNAphage	19014	0	23	6	0	Low-quality	11.11	0	NA	NA	NA	NA	NA	virulent	D0
NODE_5535_length_8972_cov_9.698524	dsDNAphage	8972	3	16	4	0	Low-quality	14.93	0	NA	NA	NA	NA	NA	temperate	D27
NODE_5541_length_5076_cov_2.129395	dsDNAphage	5076	0	14	1	0	Low-quality	5.61	0	NA	NA	NA	NA	NA	temperate	D0
NODE_5544_length_8033_cov_7.21049	dsDNAphage	8033	0	11	0	0	Not-determined	NA	0	NA	NA	NA	NA	NA	temperate	D4
NODE_5547_length_8032_cov_7.04677	dsDNAphage	8032	5	11	11	0	Low-quality	17.31	0	NA	NA	NA	NA	NA	temperate	D4
NODE_5563_length_9188_cov_3.24337	dsDNAphage	9188	0	5	1	0	Low-quality	5.41	0	NA	NA	NA	NA	NA	virulent	D27
NODE_5571_length_5057_cov_1.669221	dsDNAphage	5057	4	6	4	0	Low-quality	5.54	0	NA	NA	NA	NA	NA	temperate	D0
NODE_558_length_13279_cov_52.595751	dsDNAphage	13279	1	11	2	0	Low-quality	27.22	0	Dividoviricota	Laserviricetes	Halopanivirales	Matshushitaviridae	NA	virulent	D15
NODE_559_length_18885_cov_2.637017	dsDNAphage	18885	0	23	4	0	Low-quality	24.29	0	NA	NA	NA	NA	NA	virulent	D0
NODE_5601_length_7901_cov_5.364650	dsDNAphage	7901	0	14	2	1	Low-quality	11.91	0	NA	NA	NA	NA	NA	virulent	D4
NODE_5604_length_7972_cov_2.59177	dsDNAphage	7972	0	15	6	0	Low-quality	5.63	0	NA	NA	NA	NA	NA	virulent	D4
NODE_5610_length_9115_cov_31.835	dsDNAphage	9115	0	13	2	0	Low-quality	12.97	0	NA	NA	NA	NA	NA	temperate	D27
NODE_5616_length_6624_cov_4.149425	dsDNAphage	6624	4	7	5	0	Low-quality	7.79	0	NA	NA	NA	NA	NA	temperate	D4
NODE_5616_length_8875_cov_3.362124	dsDNAphage	8875	0	12	1	1	Low-quality	6.24	0	NA	NA	NA	NA	NA	virulent	D27
NODE_5629_length_5015_cov_5.995118	dsDNAphage	5015	2	8	2	0	Low-quality	7.44	0	NA	NA	NA	NA	NA	virulent	D0
NODE_5631_length_9092_cov_4.58979	dsDNAphage	9092	0	14	4	1	Low-quality	13.3	0	NA	NA	NA	NA	NA	virulent	D27
NODE_5648_length_5009_cov_7.655193	dsDNAphage	5009	0	10	2	0	Low-quality	3.4	0	NA	NA	NA	NA	NA	temperate	D0
NODE_5652_length_7922_cov_6.11083	dsDNAphage	7922	0	11	0	0	Not-determined	NA	0	NA	NA	NA	NA	NA	virulent	D4
NODE_5667_length_7831_cov_3.802768	dsDNAphage	3857	1	3	1	0	Low-quality	1.89	0	NA	NA	NA	NA	Yes	temperate	D4
NODE_5669_length_8812_cov_4.998738	dsDNAphage	8812	1	9	4	0	Low-quality	10.96	0	NA	NA	NA	NA	NA	temperate	D27
NODE_567_length_18159_cov_2.87591	dsDNAphage	18159	1	31	3	4	Low-quality	13.65	0	NA	NA	NA	NA	NA	virulent	D15
NODE_5676_length_9018_cov_11.2596	dsDNAphage	6324	4	6	6	0	Low-quality	12.26	0	NA	NA	NA	NA	Yes	temperate	D27
NODE_5679_length_9013_cov_4.64	dsDNAphage	9013	5	11	7	0	Low-quality	27.48	0	NA	NA	NA	NA	NA	virulent	D27
NODE_57_length_144173_cov_39.301574	dsDNAphage	144173	17	198	37	1	High-quality	90.81	0	NA	NA	NA	NA	NA	virulent	D27
NODE_5705_length_7790_cov_6.997790	dsDNAphage	7790	0	14	2	0	Low-quality	12.81	0	NA	NA	NA	NA	NA	virulent	D4
NODE_5714_length_8760_cov_3.715391	dsDNAphage	8760	1	7	1	0	Low-quality	6.05	0	NA	NA	NA	NA	NA	virulent	D27
NODE_5716_length_7785_cov_5.926620	dsDNAphage	7785	3	10	3	0	Low-quality	10.61	0	NA	NA	NA	NA	NA	virulent	D4
NODE_5727_length_9377_cov_2.601315	dsDNAphage	9377	2	11	5	0	Low-quality	13.79	0	NA	NA	NA	NA	NA	virulent	D27
NODE_573_length_17977_cov_3.99312	dsDNAphage	15395	1	19	4	0	Low-quality	17.33	0	NA	NA	NA	NA	Yes	temperate	D15
NODE_5731_length_7851_cov_9.35926	dsDNAphage	7851	0	23	22	0	Low-quality	23.64	0	NA	NA	NA	NA	NA	virulent	D4
NODE_5737_length_7770_cov_5.990093	dsDNAphage	7770	1	15	2	0	Low-quality	6.91	0	NA	NA	NA	NA	NA	virulent	D4
NODE_5737_length_8935_cov_2.4897	dsDNAphage	8935	3	13	4	0	Low-quality	13.01	0	NA	NA	NA	NA	NA	temperate	D27
NODE_5742_length_8724_cov_4.663884	dsDNAphage	7684	2	6	1	0	Low-quality	11.62	0	NA	NA	NA	NA	Yes	temperate	D27
NODE_5742_length_8930_cov_3.90896	dsDNAphage	8930	1	10	7	0	Low-quality	11.96	0	NA	NA	NA	NA	NA	virulent	D27
NODE_5745_length_8921_cov_20.9695	dsDNAphage	8921	1	11	6	0	Low-quality	11.12	0	NA	NA	NA	NA	NA	temperate	D27
NODE_5763_length_9333_cov_3.042019	dsDNAphage	9333	0	19	2	2	Low-quality	5.5	0	NA	NA	NA	NA	NA	virulent	D27
NODE_5770_length_7804_cov_6.74095	dsDNAphage	7804	1	6	2	0	Low-quality	11.38	0	NA	NA	NA	NA	NA	temperate	D4
NODE_5801_length_7767_cov_16.7316	dsDNAphage	7767	5	6	6	0	Low-quality	23.21	0	NA	NA	NA	NA	NA	virulent	D4
NODE_582_length_17848_cov_3.820666	dsDNAphage	17848	2	14	0	0	Not-determined	NA	0	NA	NA	NA	NA	NA	virulent	D0
NODE_5828_length_7737_cov_2.13603	dsDNAphage	7737	1	9	2	0	Low-quality	5.56	0	NA	NA	NA	NA	NA	virulent	D4
NODE_5857_length_8764_cov_22.6507	dsDNAphage	8764	0	13	3	1	Low-quality	10.22	0	NA	NA	NA	NA	NA	virulent	D27
NODE_5867_length_7709_cov_3.6703	dsDNAphage	7709	2	9	2	0	Low-quality	3.88	0	NA	NA	NA	NA	NA	virulent	D4
NODE_588_length_14336_cov_3.042916	dsDNAphage	14336	0	20	5	0	Low-quality	16.24	0	NA	NA	NA	NA	NA	virulent	D0
NODE_5882_length_8567_cov_6.710557	dsDNAphage	8567	0	23	2	0	Low-quality	6.68	0	NA	NA	NA	NA	NA	virulent	D27
NODE_5899_length_8711_cov_3.28031	dsDNAphage	8711	5	11	5	0	Low-quality	25.26	0	NA	NA	NA	NA	NA	virulent	D27
NODE_59_length_90674_cov_10.931438	dsDNAphage	90674	10	121	23	4	High-quality	95.05	0	Uroviricota	Caudoviricetes	/	Mesyanzhinovviridae	NA	virulent	D4
NODE_5900_length_8547_cov_4.921875	dsDNAphage	8547	0	18	5	0	Low-quality	7.87	0	NA	NA	NA	NA	NA	virulent	D27
NODE_5942_length_8503_cov_4.370181	dsDNAphage	8503	1	14	7	0	Low-quality	11.32	0	NA	NA	NA	NA	NA	temperate	D27
NODE_5967_length_8596_cov_2.74862	dsDNAphage	8596	0	7	7	0	Low-quality	11.08	0	Uroviricota	Caudoviricetes	/	Schitoviridae	NA	virulent	D27
NODE_599_length_12695_cov_4.059940	dsDNAphage	12695	1	23	2	0	Low-quality	17.24	0	NA	NA	NA	NA	NA	virulent	D15
NODE_5997_length_8571_cov_8.18378	dsDNAphage	8571	2	6	4	0	Low-quality	18.78	0	NA	NA	NA	NA	NA	temperate	D27
NODE_600_length_17641_cov_3.862672	dsDNAphage	17641	5	20	8	0	Low-quality	23.75	0	NA	NA	NA	NA	NA	virulent	D0
NODE_6016_length_9011_cov_23.956127	dsDNAphage	9011	0	4	3	0	Low-quality	19.47	0	NA	NA	NA	NA	NA	virulent	D27
NODE_6041_length_8982_cov_3.401328	dsDNAphage	8982	3	7	5	0	Low-quality	19.23	0	NA	NA	NA	NA	NA	virulent	D27
NODE_6043_length_8520_cov_3.40922	dsDNAphage	8520	0	19	2	0	Low-quality	5.1	0	NA	NA	NA	NA	NA	virulent	D27
NODE_6080_length_8937_cov_2.921023	dsDNAphage	8937	0	25	1	0	Low-quality	5.52	0	NA	NA	NA	NA	NA	temperate	D27
NODE_6082_length_7487_cov_2.583243	dsDNAphage	7487	2	10	4	0	Low-quality	9.46	0	NA	NA	NA	NA	NA	virulent	D4
NODE_6089_length_8926_cov_11.637703	dsDNAphage	8926	0	22	0	0	Not-determined	NA	0	NA	NA	NA	NA	NA	virulent	D27
NODE_6095_length_8322_cov_6.256597	dsDNAphage	8322	1	7	1	0	Low-quality	8.27	0	NA	NA	NA	NA	NA	virulent	D27
NODE_6118_length_8291_cov_2.687012	dsDNAphage	8291	3	9	4	0	Low-quality	11.28	0	NA	NA	NA	NA	NA	virulent	D27
NODE_612_length_14057_cov_8.516908	dsDNAphage	14057	3	14	3	0	Low-quality	20.61	0	NA	NA	NA	NA	NA	virulent	D0
NODE_6121_length_8890_cov_5.551018	dsDNAphage	8890	7	14	12	0	Low-quality	19.79	0	NA	NA	NA	NA	NA	temperate	D27
NODE_6164_length_8365_cov_3.52795	dsDNAphage	8365	5	12	7	0	Low-quality	11.6	0	NA	NA	NA	NA	NA	virulent	D27
NODE_617_length_43133_cov_6.708765	dsDNAphage	43133	12	60	18	0	Medium-quality	83.48	0	NA	NA	NA	NA	NA	temperate	D27
NODE_6170_length_8357_cov_2.30673	dsDNAphage	8357	1	17	4	1	Low-quality	12.99	0	NA	NA	NA	NA	NA	virulent	D27
NODE_6179_length_8227_cov_33.469488	dsDNAphage	8227	0	12	1	0	Low-quality	4.94	0	NA	NA	NA	NA	NA	temperate	D27
NODE_6179_length_8344_cov_3.71898	dsDNAphage	8344	3	12	4	0	Low-quality	11.21	0	NA	NA	NA	NA	NA	virulent	D27
NODE_619_length_13974_cov_3.217730	dsDNAphage	13974	3	18	3	0	Low-quality	26.44	0	NA	NA	NA	NA	NA	virulent	D0
NODE_6200_length_6176_cov_4.553727	dsDNAphage	6176	0	11	2	0	Low-quality	7.97	0	NA	NA	NA	NA	NA	temperate	D4
NODE_6212_length_7378_cov_2.1437	dsDNAphage	7378	0	16	2	1	Low-quality	5.93	0	NA	NA	NA	NA	NA	temperate	D4
NODE_6221_length_8288_cov_6.46709	dsDNAphage	8288	3	11	4	1	Low-quality	13.12	0	NA	NA	NA	NA	NA	virulent	D27
NODE_6225_length_8183_cov_3.426769	dsDNAphage	8183	3	11	6	0	Low-quality	13.83	0	NA	NA	NA	NA	NA	temperate	D27
NODE_6230_length_8176_cov_39.444472	dsDNAphage	8176	0	12	2	1	Low-quality	5.12	0	NA	NA	NA	NA	NA	virulent	D27
NODE_6239_length_8259_cov_7.53542	dsDNAphage	8259	3	8	5	0	Low-quality	15.27	0	NA	NA	NA	NA	NA	virulent	D27
NODE_624_length_16623_cov_3.93367	dsDNAphage	16623	1	24	5	0	Low-quality	11.07	0	NA	NA	NA	NA	NA	temperate	D15
NODE_625_length_13939_cov_3.935694	dsDNAphage	6542	2	7	2	0	Low-quality	10.8	0	NA	NA	NA	NA	Yes	temperate	D0
NODE_6259_length_8760_cov_2.437940	dsDNAphage	8760	4	13	5	1	Low-quality	9.22	0	NA	NA	NA	NA	NA	virulent	D27
NODE_627_length_13920_cov_3.819405	dsDNAphage	13920	0	30	3	0	Low-quality	7.02	0	NA	NA	NA	NA	NA	virulent	D0
NODE_6293_length_8729_cov_5.011240	dsDNAphage	8729	0	13	4	0	Low-quality	10.01	0	Uroviricota	Caudoviricetes	/	/	NA	virulent	D27
NODE_6303_length_8717_cov_4.595034	dsDNAphage	8717	0	14	1	0	Low-quality	4.56	0	NA	NA	NA	NA	NA	temperate	D27
NODE_632_length_17163_cov_7.700012	dsDNAphage	17163	1	29	6	1	Low-quality	22.63	0	NA	NA	NA	NA	NA	virulent	D0
NODE_6341_length_6080_cov_10.123725	dsDNAphage	6080	0	9	0	0	Not-determined	NA	0	NA	NA	NA	NA	NA	virulent	D4
NODE_635_length_13849_cov_3.400218	dsDNAphage	13849	1	19	0	0	Not-determined	NA	0	NA	NA	NA	NA	NA	virulent	D0
NODE_6351_length_8141_cov_4.87516	dsDNAphage	8141	1	14	2	0	Low-quality	7.82	0	NA	NA	NA	NA	NA	virulent	D27
NODE_6355_length_8018_cov_4.898472	dsDNAphage	8018	1	14	6	0	Low-quality	9.94	0	NA	NA	NA	NA	NA	virulent	D27
NODE_6357_length_8131_cov_112.761	dsDNAphage	8131	1	12	5	0	Low-quality	7.7	0	NA	NA	NA	NA	NA	temperate	D27
NODE_636_length_12113_cov_2.763359	dsDNAphage	12113	0	19	3	0	Low-quality	15.84	0	Uroviricota	Caudoviricetes	/	Unassigned	NA	virulent	D15
NODE_638_length_17076_cov_5.240620	dsDNAphage	17076	5	18	8	0	Low-quality	22.26	0	NA	NA	NA	NA	NA	virulent	D0
NODE_6390_length_7262_cov_2.525618	dsDNAphage	7262	0	17	2	0	Low-quality	9.84	0	NA	NA	NA	NA	NA	virulent	D4
NODE_6391_length_8087_cov_7.88908	dsDNAphage	8087	3	11	4	0	Low-quality	11.36	0	NA	NA	NA	NA	NA	temperate	D27
NODE_640_length_13760_cov_6.596882	dsDNAphage	13760	3	12	1	0	Low-quality	7.86	0	NA	NA	NA	NA	NA	virulent	D0
NODE_642_length_16328_cov_4.77226	dsDNAphage	16328	0	32	1	0	Low-quality	9.88	0	NA	NA	NA	NA	NA	virulent	D15
NODE_6422_length_7963_cov_5.510046	dsDNAphage	7963	1	9	4	0	Low-quality	8.96	0	NA	NA	NA	NA	NA	temperate	D27
NODE_6423_length_8580_cov_1.927839	dsDNAphage	8580	1	4	1	0	Low-quality	11.52	0	NA	NA	NA	NA	NA	virulent	D27
NODE_6432_length_8047_cov_2.34071	dsDNAphage	8047	0	11	0	0	Not-determined	NA	0	NA	NA	NA	NA	NA	virulent	D27
NODE_6452_length_8557_cov_2.855403	dsDNAphage	8557	5	11	11	0	Low-quality	13.94	0	NA	NA	NA	NA	NA	temperate	D27
NODE_6480_length_8529_cov_3.351839	dsDNAphage	8529	0	13	6	0	Low-quality	11.49	0	NA	NA	NA	NA	NA	temperate	D27
NODE_6508_length_7875_cov_5.476852	dsDNAphage	7875	1	2	1	0	Low-quality	3.07	0	NA	NA	NA	NA	NA	temperate	D27
NODE_6510_length_7873_cov_8.868793	dsDNAphage	7873	2	12	10	0	Low-quality	10.5	0	NA	NA	NA	NA	NA	temperate	D27
NODE_6570_length_8435_cov_2.961012	dsDNAphage	8435	4	13	9	0	Low-quality	12.16	0	NA	NA	NA	NA	NA	temperate	D27
NODE_6576_length_7888_cov_2.67788	dsDNAphage	7888	6	8	8	0	Low-quality	4.24	0	NA	NA	NA	NA	NA	temperate	D27
NODE_6583_length_7881_cov_3.79273	dsDNAphage	7881	0	12	3	1	Low-quality	5.55	0	NA	NA	NA	NA	NA	virulent	D27
NODE_6589_length_5912_cov_2.859969	dsDNAphage	5912	1	8	1	0	Low-quality	9.51	0	NA	NA	NA	NA	NA	virulent	D4
NODE_6597_length_8414_cov_31.124474	dsDNAphage	8414	1	14	2	0	Low-quality	12.56	0	NA	NA	NA	NA	NA	temperate	D27
NODE_660_length_15897_cov_7.6323	dsDNAphage	15897	8	16	9	0	Low-quality	23.32	0	NA	NA	NA	NA	NA	virulent	D15
NODE_6609_length_7767_cov_2.134585	dsDNAphage	7767	0	11	0	0	Not-determined	NA	0	NA	NA	NA	NA	NA	virulent	D27
NODE_662_length_13553_cov_20.828304	dsDNAphage	13553	3	24	4	0	Low-quality	25.48	0	NA	NA	NA	NA	NA	virulent	D0
NODE_6626_length_7743_cov_8.810963	dsDNAphage	7743	1	17	3	0	Low-quality	8.16	0	NA	NA	NA	NA	NA	virulent	D27
NODE_6635_length_7008_cov_4.24056	dsDNAphage	7008	0	11	0	0	Not-determined	NA	0	NA	NA	NA	NA	NA	temperate	D4
NODE_664_length_16630_cov_2.705402	dsDNAphage	16630	10	17	13	0	Low-quality	23.3	0	Uroviricota	Caudoviricetes	/	Mesyanzhinovviridae	NA	temperate	D0
NODE_664_length_41765_cov_6.15883	dsDNAphage	41765	1	52	1	5	High-quality	97.63	0	NA	NA	NA	NA	NA	virulent	D4
NODE_6649_length_7720_cov_2.176224	dsDNAphage	7720	3	10	6	0	Low-quality	11.11	0	NA	NA	NA	NA	NA	temperate	D27
NODE_6656_length_7713_cov_53.430917	dsDNAphage	7713	3	8	4	0	Low-quality	11.1	0	NA	NA	NA	NA	NA	temperate	D27
NODE_6677_length_8333_cov_3.648895	dsDNAphage	8333	3	10	3	0	Low-quality	11.87	0	Uroviricota	Caudoviricetes	/	Mesyanzhinovviridae	NA	virulent	D27
NODE_668_length_16544_cov_2.729827	dsDNAphage	16544	5	18	8	0	Low-quality	28.91	0	NA	NA	NA	NA	NA	virulent	D0
NODE_6680_length_7774_cov_7.39453	dsDNAphage	7774	1	10	1	0	Low-quality	12.13	0	NA	NA	NA	NA	NA	virulent	D27
NODE_6689_length_5854_cov_3.165074	dsDNAphage	5854	0	12	0	0	Not-determined	NA	0	NA	NA	NA	NA	NA	virulent	D4
NODE_6731_length_7713_cov_13.9661	dsDNAphage	7713	0	12	1	0	Low-quality	4.63	0	NA	NA	NA	NA	NA	virulent	D27
NODE_6733_length_7712_cov_9.32852	dsDNAphage	7712	1	9	2	0	Low-quality	9.76	0	NA	NA	NA	NA	NA	virulent	D27
NODE_6740_length_7024_cov_8.254585	dsDNAphage	7024	1	7	2	0	Low-quality	10.78	0	NA	NA	NA	NA	NA	virulent	D4
NODE_6747_length_8263_cov_5.356565	dsDNAphage	8263	5	10	7	0	Low-quality	25.19	0	NA	NA	NA	NA	NA	virulent	D27
NODE_6753_length_7627_cov_29.084883	dsDNAphage	7627	0	12	1	1	Low-quality	11.41	0	NA	NA	NA	NA	NA	virulent	D27
NODE_6768_length_7611_cov_32.517439	dsDNAphage	7611	0	16	8	0	Low-quality	13.6	0	NA	NA	NA	NA	NA	virulent	D27
NODE_6773_length_8230_cov_15.673964	dsDNAphage	8230	3	11	6	0	Low-quality	16.67	0	NA	NA	NA	NA	NA	virulent	D27
NODE_6776_length_7000_cov_5.722214	dsDNAphage	4873	0	5	1	0	Low-quality	9.08	0	NA	NA	NA	NA	Yes	temperate	D4
NODE_678_length_11559_cov_3.059511	dsDNAphage	11559	1	14	3	0	Low-quality	12.42	0	NA	NA	NA	NA	NA	temperate	D15
NODE_6789_length_6989_cov_4.527141	dsDNAphage	6989	4	10	6	0	Low-quality	9.38	0	NA	NA	NA	NA	NA	temperate	D4
NODE_679_length_16462_cov_2.682638	dsDNAphage	16462	1	23	3	0	Low-quality	16.15	0	NA	NA	NA	NA	NA	virulent	D0
NODE_679_length_16516_cov_2.698910	dsDNAphage	16516	2	14	1	0	Low-quality	24.71	0	NA	NA	NA	NA	NA	virulent	D0
NODE_6804_length_7578_cov_5.365691	dsDNAphage	7578	5	9	9	0	Low-quality	4.56	0	Uroviricota	Caudoviricetes	/	Herelleviridae	NA	virulent	D27
NODE_6819_length_7616_cov_10.1128	dsDNAphage	7616	3	10	3	0	Low-quality	10.54	0	NA	NA	NA	NA	NA	virulent	D27
NODE_6820_length_7616_cov_9.12039	dsDNAphage	7616	4	11	10	0	Low-quality	18.39	0	NA	NA	NA	NA	NA	temperate	D27
NODE_6822_length_7560_cov_5.867712	dsDNAphage	7560	3	9	4	0	Low-quality	20.9	0	NA	NA	NA	NA	NA	virulent	D27
NODE_6827_length_7554_cov_3.009926	dsDNAphage	7554	0	9	1	0	Low-quality	4.68	0	NA	NA	NA	NA	NA	virulent	D27
NODE_6834_length_8166_cov_23.446510	dsDNAphage	8166	3	8	5	0	Low-quality	12.07	0	NA	NA	NA	NA	NA	virulent	D27
NODE_6891_length_8117_cov_3.684585	dsDNAphage	8117	2	10	5	0	Low-quality	11.76	0	NA	NA	NA	NA	NA	virulent	D27
NODE_6937_length_6895_cov_2.710565	dsDNAphage	6895	0	11	1	0	Low-quality	4.1	0	Uroviricota	Caudoviricetes	/	/	NA	virulent	D4
NODE_6939_length_7458_cov_15.062101	dsDNAphage	7458	3	7	5	0	Low-quality	10.74	0	NA	NA	NA	NA	NA	virulent	D27
NODE_695_length_16350_cov_4.608824	dsDNAphage	16350	1	14	0	0	Not-determined	NA	0	NA	NA	NA	NA	NA	virulent	D0
NODE_697_length_11375_cov_3.531571	dsDNAphage	11375	7	17	9	0	Low-quality	23.98	0	NA	NA	NA	NA	NA	temperate	D15
NODE_6971_length_7467_cov_96.1281	dsDNAphage	7467	1	15	3	0	Low-quality	10.81	0	NA	NA	NA	NA	NA	virulent	D27
NODE_6990_length_8017_cov_12.954787	dsDNAphage	8017	5	13	5	0	Low-quality	12.07	0	NA	NA	NA	NA	NA	temperate	D27
NODE_6995_length_6706_cov_3.49099	dsDNAphage	6706	0	10	2	0	Low-quality	5.51	0	NA	NA	NA	NA	NA	temperate	D4
NODE_7000_length_7413_cov_8.808039	dsDNAphage	7413	1	11	2	0	Low-quality	5.32	0	NA	NA	NA	NA	NA	virulent	D27
NODE_7012_length_6691_cov_4.65018	dsDNAphage	6691	1	8	3	0	Low-quality	10.01	0	NA	NA	NA	NA	NA	temperate	D4
NODE_702_length_11328_cov_2.917891	dsDNAphage	11328	7	16	13	0	Low-quality	22.14	0	NA	NA	NA	NA	NA	temperate	D15
NODE_7041_length_7403_cov_7.41238	dsDNAphage	7126	0	7	0	0	Not-determined	NA	0	NA	NA	NA	NA	NA	virulent	D27
NODE_7048_length_7397_cov_2.06193	dsDNAphage	7397	0	11	3	1	Low-quality	4.89	0	NA	NA	NA	NA	NA	virulent	D27
NODE_7050_length_7364_cov_8.781142	dsDNAphage	7364	0	10	4	0	Low-quality	12.99	0	NA	NA	NA	NA	NA	virulent	D27
NODE_7059_length_7387_cov_6.08384	dsDNAphage	7387	1	10	3	0	Low-quality	6.28	0	NA	NA	NA	NA	NA	virulent	D27
NODE_706_length_11291_cov_2.259382	dsDNAphage	11291	2	9	3	0	Low-quality	12.29	0	NA	NA	NA	NA	NA	temperate	D15
NODE_7061_length_7952_cov_52.623583	dsDNAphage	7952	0	15	2	1	Low-quality	12.69	0	NA	NA	NA	NA	NA	virulent	D27
NODE_7062_length_6810_cov_2.684846	dsDNAphage	6810	0	7	1	0	Low-quality	10.63	0	NA	NA	NA	NA	NA	virulent	D4
NODE_7080_length_7332_cov_36.147933	dsDNAphage	7332	0	19	0	0	Not-determined	NA	0	NA	NA	NA	NA	NA	virulent	D27
NODE_7080_length_7939_cov_11.388903	dsDNAphage	7939	0	14	4	0	Low-quality	12.45	0	NA	NA	NA	NA	NA	temperate	D27
NODE_7083_length_7355_cov_3.28459	dsDNAphage	7355	3	9	3	0	Low-quality	10.17	0	NA	NA	NA	NA	NA	virulent	D27
NODE_7096_length_7921_cov_4.157377	dsDNAphage	7921	0	13	2	2	Low-quality	5.5	0	NA	NA	NA	NA	NA	virulent	D27
NODE_71_length_61813_cov_44.0256	dsDNAphage	61813	7	86	18	2	Medium-quality	78.44	0	NA	NA	NA	NA	NA	virulent	D15
NODE_710_length_25553_cov_16.053744	dsDNAphage	25553	6	32	13	1	Low-quality	34.61	0	Uroviricota	Caudoviricetes	/	Ackermannviridae	NA	temperate	D4
NODE_712_length_11215_cov_4.000630	dsDNAphage	11215	2	14	5	1	Low-quality	15.39	0	NA	NA	NA	NA	NA	virulent	D15
NODE_7126_length_7312_cov_10.1895	dsDNAphage	7312	2	11	7	0	Low-quality	12.32	0	NA	NA	NA	NA	NA	temperate	D27
NODE_714_length_40102_cov_23.963278	dsDNAphage	40102	7	59	25	0	Medium-quality	70.34	0	NA	NA	NA	NA	NA	temperate	D27
NODE_7147_length_7873_cov_4.618600	dsDNAphage	7873	0	22	6	0	Low-quality	7.13	0	NA	NA	NA	NA	NA	temperate	D27
NODE_7168_length_7860_cov_10.492591	dsDNAphage	7860	1	17	3	0	Low-quality	8.78	0	NA	NA	NA	NA	NA	temperate	D27
NODE_7179_length_7254_cov_6.51125	ssDNA	7254	0	10	2	0	Low-quality	5.81	0	NA	NA	NA	NA	NA	virulent	D27
NODE_719_length_15996_cov_3.350947	dsDNAphage	15996	0	15	0	0	Not-determined	NA	0	NA	NA	NA	NA	NA	virulent	D0
NODE_72_length_128398_cov_12.2639	dsDNAphage	128389	4	117	1	68	Medium-quality	82.91	0	NA	NA	NA	NA	NA	temperate	D4
NODE_72_length_47237_cov_4.746213	dsDNAphage	47237	3	62	6	1	Medium-quality	51.72	0	NA	NA	NA	NA	NA	virulent	D0
NODE_7211_length_7226_cov_5.844675	dsDNAphage	7226	0	10	3	0	Low-quality	8.08	0	NA	NA	NA	NA	NA	virulent	D27
NODE_7218_length_7220_cov_2.631653	dsDNAphage	7220	1	12	2	0	Low-quality	5.14	0	NA	NA	NA	NA	NA	virulent	D27
NODE_7218_length_7225_cov_4.27996	dsDNAphage	7225	1	5	4	0	Low-quality	13.04	0	NA	NA	NA	NA	NA	temperate	D27
NODE_7234_length_7805_cov_8.216065	dsDNAphage	7805	1	7	2	0	Low-quality	3.56	0	NA	NA	NA	NA	NA	virulent	D27
NODE_7237_length_7209_cov_8.175527	dsDNAphage	7209	0	11	1	0	Low-quality	3.86	0	NA	NA	NA	NA	NA	temperate	D27
NODE_725_length_11126_cov_9.108189	dsDNAphage	11126	0	15	1	0	Low-quality	5.56	0	NA	NA	NA	NA	NA	virulent	D15
NODE_725_length_15889_cov_6.560671	dsDNAphage	15889	0	17	4	0	Low-quality	9.4	0	NA	NA	NA	NA	NA	virulent	D0
NODE_7253_length_7198_cov_5.32765	dsDNAphage	7198	1	5	3	0	Low-quality	15.71	0	NA	NA	NA	NA	NA	virulent	D27
NODE_7253_length_7201_cov_3.378907	dsDNAphage	7201	1	7	0	0	Not-determined	NA	0	NA	NA	NA	NA	NA	virulent	D27
NODE_7262_length_7194_cov_12.2324	dsDNAphage	7194	5	7	7	0	Low-quality	15.59	0	NA	NA	NA	NA	NA	temperate	D27
NODE_727_length_14900_cov_2.89413	dsDNAphage	14900	0	16	4	0	Low-quality	11.14	0	NA	NA	NA	NA	NA	virulent	D15
NODE_7271_length_7182_cov_41.0011	dsDNAphage	7182	3	8	3	0	Low-quality	8.96	0	NA	NA	NA	NA	NA	virulent	D27
NODE_7280_length_7762_cov_41.011614	dsDNAphage	7762	0	18	0	0	Not-determined	NA	0	NA	NA	NA	NA	NA	virulent	D27
NODE_732_length_37789_cov_39.962643	dsDNAphage	37789	7	54	21	0	Medium-quality	55.05	0	Uroviricota	Caudoviricetes	/	Mesyanzhinovviridae	NA	temperate	D27
NODE_735_length_51299_cov_5.54484	dsDNAphage	51299	1	56	1	18	Medium-quality	82.27	0	NA	NA	NA	NA	NA	temperate	D27
NODE_7364_length_5479_cov_3.253717	dsDNAphage	5479	0	12	2	0	Low-quality	10.66	0	NA	NA	NA	NA	NA	temperate	D4
NODE_7364_length_7084_cov_13.932283	dsDNAphage	7084	4	9	4	0	Low-quality	11.03	0	Uroviricota	Caudoviricetes	/	Mesyanzhinovviridae	NA	temperate	D27
NODE_7369_length_7085_cov_2.83424	dsDNAphage	7085	3	6	2	0	Low-quality	14.52	0	NA	NA	NA	NA	NA	virulent	D27
NODE_7378_length_7079_cov_1.78166	dsDNAphage	7079	1	15	2	0	Low-quality	10.94	0	NA	NA	NA	NA	NA	virulent	D27
NODE_7380_length_6425_cov_5.39788	dsDNAphage	6425	1	4	1	0	Low-quality	9.86	0	NA	NA	NA	NA	NA	virulent	D4
NODE_7390_length_7070_cov_2.16124	dsDNAphage	7070	0	6	0	0	Not-determined	NA	0	NA	NA	NA	NA	NA	virulent	D27
NODE_74_length_53861_cov_5.398962	dsDNAphage	53861	4	74	12	0	Medium-quality	62.62	0	NA	NA	NA	NA	NA	virulent	D0
NODE_7416_length_7048_cov_9.560800	dsDNAphage	7048	3	9	6	0	Low-quality	7.56	0	Uroviricota	Caudoviricetes	/	Unassigned	NA	virulent	D27
NODE_742_length_12679_cov_2.599364	dsDNAphage	12679	7	16	10	0	Low-quality	18.09	0	NA	NA	NA	NA	NA	temperate	D0
NODE_7425_length_7029_cov_5.46638	dsDNAphage	7029	2	11	7	0	Low-quality	12.82	0	NA	NA	NA	NA	NA	temperate	D27
NODE_7429_length_7025_cov_7.36673	dsDNAphage	7025	1	9	5	0	Low-quality	10.24	0	NA	NA	NA	NA	NA	temperate	D27
NODE_7443_length_7033_cov_4.814249	dsDNAphage	7033	0	13	0	0	Not-determined	NA	0	NA	NA	NA	NA	NA	temperate	D27
NODE_7451_length_7631_cov_12.626394	dsDNAphage	7631	4	8	7	0	Low-quality	21.33	0	NA	NA	NA	NA	NA	virulent	D27
NODE_7452_length_7005_cov_2.053	dsDNAphage	7005	0	10	1	1	Low-quality	4.94	0	NA	NA	NA	NA	NA	virulent	D27
NODE_7459_length_7024_cov_58.249675	dsDNAphage	7024	3	11	8	0	Low-quality	12.05	0	NA	NA	NA	NA	NA	temperate	D27
NODE_747_length_14588_cov_12.1743	dsDNAphage	14588	2	19	6	0	Low-quality	19.27	0	NA	NA	NA	NA	NA	temperate	D15
NODE_7487_length_6341_cov_2.48526	dsDNAphage	6341	0	15	5	0	Low-quality	14.61	0	NA	NA	NA	NA	NA	temperate	D4
NODE_750_length_29848_cov_22.560994	dsDNAphage	29848	1	30	1	3	Low-quality	22.29	0	NA	NA	NA	NA	NA	virulent	D4
NODE_7508_length_6328_cov_17.014	dsDNAphage	6328	3	12	12	0	Low-quality	18.93	0	NA	NA	NA	NA	NA	virulent	D4
NODE_7513_length_6962_cov_3.62975	dsDNAphage	6962	4	7	5	0	Low-quality	10.67	0	NA	NA	NA	NA	NA	temperate	D27
NODE_7519_length_6951_cov_2.66637	dsDNAphage	6951	1	6	3	0	Low-quality	3.35	0	NA	NA	NA	NA	NA	temperate	D27
NODE_752_length_15616_cov_5.859380	dsDNAphage	15616	4	20	12	0	Low-quality	23.92	0	NA	NA	NA	NA	NA	virulent	D0
NODE_7522_length_6949_cov_4.70657	dsDNAphage	6949	1	3	2	0	Low-quality	11.47	0	NA	NA	NA	NA	NA	temperate	D27
NODE_7525_length_6945_cov_2.57756	dsDNAphage	6945	1	8	1	0	Low-quality	9.59	0	NA	NA	NA	NA	NA	virulent	D27
NODE_753_length_14535_cov_10.6887	dsDNAphage	14535	1	11	1	1	Low-quality	20.36	0	NA	NA	NA	NA	NA	virulent	D15
NODE_7533_length_6939_cov_6.68289	dsDNAphage	6939	5	9	6	0	Low-quality	11.31	0	NA	NA	NA	NA	NA	temperate	D27
NODE_7534_length_6938_cov_4.60813	dsDNAphage	6938	3	8	4	0	Low-quality	10.7	0	NA	NA	NA	NA	NA	virulent	D27
NODE_7539_length_6935_cov_5.11205	dsDNAphage	6935	6	10	10	0	Low-quality	14.19	0	NA	NA	NA	NA	NA	temperate	D27
NODE_7596_length_6890_cov_2.71492	dsDNAphage	6890	2	11	6	0	Low-quality	8.23	0	NA	NA	NA	NA	NA	temperate	D27
NODE_763_length_15592_cov_4.734848	dsDNAphage	15592	1	33	5	0	Low-quality	18.43	0	NA	NA	NA	NA	NA	virulent	D0
NODE_7640_length_6849_cov_3.9803	dsDNAphage	6849	0	11	2	1	Low-quality	8.4	0	NA	NA	NA	NA	NA	virulent	D27
NODE_7652_length_6839_cov_6.43887	dsDNAphage	6839	2	7	2	0	Low-quality	8.44	0	NA	NA	NA	NA	NA	temperate	D27
NODE_7671_length_6878_cov_5.720903	dsDNAphage	6878	3	5	3	1	Low-quality	14.3	0	NA	NA	NA	NA	NA	temperate	D27
NODE_7672_length_6877_cov_2.930806	dsDNAphage	6877	2	9	4	0	Low-quality	13.55	0	NA	NA	NA	NA	NA	temperate	D27
NODE_7674_length_6821_cov_3.49539	dsDNAphage	6821	0	14	7	0	Low-quality	3.52	0	NA	NA	NA	NA	NA	virulent	D27
NODE_7682_length_6871_cov_4.672032	dsDNAphage	6871	2	11	6	0	Low-quality	9.2	0	NA	NA	NA	NA	NA	virulent	D27
NODE_7688_length_5309_cov_2.883493	dsDNAphage	5309	0	7	0	0	Not-determined	NA	0	NA	NA	NA	NA	NA	virulent	D4
NODE_7727_length_5289_cov_1.786705	ssDNA	5289	0	8	0	0	Not-determined	NA	0	NA	NA	NA	NA	NA	virulent	D4
NODE_7727_length_6781_cov_20.7715	dsDNAphage	6781	0	16	1	0	Low-quality	12.69	0	NA	NA	NA	NA	NA	virulent	D27
NODE_7738_length_6772_cov_4.64993	dsDNAphage	6772	0	14	3	0	Low-quality	12.07	0	NA	NA	NA	NA	NA	temperate	D27
NODE_7742_length_6401_cov_2.810060	dsDNAphage	6401	2	5	2	0	Low-quality	9.82	0	NA	NA	NA	NA	NA	virulent	D4
NODE_7749_length_5279_cov_2.833205	dsDNAphage	5279	3	10	8	0	Low-quality	8.35	0	NA	NA	NA	NA	NA	temperate	D4
NODE_7773_length_6800_cov_5.766005	ssDNA	6800	0	10	2	0	Low-quality	8.14	0	NA	NA	NA	NA	NA	virulent	D27
NODE_7773_length_7388_cov_2.254905	dsDNAphage	7388	3	4	2	0	Low-quality	4.61	0	NA	NA	NA	NA	NA	virulent	D27
NODE_7776_length_7385_cov_8.225364	dsDNAphage	7385	0	9	1	0	Low-quality	11.04	0	NA	NA	NA	NA	NA	virulent	D27
NODE_7789_length_7377_cov_2.434460	dsDNAphage	7377	0	13	4	1	Low-quality	5.41	0	NA	NA	NA	NA	NA	virulent	D27
NODE_779_length_12341_cov_2.706747	dsDNAphage	12341	3	9	5	0	Low-quality	18.22	0	NA	NA	NA	NA	NA	virulent	D0
NODE_7810_length_6724_cov_8.95064	dsDNAphage	6724	1	10	4	0	Low-quality	9.02	0	NA	NA	NA	NA	NA	virulent	D27
NODE_7813_length_6722_cov_3.17032	dsDNAphage	6722	0	12	1	2	Low-quality	4.74	0	NA	NA	NA	NA	NA	virulent	D27
NODE_7820_length_6717_cov_5.71426	dsDNAphage	6717	0	13	0	0	Not-determined	NA	0	NA	NA	NA	NA	NA	virulent	D27
NODE_7825_length_6712_cov_3.3292	dsDNAphage	6712	0	12	2	0	Low-quality	6.6	0	NA	NA	NA	NA	NA	virulent	D27
NODE_7837_length_6750_cov_7.525485	dsDNAphage	6750	0	11	4	0	Low-quality	9.63	0	NA	NA	NA	NA	NA	temperate	D27
NODE_784_length_13992_cov_31.9983	dsDNAphage	13992	5	18	13	0	Low-quality	19.67	0	NA	NA	NA	NA	NA	virulent	D15
NODE_7848_length_6126_cov_23.9071	dsDNAphage	6126	6	8	7	0	Low-quality	17.7	0	NA	NA	NA	NA	NA	virulent	D4
NODE_7849_length_6740_cov_3.098178	dsDNAphage	6740	0	12	0	0	Not-determined	NA	0	NA	NA	NA	NA	NA	virulent	D27
NODE_7853_length_6737_cov_18.585267	dsDNAphage	6737	2	11	6	0	Low-quality	7.97	0	NA	NA	NA	NA	NA	temperate	D27
NODE_7858_length_6694_cov_6.12858	dsDNAphage	6694	2	7	2	0	Low-quality	11.81	0	NA	NA	NA	NA	NA	virulent	D27
NODE_7886_length_6676_cov_3.41873	dsDNAphage	6676	3	9	5	0	Low-quality	9.21	0	NA	NA	NA	NA	NA	temperate	D27
NODE_7889_length_7294_cov_63.885059	dsDNAphage	7294	0	9	4	0	Low-quality	11.35	0	NA	NA	NA	NA	NA	virulent	D27
NODE_7897_length_6671_cov_8.33475	dsDNAphage	6671	2	6	3	0	Low-quality	9.58	0	NA	NA	NA	NA	NA	temperate	D27
NODE_790_length_15335_cov_3.153059	dsDNAphage	15335	4	24	5	0	Low-quality	18.04	0	NA	NA	NA	NA	NA	virulent	D0
NODE_7904_length_6094_cov_5.57214	dsDNAphage	6094	0	6	1	0	Low-quality	5.45	0	NA	NA	NA	NA	NA	virulent	D4
NODE_7918_length_6648_cov_4.16827	dsDNAphage	6648	0	13	3	0	Low-quality	7.76	0	NA	NA	NA	NA	NA	virulent	D27
NODE_7930_length_6082_cov_3.25221	dsDNAphage	6082	1	9	2	0	Low-quality	6.13	0	NA	NA	NA	NA	NA	temperate	D4
NODE_7934_length_7256_cov_5.385916	dsDNAphage	7256	3	9	6	0	Low-quality	10.17	0	NA	NA	NA	NA	NA	virulent	D27
NODE_7937_length_6638_cov_6.53082	dsDNAphage	6638	0	10	2	0	Low-quality	9.29	0	NA	NA	NA	NA	NA	virulent	D27
NODE_7945_length_7248_cov_2.828927	dsDNAphage	7248	0	10	0	0	Not-determined	NA	0	NA	NA	NA	NA	NA	virulent	D27
NODE_7959_length_7240_cov_12.451197	dsDNAphage	7240	0	12	2	0	Low-quality	8.79	0	NA	NA	NA	NA	NA	virulent	D27
NODE_7970_length_6664_cov_6.156588	dsDNAphage	6664	0	13	6	0	Low-quality	11.65	0	NA	NA	NA	NA	NA	temperate	D27
NODE_7977_length_6661_cov_10.746114	dsDNAphage	6661	2	9	2	0	Low-quality	8.27	0	NA	NA	NA	NA	NA	virulent	D27
NODE_8001_length_6592_cov_2.74111	dsDNAphage	6592	0	10	2	0	Low-quality	10.96	0	NA	NA	NA	NA	NA	temperate	D27
NODE_8004_length_6647_cov_2.782071	dsDNAphage	6647	3	7	5	0	Low-quality	9.44	0	NA	NA	NA	NA	NA	virulent	D27
NODE_8006_length_6589_cov_2.898	dsDNAphage	6589	0	14	3	0	Low-quality	4.11	0	NA	NA	NA	NA	NA	virulent	D27
NODE_8018_length_6583_cov_7.73458	dsDNAphage	6583	0	9	4	0	Low-quality	7.54	0	NA	NA	NA	NA	NA	temperate	D27
NODE_8023_length_6580_cov_3.95556	dsDNAphage	6580	4	6	4	0	Low-quality	10.25	0	NA	NA	NA	NA	NA	temperate	D27
NODE_8024_length_6580_cov_4.23314	dsDNAphage	6580	3	6	5	0	Low-quality	8.01	0	NA	NA	NA	NA	NA	temperate	D27
NODE_8030_length_6577_cov_8.931	dsDNAphage	6577	0	4	0	0	Not-determined	NA	0	NA	NA	NA	NA	NA	virulent	D27
NODE_8034_length_6573_cov_5.25209	dsDNAphage	6573	3	11	5	0	Low-quality	10.49	0	Uroviricota	Caudoviricetes	/	Unassigned	NA	virulent	D27
NODE_8043_length_6622_cov_4.389085	dsDNAphage	5781	1	7	5	0	Low-quality	10.46	0	NA	NA	NA	NA	Yes	temperate	D27
NODE_8049_length_6563_cov_68.9005	dsDNAphage	6563	0	13	4	0	Low-quality	11.23	0	NA	NA	NA	NA	NA	temperate	D27
NODE_8059_length_6558_cov_31.5619	dsDNAphage	6558	0	6	2	0	Low-quality	10.31	0	NA	NA	NA	NA	NA	temperate	D27
NODE_806_length_12172_cov_5.601922	dsDNAphage	12172	5	15	5	1	Low-quality	12.55	0	NA	NA	NA	NA	NA	temperate	D0
NODE_8075_length_6597_cov_3.196522	dsDNAphage	4762	1	1	1	0	Low-quality	6.66	0	NA	NA	NA	NA	Yes	temperate	D27
NODE_8083_length_6590_cov_137.530427	dsDNAphage	6590	0	10	0	0	Not-determined	NA	0	NA	NA	NA	NA	NA	virulent	D27
NODE_8092_length_6529_cov_2.44572	dsDNAphage	6529	0	11	4	1	Low-quality	8.6	0	NA	NA	NA	NA	NA	temperate	D27
NODE_8097_length_7154_cov_4.402835	dsDNAphage	7154	2	16	10	0	Low-quality	9.75	0	Uroviricota	Caudoviricetes	/	Unassigned	NA	virulent	D27
NODE_8098_length_6524_cov_2.75611	dsDNAphage	6524	0	17	1	0	Low-quality	3.03	0	NA	NA	NA	NA	NA	virulent	D27
NODE_8108_length_6515_cov_2.90134	dsDNAphage	6515	0	11	1	0	Low-quality	3.04	0	NA	NA	NA	NA	NA	virulent	D27
NODE_8113_length_6567_cov_6.472480	dsDNAphage	6567	0	12	4	0	Low-quality	8.06	0	NA	NA	NA	NA	NA	temperate	D27
NODE_8116_length_6506_cov_10.4689	dsDNAphage	6407	0	9	1	0	Low-quality	1.76	0	NA	NA	NA	NA	NA	temperate	D27
NODE_812_length_10442_cov_5.313932	dsDNAphage	10442	0	29	1	1	Low-quality	12.89	0	NA	NA	NA	NA	NA	virulent	D15
NODE_8125_length_6501_cov_7.80709	dsDNAphage	6501	2	7	6	0	Low-quality	12.84	0	NA	NA	NA	NA	NA	temperate	D27
NODE_814_length_14722_cov_2.144088	dsDNAphage	14722	4	20	7	0	Low-quality	19.22	0	NA	NA	NA	NA	NA	temperate	D0
NODE_8180_length_7099_cov_2.955286	dsDNAphage	7099	0	14	2	1	Low-quality	6.04	0	NA	NA	NA	NA	NA	virulent	D27
NODE_8209_length_6428_cov_5.17286	dsDNAphage	1711	3	3	2	0	Low-quality	1.46	0	NA	NA	NA	NA	Yes	temperate	D27
NODE_821_length_13398_cov_23.8719	dsDNAphage	13398	0	23	3	1	Low-quality	10.82	0	NA	NA	NA	NA	NA	temperate	D15
NODE_8219_length_7073_cov_3.580155	dsDNAphage	7073	2	11	5	0	Low-quality	10.81	0	NA	NA	NA	NA	NA	temperate	D27
NODE_8221_length_6499_cov_2.828594	dsDNAphage	6499	1	4	0	0	Not-determined	NA	0	NA	NA	NA	NA	NA	virulent	D27
NODE_8225_length_6495_cov_18.529550	dsDNAphage	6495	0	15	3	0	Low-quality	6.53	0	NA	NA	NA	NA	NA	temperate	D27
NODE_8243_length_7057_cov_21.967088	dsDNAphage	7057	2	9	4	0	Low-quality	5.01	0	NA	NA	NA	NA	NA	temperate	D27
NODE_8264_length_6392_cov_10.6127	dsDNAphage	6392	4	11	7	0	Low-quality	14.39	0	NA	NA	NA	NA	NA	temperate	D27
NODE_8282_length_5882_cov_5.54418	dsDNAphage	5882	0	14	12	0	Low-quality	17.49	0	NA	NA	NA	NA	NA	virulent	D4
NODE_830_length_14917_cov_4.113173	dsDNAphage	14917	3	18	3	0	Low-quality	28.22	0	NA	NA	NA	NA	NA	virulent	D0
NODE_8323_length_5857_cov_2.49809	dsDNAphage	5857	0	15	4	0	Low-quality	4.12	0	NA	NA	NA	NA	NA	temperate	D4
NODE_8323_length_6344_cov_4.25765	dsDNAphage	6344	2	11	2	0	Low-quality	12.76	0	NA	NA	NA	NA	NA	virulent	D27
NODE_8324_length_6343_cov_2.14494	dsDNAphage	6343	0	2	0	0	Not-determined	NA	0	NA	NA	NA	NA	NA	temperate	D27
NODE_8324_length_6447_cov_2.110901	ssDNA	6447	0	9	3	1	Low-quality	6.29	0	NA	NA	NA	NA	NA	virulent	D27
NODE_8336_length_5851_cov_15.0765	dsDNAphage	5851	3	5	4	0	Low-quality	5.21	0	NA	NA	NA	NA	NA	virulent	D4
NODE_8337_length_7008_cov_2.088001	dsDNAphage	7008	1	3	1	0	Low-quality	4.7	0	NA	NA	NA	NA	NA	temperate	D27
NODE_8373_length_6311_cov_3.68191	dsDNAphage	6311	5	8	6	0	Low-quality	10.2	0	NA	NA	NA	NA	NA	temperate	D27
NODE_838_length_13201_cov_8.42261	dsDNAphage	13201	6	18	10	0	Low-quality	22.53	0	NA	NA	NA	NA	NA	virulent	D15
NODE_8381_length_6307_cov_3.70232	dsDNAphage	4403	0	6	1	0	Low-quality	2.39	0	Uroviricota	Caudoviricetes	/	Vilmaviridae	Yes	temperate	D27
NODE_839_length_10172_cov_6.812568	dsDNAphage	10172	3	12	6	0	Low-quality	49.66	0	Uroviricota	Caudoviricetes	/	Salasmaviridae	NA	virulent	D15
NODE_8417_length_6055_cov_3.617864	dsDNAphage	6055	1	5	2	0	Low-quality	9.31	0	NA	NA	NA	NA	NA	virulent	D4
NODE_8418_length_6055_cov_3.591672	dsDNAphage	6055	3	12	2	0	Low-quality	6.01	0	NA	NA	NA	NA	NA	virulent	D4
NODE_8438_length_6271_cov_2.54034	dsDNAphage	6271	3	11	5	0	Low-quality	11.3	0	NA	NA	NA	NA	NA	virulent	D27
NODE_844_length_13112_cov_15.6069	dsDNAphage	13112	6	15	11	0	Low-quality	18.13	0	NA	NA	NA	NA	NA	virulent	D15
NODE_8450_length_6369_cov_5.164434	dsDNAphage	6369	1	5	0	1	Not-determined	NA	0	NA	NA	NA	NA	NA	temperate	D27
NODE_8455_length_6367_cov_5.010689	dsDNAphage	6367	3	5	4	0	Low-quality	7.88	0	Uroviricota	Caudoviricetes	/	Mesyanzhinovviridae	NA	temperate	D27
NODE_8461_length_6259_cov_3.07175	dsDNAphage	6259	1	6	0	0	Not-determined	NA	0	NA	NA	NA	NA	NA	virulent	D27
NODE_8486_length_6243_cov_14.6873	dsDNAphage	6243	1	9	2	0	Low-quality	6.29	0	NA	NA	NA	NA	NA	virulent	D27
NODE_849_length_14695_cov_2.907646	dsDNAphage	14695	2	17	2	0	Low-quality	10.76	0	NA	NA	NA	NA	NA	virulent	D0
NODE_8491_length_6908_cov_6.151711	dsDNAphage	6908	0	13	0	1	Not-determined	NA	0	NA	NA	NA	NA	NA	virulent	D27
NODE_8502_length_6228_cov_3.76048	dsDNAphage	6228	1	7	2	0	Low-quality	8.29	0	NA	NA	NA	NA	NA	temperate	D27
NODE_8503_length_6228_cov_7.23886	dsDNAphage	6228	0	7	0	0	Not-determined	NA	0	NA	NA	NA	NA	NA	virulent	D27
NODE_8526_length_6218_cov_4.36673	dsDNAphage	6218	2	7	4	0	Low-quality	8.86	0	NA	NA	NA	NA	NA	virulent	D27
NODE_8526_length_6329_cov_12.981220	dsDNAphage	6329	0	5	1	0	Low-quality	5.85	0	NA	NA	NA	NA	NA	virulent	D27
NODE_8543_length_6876_cov_2.333186	dsDNAphage	6876	3	9	5	0	Low-quality	20.71	0	NA	NA	NA	NA	NA	virulent	D27
NODE_8550_length_5986_cov_2.321726	dsDNAphage	5986	0	8	0	0	Not-determined	NA	0	NA	NA	NA	NA	NA	virulent	D4
NODE_856_length_14626_cov_2.457562	dsDNAphage	14626	0	27	4	0	Low-quality	21.47	0	NA	NA	NA	NA	NA	virulent	D0
NODE_857_length_11839_cov_3.340290	dsDNAphage	11839	0	20	5	1	Low-quality	10.51	0	NA	NA	NA	NA	NA	virulent	D0
NODE_8581_length_6854_cov_3.778534	dsDNAphage	6854	4	10	7	0	Low-quality	13.53	0	NA	NA	NA	NA	NA	virulent	D27
NODE_8582_length_5970_cov_2.502299	dsDNAphage	5970	1	10	2	0	Low-quality	4.58	0	NA	NA	NA	NA	NA	virulent	D4
NODE_8599_length_6288_cov_74.580061	dsDNAphage	6288	1	13	5	0	Low-quality	9.54	0	NA	NA	NA	NA	NA	temperate	D27
NODE_8611_length_6281_cov_2.272566	dsDNAphage	6281	0	19	1	0	Low-quality	3.88	0	NA	NA	NA	NA	NA	temperate	D27
NODE_8629_length_6410_cov_4.19676	dsDNAphage	6410	4	7	4	0	Low-quality	7.5	0	NA	NA	NA	NA	NA	temperate	D27
NODE_8631_length_6269_cov_9.989465	dsDNAphage	6269	1	11	5	0	Low-quality	9.23	0	NA	NA	NA	NA	NA	temperate	D27
NODE_8643_length_6141_cov_4.83201	ssDNA	6141	0	10	2	0	Low-quality	8.5	0	NA	NA	NA	NA	NA	temperate	D27
NODE_8650_length_6137_cov_2.90356	dsDNAphage	6137	0	8	3	0	Low-quality	6.68	0	NA	NA	NA	NA	NA	temperate	D27
NODE_8678_length_6113_cov_8.36215	dsDNAphage	6113	3	7	5	0	Low-quality	7.96	0	NA	NA	NA	NA	NA	temperate	D27
NODE_8680_length_6112_cov_4.97422	dsDNAphage	6112	1	9	1	0	Low-quality	8.66	0	NA	NA	NA	NA	NA	temperate	D27
NODE_8685_length_6805_cov_8.499105	dsDNAphage	6805	0	21	2	0	Low-quality	8.41	0	NA	NA	NA	NA	NA	virulent	D27
NODE_869_length_36068_cov_5.088048	dsDNAphage	36068	3	50	4	2	Low-quality	24.54	0	Uroviricota	Caudoviricetes	/	Straboviridae	NA	virulent	D27
NODE_87_length_39846_cov_6.048079	dsDNAphage	39846	0	87	5	0	Low-quality	23.26	0	NA	NA	NA	NA	NA	virulent	D0
NODE_8702_length_6098_cov_4.31355	dsDNAphage	6098	2	10	5	0	Low-quality	7.93	0	NA	NA	NA	NA	NA	temperate	D27
NODE_8711_length_5914_cov_2.524506	dsDNAphage	5914	0	12	2	0	Low-quality	8.95	0	NA	NA	NA	NA	NA	virulent	D4
NODE_8720_length_6085_cov_2.28801	ssDNA	6085	0	8	0	0	Not-determined	NA	0	NA	NA	NA	NA	NA	virulent	D27
NODE_8728_length_6082_cov_3.12953	dsDNAphage	6082	3	11	5	0	Low-quality	8.59	0	Uroviricota	Caudoviricetes	/	Unassigned	NA	virulent	D27
NODE_8733_length_6209_cov_6.205401	dsDNAphage	6209	5	10	4	0	Low-quality	9.72	0	NA	NA	NA	NA	NA	temperate	D27
NODE_8734_length_6080_cov_8.52516	dsDNAphage	6080	3	5	3	0	Low-quality	9.5	0	NA	NA	NA	NA	NA	temperate	D27
NODE_8740_length_6078_cov_4.23098	dsDNAphage	6078	2	6	2	0	Low-quality	7.93	0	NA	NA	NA	NA	NA	temperate	D27
NODE_8743_length_6078_cov_6.53387	dsDNAphage	6078	1	11	5	0	Low-quality	9.6	0	NA	NA	NA	NA	NA	virulent	D27
NODE_8751_length_5651_cov_2.76153	dsDNAphage	5651	6	8	6	0	Low-quality	7.68	0	NA	NA	NA	NA	NA	temperate	D4
NODE_8761_length_6062_cov_2.51233	dsDNAphage	6062	2	11	9	0	Low-quality	10.36	0	NA	NA	NA	NA	NA	temperate	D27
NODE_88_length_117056_cov_8.8273	dsDNAphage	117056	1	125	3	77	High-quality	94.19	0	NA	NA	NA	NA	NA	temperate	D4
NODE_8811_length_6168_cov_5.948097	dsDNAphage	6168	3	9	4	0	Low-quality	8.85	0	NA	NA	NA	NA	NA	virulent	D27
NODE_8813_length_6735_cov_9.675558	dsDNAphage	6735	1	11	5	0	Low-quality	9.92	0	NA	NA	NA	NA	NA	temperate	D27
NODE_8839_length_6014_cov_2.86255	dsDNAphage	6014	1	11	4	1	Low-quality	6.31	0	NA	NA	NA	NA	NA	temperate	D27
NODE_8853_length_6143_cov_3.393117	dsDNAphage	6143	0	10	6	0	Low-quality	6.61	0	NA	NA	NA	NA	NA	temperate	D27
NODE_8863_length_6714_cov_2.413908	dsDNAphage	6714	5	6	4	1	Low-quality	13.96	0	NA	NA	NA	NA	NA	temperate	D27
NODE_8875_length_5989_cov_8.43226	dsDNAphage	5989	1	14	3	0	Low-quality	5.83	0	NA	NA	NA	NA	NA	virulent	D27
NODE_8875_length_6132_cov_3.479529	dsDNAphage	6132	0	11	2	0	Low-quality	8.5	0	NA	NA	NA	NA	NA	temperate	D27
NODE_891_length_14363_cov_2.594644	dsDNAphage	14363	3	29	9	0	Low-quality	20.32	0	NA	NA	NA	NA	NA	temperate	D0
NODE_8916_length_6674_cov_11.021293	dsDNAphage	6674	0	16	4	0	Low-quality	6.66	0	NA	NA	NA	NA	NA	virulent	D27
NODE_8930_length_5952_cov_6.93815	dsDNAphage	5054	1	5	2	0	Low-quality	2.3	0	NA	NA	NA	NA	Yes	temperate	D27
NODE_894_length_14346_cov_6.214852	dsDNAphage	14346	2	20	7	0	Low-quality	21.26	0	NA	NA	NA	NA	NA	virulent	D0
NODE_8956_length_5940_cov_5.8906	ssDNA	5940	0	8	3	0	Low-quality	6.81	0	NA	NA	NA	NA	NA	virulent	D27
NODE_8957_length_6653_cov_2.280745	dsDNAphage	6653	0	9	2	0	Low-quality	6.18	0	NA	NA	NA	NA	NA	virulent	D27
NODE_90_length_39393_cov_6.861964	dsDNAphage	39393	4	50	6	0	Low-quality	35.53	0	NA	NA	NA	NA	NA	virulent	D0
NODE_9011_length_6624_cov_3.058851	dsDNAphage	6624	0	13	1	0	Low-quality	5.02	0	NA	NA	NA	NA	NA	virulent	D27
NODE_9021_length_6050_cov_2.057301	dsDNAphage	6050	0	11	0	0	Not-determined	NA	0	NA	NA	NA	NA	NA	virulent	D27
NODE_9036_length_6609_cov_2.392012	dsDNAphage	6609	1	16	4	0	Low-quality	9.82	0	NA	NA	NA	NA	NA	temperate	D27
NODE_9059_length_6595_cov_2.632081	dsDNAphage	4025	0	8	3	0	Low-quality	5.15	0	NA	NA	NA	NA	Yes	temperate	D27
NODE_9063_length_5873_cov_31.955	dsDNAphage	5873	0	7	0	0	Not-determined	NA	0	NA	NA	NA	NA	NA	virulent	D27
NODE_9063_length_6024_cov_1.978734	dsDNAphage	6024	3	7	4	0	Low-quality	7.81	0	NA	NA	NA	NA	NA	virulent	D27
NODE_907_length_14216_cov_3.828788	dsDNAphage	14216	0	17	1	0	Low-quality	18.55	0	NA	NA	NA	NA	NA	virulent	D0
NODE_9099_length_6573_cov_25.427402	dsDNAphage	6573	0	7	1	0	Low-quality	9.83	0	NA	NA	NA	NA	NA	temperate	D27
NODE_91_length_39329_cov_6.560999	dsDNAphage	39329	4	26	2	1	Low-quality	21.85	0	NA	NA	NA	NA	NA	virulent	D0
NODE_9121_length_5839_cov_4.31376	dsDNAphage	5839	0	8	6	1	Low-quality	9.23	0	NA	NA	NA	NA	NA	virulent	D27
NODE_913_length_14151_cov_2.794406	dsDNAphage	14151	1	16	2	0	Low-quality	17.14	0	NA	NA	NA	NA	NA	virulent	D0
NODE_9132_length_5834_cov_3.8544	dsDNAphage	5834	1	9	0	0	Not-determined	NA	0	NA	NA	NA	NA	NA	temperate	D27
NODE_9132_length_5984_cov_8.323534	dsDNAphage	5984	0	5	0	0	Not-determined	NA	0	NA	NA	NA	NA	NA	virulent	D27
NODE_9139_length_5461_cov_2.76035	dsDNAphage	5461	4	6	5	0	Low-quality	8.46	0	NA	NA	NA	NA	NA	virulent	D4
NODE_9154_length_5820_cov_3.0035	dsDNAphage	5820	0	10	4	0	Low-quality	8.32	0	NA	NA	NA	NA	NA	virulent	D27
NODE_9159_length_5453_cov_2.16716	dsDNAphage	5453	1	6	1	0	Low-quality	3.3	0	NA	NA	NA	NA	NA	temperate	D4
NODE_9159_length_5818_cov_8.35566	dsDNAphage	5818	2	8	4	0	Low-quality	11.58	0	NA	NA	NA	NA	NA	virulent	D27
NODE_916_length_12371_cov_184.872	dsDNAphage	12371	0	19	3	1	Low-quality	10.69	0	NA	NA	NA	NA	NA	virulent	D15
NODE_9168_length_5813_cov_2.63353	dsDNAphage	5813	0	11	2	0	Low-quality	3.16	0	NA	NA	NA	NA	NA	virulent	D27
NODE_917_length_13553_cov_13.851420	dsDNAphage	13553	3	24	4	0	Low-quality	25.48	0	NA	NA	NA	NA	NA	virulent	D0
NODE_9180_length_5806_cov_3.05712	dsDNAphage	5806	0	11	1	0	Low-quality	1.66	0	NA	NA	NA	NA	NA	virulent	D27
NODE_9191_length_5802_cov_3.55778	dsDNAphage	5802	5	12	10	0	Low-quality	7.88	0	NA	NA	NA	NA	NA	virulent	D27
NODE_9203_length_5954_cov_5.349274	dsDNAphage	5954	0	7	0	0	Not-determined	NA	0	NA	NA	NA	NA	NA	virulent	D27
NODE_9204_length_6525_cov_40.832400	dsDNAphage	6525	2	8	3	0	Low-quality	7.43	0	NA	NA	NA	NA	NA	virulent	D27
NODE_921_length_11419_cov_3.381714	ssDNA	11419	0	16	0	0	Not-determined	NA	0	NA	NA	NA	NA	NA	virulent	D0
NODE_9212_length_5945_cov_4.434998	dsDNAphage	5945	0	13	0	0	Not-determined	NA	0	NA	NA	NA	NA	NA	temperate	D27
NODE_9213_length_6518_cov_152.429818	dsDNAphage	6518	0	8	0	0	Not-determined	NA	0	NA	NA	NA	NA	NA	virulent	D27
NODE_9217_length_5433_cov_3.25141	dsDNAphage	5433	1	7	4	0	Low-quality	6.32	0	Uroviricota	Caudoviricetes	/	Unassigned	NA	virulent	D4
NODE_9230_length_6508_cov_2.799033	dsDNAphage	6508	2	10	6	0	Low-quality	8.8	0	NA	NA	NA	NA	NA	temperate	D27
NODE_9239_length_5775_cov_6.03524	dsDNAphage	5775	1	4	1	0	Low-quality	9.46	0	NA	NA	NA	NA	NA	virulent	D27
NODE_9244_length_5773_cov_3.5645	dsDNAphage	5773	2	7	2	0	Low-quality	8.04	0	NA	NA	NA	NA	NA	virulent	D27
NODE_9245_length_5931_cov_34.798011	dsDNAphage	5931	1	9	2	0	Low-quality	5.97	0	NA	NA	NA	NA	NA	virulent	D27
NODE_9275_length_6481_cov_4.717330	dsDNAphage	6481	2	6	1	0	Low-quality	10.74	0	NA	NA	NA	NA	NA	temperate	D27
NODE_9280_length_6478_cov_2.395203	dsDNAphage	6478	5	10	9	0	Low-quality	13.6	0	NA	NA	NA	NA	NA	temperate	D27
NODE_93_length_39108_cov_3.332180	dsDNAphage	39108	3	48	5	2	Low-quality	34.22	0	NA	NA	NA	NA	NA	virulent	D0
NODE_931_length_11348_cov_2.624144	dsDNAphage	11348	3	12	0	0	Not-determined	NA	0	NA	NA	NA	NA	NA	virulent	D0
NODE_9310_length_5897_cov_5.305105	dsDNAphage	5897	0	12	0	0	Not-determined	NA	0	NA	NA	NA	NA	NA	virulent	D27
NODE_9311_length_6460_cov_2.556673	dsDNAphage	6460	4	7	6	0	Low-quality	12.47	0	NA	NA	NA	NA	NA	temperate	D27
NODE_9317_length_5734_cov_18.1386	dsDNAphage	5734	0	7	1	0	Low-quality	4.28	0	NA	NA	NA	NA	NA	virulent	D27
NODE_9322_length_5662_cov_20.332734	dsDNAphage	5662	0	14	0	0	Not-determined	NA	0	NA	NA	NA	NA	NA	virulent	D4
NODE_933_length_9527_cov_6.312580	dsDNAphage	9527	1	14	3	0	Low-quality	13.41	0	NA	NA	NA	NA	NA	temperate	D15
NODE_9334_length_6448_cov_2.943298	dsDNAphage	6448	1	8	2	0	Low-quality	12.6	0	NA	NA	NA	NA	NA	virulent	D27
NODE_9340_length_5885_cov_3.499136	dsDNAphage	5885	2	3	1	0	Low-quality	11.14	0	NA	NA	NA	NA	NA	temperate	D27
NODE_9361_length_6434_cov_5.089345	dsDNAphage	6434	0	8	0	0	Not-determined	NA	0	NA	NA	NA	NA	NA	virulent	D27
NODE_938_length_13327_cov_3.606138	dsDNAphage	13327	2	20	7	0	Low-quality	19.75	0	NA	NA	NA	NA	NA	virulent	D0
NODE_9382_length_5702_cov_2.50634	dsDNAphage	5702	0	11	1	0	Low-quality	3.52	0	NA	NA	NA	NA	NA	virulent	D27
NODE_939_length_9500_cov_2.249229	dsDNAphage	9500	0	12	6	0	Low-quality	10.97	0	NA	NA	NA	NA	NA	virulent	D15
NODE_9391_length_5697_cov_11.7454	dsDNAphage	5697	0	13	4	0	Low-quality	10.65	0	NA	NA	NA	NA	NA	temperate	D27
NODE_9392_length_6418_cov_4.896503	dsDNAphage	6418	3	10	8	0	Low-quality	5.25	0	NA	NA	NA	NA	NA	virulent	D27
NODE_9400_length_5856_cov_7.390655	dsDNAphage	5856	1	8	1	0	Low-quality	8.29	0	NA	NA	NA	NA	NA	temperate	D27
NODE_9415_length_5681_cov_5.57829	dsDNAphage	5681	0	8	5	0	Low-quality	7.47	0	NA	NA	NA	NA	NA	temperate	D27
NODE_943_length_12003_cov_5.34005	dsDNAphage	12003	2	15	3	1	Low-quality	12.08	0	NA	NA	NA	NA	NA	virulent	D15
NODE_9444_length_5664_cov_10.2248	dsDNAphage	5664	3	6	4	0	Low-quality	9.6	0	NA	NA	NA	NA	NA	temperate	D27
NODE_945_length_11994_cov_198.543	dsDNAphage	11994	0	13	2	0	Low-quality	7.55	0	NA	NA	NA	NA	NA	virulent	D15
NODE_9462_length_5820_cov_18.817340	dsDNAphage	5820	1	5	3	0	Low-quality	12.7	0	NA	NA	NA	NA	NA	temperate	D27
NODE_9469_length_5645_cov_9.68301	dsDNAphage	5645	0	12	3	0	Low-quality	7.02	0	NA	NA	NA	NA	NA	temperate	D27
NODE_9472_length_5641_cov_2.12306	dsDNAphage	4747	4	7	6	0	Low-quality	7.58	0	NA	NA	NA	NA	Yes	temperate	D27
NODE_9473_length_5641_cov_3.04006	dsDNAphage	5641	4	6	4	0	Low-quality	8.02	0	NA	NA	NA	NA	NA	virulent	D27
NODE_9485_length_5637_cov_31.989	dsDNAphage	5637	4	8	5	0	Low-quality	5.72	0	NA	NA	NA	NA	NA	temperate	D27
NODE_9497_length_5592_cov_3.426179	dsDNAphage	5592	0	6	0	0	Not-determined	NA	0	NA	NA	NA	NA	NA	virulent	D4
NODE_950_length_11231_cov_3.399120	dsDNAphage	11231	2	14	3	0	Low-quality	14.15	0	NA	NA	NA	NA	NA	virulent	D0
NODE_9530_length_5618_cov_6.44138	dsDNAphage	5618	0	13	3	1	Low-quality	11.54	0	NA	NA	NA	NA	NA	temperate	D27
NODE_9531_length_5303_cov_21.574	dsDNAphage	5303	0	14	0	0	Not-determined	NA	0	NA	NA	NA	NA	NA	virulent	D4
NODE_9532_length_6350_cov_1.647896	dsDNAphage	6350	2	8	5	0	Low-quality	18.39	0	Uroviricota	Caudoviricetes	/	Salasmaviridae	NA	virulent	D27
NODE_9535_length_5575_cov_2.852447	dsDNAphage	5575	0	9	2	0	Low-quality	5.92	0	NA	NA	NA	NA	NA	virulent	D4
NODE_9535_length_5616_cov_1.88871	dsDNAphage	5616	0	3	1	0	Low-quality	7.86	0	NA	NA	NA	NA	NA	temperate	D27
NODE_9539_length_6347_cov_2.592670	dsDNAphage	6347	2	8	4	0	Low-quality	7.93	0	NA	NA	NA	NA	NA	virulent	D27
NODE_9553_length_5608_cov_1.96642	dsDNAphage	5608	0	7	1	0	Low-quality	8.99	0	NA	NA	NA	NA	NA	temperate	D27
NODE_9569_length_5766_cov_2.619199	dsDNAphage	5766	1	9	4	0	Low-quality	11.21	0	NA	NA	NA	NA	NA	temperate	D27
NODE_9584_length_6327_cov_6.975434	dsDNAphage	6327	3	9	6	1	Low-quality	9.42	0	NA	NA	NA	NA	NA	temperate	D27
NODE_9585_length_6327_cov_3.279223	dsDNAphage	6327	1	8	0	0	Not-determined	NA	0	NA	NA	NA	NA	NA	virulent	D27
NODE_9589_length_6325_cov_2.519435	dsDNAphage	6325	3	7	3	0	Low-quality	10.38	0	NA	NA	NA	NA	NA	virulent	D27
NODE_9594_length_5583_cov_1.99307	dsDNAphage	5583	0	11	3	0	Low-quality	5.75	0	NA	NA	NA	NA	NA	virulent	D27
NODE_963_length_31083_cov_30.252162	dsDNAphage	31083	2	52	6	2	Low-quality	38.67	0	NA	NA	NA	NA	NA	temperate	D27
NODE_9635_length_6294_cov_3.575141	dsDNAphage	6294	0	7	2	0	Low-quality	4.22	0	NA	NA	NA	NA	NA	virulent	D27
NODE_9658_length_6282_cov_1.876597	dsDNAphage	6282	1	3	0	0	Not-determined	NA	0	NA	NA	NA	NA	NA	temperate	D27
NODE_9675_length_5535_cov_4.92734	dsDNAphage	5535	0	8	1	0	Low-quality	3.2	0	NA	NA	NA	NA	NA	virulent	D27
NODE_9698_length_5707_cov_3.623752	dsDNAphage	5707	2	7	2	0	Low-quality	6.53	0	NA	NA	NA	NA	NA	virulent	D27
NODE_970_length_9299_cov_4.155000	dsDNAphage	9299	2	11	4	0	Low-quality	11.35	0	NA	NA	NA	NA	NA	temperate	D15
NODE_9701_length_5523_cov_8.20243	dsDNAphage	5523	5	7	6	0	Low-quality	11.56	0	NA	NA	NA	NA	NA	temperate	D27
NODE_9704_length_5703_cov_5.036403	dsDNAphage	5703	2	4	3	0	Low-quality	8.59	0	NA	NA	NA	NA	NA	virulent	D27
NODE_9706_length_6251_cov_2.106469	dsDNAphage	6251	5	5	5	0	Low-quality	13.34	0	NA	NA	NA	NA	NA	temperate	D27
NODE_9712_length_5518_cov_2.78299	dsDNAphage	5518	1	3	2	0	Low-quality	10.28	0	NA	NA	NA	NA	NA	temperate	D27
NODE_9716_length_6247_cov_2.850683	dsDNAphage	6247	5	12	8	0	Low-quality	10.84	0	NA	NA	NA	NA	NA	virulent	D27
NODE_9718_length_5517_cov_2.55962	dsDNAphage	5517	0	10	1	1	Low-quality	3.57	0	NA	NA	NA	NA	NA	virulent	D27
NODE_9726_length_5515_cov_109.215	dsDNAphage	5515	0	6	0	0	Not-determined	NA	0	NA	NA	NA	NA	NA	virulent	D27
NODE_9726_length_6242_cov_2.792609	dsDNAphage	6242	0	10	0	0	Not-determined	NA	0	NA	NA	NA	NA	NA	virulent	D27
NODE_9737_length_5510_cov_3.41545	dsDNAphage	5510	2	7	3	0	Low-quality	17.33	0	Uroviricota	Caudoviricetes	/	Salasmaviridae	NA	virulent	D27
NODE_974_length_13542_cov_2.290337	dsDNAphage	13542	0	17	4	0	Low-quality	18.4	0	NA	NA	NA	NA	NA	virulent	D0
NODE_9752_length_5679_cov_9.292294	dsDNAphage	5679	1	5	5	0	Low-quality	9	0	NA	NA	NA	NA	NA	virulent	D27
NODE_976_length_33550_cov_14.235210	dsDNAphage	33550	8	37	20	2	Medium-quality	53.18	0	NA	NA	NA	NA	NA	virulent	D27
NODE_978_length_11713_cov_27.0824	dsDNAphage	11713	3	18	5	0	Low-quality	18.09	0	NA	NA	NA	NA	NA	virulent	D15
NODE_979_length_13457_cov_2.603833	dsDNAphage	13457	2	16	2	0	Low-quality	19.08	0	NA	NA	NA	NA	NA	virulent	D0
NODE_9791_length_6217_cov_3.992808	dsDNAphage	6217	1	3	1	0	Low-quality	4.3	0	NA	NA	NA	NA	NA	temperate	D27
NODE_9835_length_5640_cov_34.374120	dsDNAphage	5640	1	3	1	0	Low-quality	7.44	0	NA	NA	NA	NA	NA	temperate	D27
NODE_9860_length_6177_cov_1.847976	dsDNAphage	6177	3	8	3	0	Low-quality	8.87	0	NA	NA	NA	NA	NA	virulent	D27
NODE_987_length_10988_cov_2.680044	dsDNAphage	10988	0	13	0	0	Not-determined	NA	0	NA	NA	NA	NA	NA	virulent	D0
NODE_988_length_13397_cov_3.587081	dsDNAphage	13397	0	25	2	0	Low-quality	7.31	0	NA	NA	NA	NA	NA	virulent	D0
NODE_9898_length_5433_cov_3.239220	dsDNAphage	5433	0	11	3	0	Low-quality	6.21	0	NA	NA	NA	NA	NA	virulent	D4
NODE_990_length_9204_cov_4.808457	dsDNAphage	9204	4	11	6	0	Low-quality	16.03	0	NA	NA	NA	NA	NA	temperate	D15
NODE_9921_length_5414_cov_2.81731	dsDNAphage	5414	1	3	1	0	Low-quality	3.74	0	NA	NA	NA	NA	NA	temperate	D27
NODE_9937_length_5592_cov_64.895867	dsDNAphage	5592	3	10	6	0	Low-quality	7.91	0	NA	NA	NA	NA	NA	temperate	D27
NODE_9946_length_5401_cov_4.20822	dsDNAphage	5401	1	14	4	0	Low-quality	8.96	0	NA	NA	NA	NA	NA	virulent	D27
NODE_9959_length_5393_cov_4.44787	dsDNAphage	5393	2	11	7	0	Low-quality	5.9	0	Uroviricota	Caudoviricetes	/	Unassigned	NA	virulent	D27
NODE_9967_length_5577_cov_3.146586	dsDNAphage	5577	2	7	3	0	Low-quality	7.95	0	NA	NA	NA	NA	NA	virulent	D27
NODE_9970_length_6125_cov_2.014935	dsDNAphage	6125	3	10	9	0	Low-quality	8.88	0	NA	NA	NA	NA	NA	temperate	D27
NODE_9972_length_5575_cov_2.351534	dsDNAphage	5575	3	6	5	0	Low-quality	7.19	0	NA	NA	NA	NA	NA	temperate	D27
NODE_9972_length_6124_cov_4.928631	dsDNAphage	6124	0	10	1	0	Low-quality	3.68	0	NA	NA	NA	NA	NA	virulent	D27
NODE_9979_length_5570_cov_4.890148	dsDNAphage	5570	0	8	1	0	Low-quality	5.1	0	NA	NA	NA	NA	NA	temperate	D27
NODE_9979_length_6121_cov_6.640153	dsDNAphage	6121	0	10	5	0	Low-quality	10.82	0	NA	NA	NA	NA	NA	temperate	D27
NODE_9994_length_6110_cov_1.635002	ssDNA	6110	0	4	0	0	Not-determined	NA	0	NA	NA	NA	NA	NA	virulent	D27

## Sheet: Table S2
Supplementary Data 2 | Basic information, abundance, transcriptional activity and taxonomic affiliation of the dereplicated prokaryotic MAGs.
Bacterial MAGs	contigs_count	GC content (%)	Completeness (%)	Contamination (%)	OGT (°C)	number of total CAZY	number of NR gene	genome size (Mb)	N50	Classification	Abundance (rpkm) based on metagenomics													Transcriptional activity (tpm) based on metatranscriptomics
											D0-1	D0-2	D0-3	D4-1	D4-2	D4-3	D15-1	D15-2	D15-3	D27-1	D27-2	D27-3		D0-1	D0-2-	D0-3-	D4-1	D4-2-	D4-3	D15-1	D15-2	D15-3	D27-1	D27-2	D27-3
M_bin.1	376	62.3	90.48	1.66	27.46	117	2730	3.21932	12853	d__Bacteria;p__Proteobacteria;c__Gammaproteobacteria;o__Xanthomonadales;f__Rhodanobacteraceae;g__Dokdonella;s__	26.4619	8.69945	16.6928	0.339735	0.602842	2.21179	0	0	0	0	0	0		0	0	0	842.301	802.131	1303.79	0	0	0	0	0	0
M_bin.2	1854	53.3	61.01	8.49	26.77	157	3193	3.38114	1879	d__Bacteria;p__Zixibacteria;c__MSB-5A5;o__;f__;g__;s__	5.3695	2.00421	3.49699	0	0	0.226601	0	0	0	0	0	0		358.534	0	0	0	0	0	0	0	0	0	0	0
M_bin.3	168	69.3	84.92	5.23	27.92	100	2511	2.77606	23882	d__Bacteria;p__Proteobacteria;c__Gammaproteobacteria;o__Steroidobacterales;f__Steroidobacteraceae;g__UBA964;s__	7.8048	2.9211	4.74896	0.199084	0.116391	0.966813	0	0	0	0	0	0		1011.63	0	0	633.793	689.757	2230.88	0	0	0	0	0	0
M_bin.4	549	38.8	66.88	2.63	26.76	165	2145	2.27562	4723	d__Bacteria;p__Bacteroidota;c__Bacteroidia;o__Chitinophagales;f__Chitinophagaceae;g__JJ008;s__	5.00169	2.34036	4.17683	0.0971307	0	0.124751	0	0	0	0	0	0		384.659	0	0	0	0	0	0	0	0	0	0	0
M_bin.5	432	66.5	73.72	6.93	27.31	61	2256	2.2436	6663	d__Bacteria;p__Proteobacteria;c__Gammaproteobacteria;o__Steroidobacterales;f__Steroidobacteraceae;g__UBA964;s__	6.58211	2.71529	4.32799	0.257016	0.129149	0.986604	0	0	0	0	0	0		658.169	0	0	467.839	0	1011.2	0	0	0	0	0	0
M_bin.6	586	40.1	50.67	1.66	32.89	33	1102	1.03933	1845	d__Bacteria;p__Bacteroidota;c__Bacteroidia;o__Bacteroidales;f__Paludibacteraceae;g__;s__	5.68342	2.97233	5.64038	0.190056	0	0.38789	0	0	0	0	0	0		1430.02	898.113	0	0	0	0	0	0	0	0	0	0
M_bin.7	938	70.1	68.13	2.76	26.46	137	3173	3.56606	4313	d__Bacteria;p__Proteobacteria;c__Gammaproteobacteria;o__Xanthomonadales;f__Ahniellaceae;g__;s__	5.96545	2.58523	4.43402	0.178948	0.139751	1.3676	0	0	0	0	0	0		815.023	0	0	1166.64	1820.15	3189	0	0	0	0	0	0
M_bin.8	230	66.6	62.07	1.72	30.74	62	1911	2.00954	11561	d__Bacteria;p__Proteobacteria;c__Gammaproteobacteria;o__Xanthomonadales;f__Xanthomonadaceae;g__Arenimonas;s__	8.4772	3.10911	5.64409	0.0718339	0.0350467	0.247444	0	0	0	0	0	0		820.911	0	0	0	0	251.45	0	0	0	0	0	0
M_bin.9	1310	72.8	55.2	5.68	26.67	96	2171	3.16726	2403	d__Bacteria;p__Planctomycetota;c__GCA-002687715;o__;f__;g__;s__	4.30975	2.89969	3.4302	0.0611075	0	0.113296	0	0	0	0	0	0		19859	7540.7	0	0	0	441.683	0	0	0	0	0	0
M_bin.10	1172	63.7	61.29	4.15	31.32	54	2663	2.15846	1935	d__Bacteria;p__Proteobacteria;c__Alphaproteobacteria;o__Caulobacterales;f__Hyphomonadaceae;g__SWB02;s__	3.82923	1.41842	2.43376	0.223106	0.134844	0.415943	0	0	0	0	0	0		0	0	0	0	0	330.683	0	0	0	0	0	0
M_bin.11	37	51.6	93.16	2.61	25.94	185	3119	3.80915	174052	d__Bacteria;p__Acidobacteriota;c__Blastocatellia;o__Pyrinomonadales;f__Pyrinomonadaceae;g__OLB17;s__	22.1983	20.3105	29.3223	0.654317	0.0739626	1.21473	0	0	0	0	0	0		3014.05	3840.22	28774.6	0	0	1605.28	0	0	0	0	0	0
M_bin.12	988	55.3	50.33	5.09	29.89	112	4168	3.86889	4170	d__Bacteria;p__Nitrospirota;c__Nitrospiria;o__Nitrospirales;f__Nitrospiraceae;g__Nitrospira;s__	4.45827	3.42937	4.36081	1.12757	0.368327	2.00977	0	0	0	0	0	0		0	0	0	1082.19	622.545	1717.59	0	0	0	0	0	0
M_bin.13	847	60.2	50.58	5.26	33.59	84	2432	2.10556	2521	d__Bacteria;p__Nitrospirota;c__Nitrospiria;o__Nitrospirales;f__Nitrospiraceae;g__Nitrospira_A;s__Nitrospira_A sp900170025	5.71977	5.29907	5.99426	0.415708	0.378752	0.618345	0	0	0	0	0	0		0	0	0	0	0	717.078	0	0	0	0	0	0
M_bin.14	137	40.5	58.42	0.09	36.24	96	1143	1.32326	23722	d__Bacteria;p__Patescibacteria;c__Microgenomatia;o__GWA2-44-7;f__UBA8517;g__GWB1-39-10;s__	6.61881	5.36117	6.74671	0.450358	0	0.419212	0	0	0	0	0	0		3603.82	3098.25	7155.5	0	0	0	0	0	0	0	0	0
M_bin.15	242	53.8	97.64	1.28	32.33	132	3935	4.12635	27313	d__Bacteria;p__Proteobacteria;c__Gammaproteobacteria;o__Enterobacterales;f__Enterobacteriaceae;g__Enterobacter;s__	5.84468	15.3062	3.32363	0.857704	0.404636	0.559104	0	0.0360859	0	0.0344341	0	0		0	0	0	0	0	509.334	0	0	0	0	0	0
M_bin.16	407	37.8	53.25	2.68	35.43	14	1187	1.00997	2477	d__Bacteria;p__Firmicutes_A;c__Clostridia;o__Lachnospirales;f__Lachnospiraceae;g__;s__	1.67044	3.05414	2.33783	0.787294	0	1.07936	0	0	0	0	0	0		2153.28	1282.79	3820.75	407.01	0	980.654	0	0	0	0	0	0
M_bin.17	702	42.1	79.52	2.9	35.26	172	2424	2.44354	3781	d__Bacteria;p__Bacteroidota;c__Bacteroidia;o__Bacteroidales;f__Tannerellaceae;g__Parabacteroides_A;s__Parabacteroides_A chartae	5.89276	5.15368	6.59153	0.213153	0.0264404	0.315666	0	0	0	0	0	0		6113.29	4157.86	8008.38	0	0	357.981	0	0	0	0	0	0
M_bin.18	747	44.9	50.54	1.33	31.87	33	1417	1.19876	1616	d__Bacteria;p__Proteobacteria;c__Gammaproteobacteria;o__Pseudomonadales;f__Moraxellaceae;g__Moraxella_A;s__	1.4517	3.02517	0.769065	0.465183	0.115377	0.262172	0	0	0	0	0	0		0	0	0	0	0	0	0	0	0	0	0	0
M_bin.19	395	40.4	93.92	1.97	27.66	274	3212	3.75882	12293	d__Bacteria;p__Bacteroidota;c__Bacteroidia;o__Chitinophagales;f__Chitinophagaceae;g__JJ008;s__	4.76405	2.78934	5.05186	0.0451127	0	0	0	0	0	0	0	0		0	0	0	0	0	0	0	0	0	0	0	0
M_bin.20	910	58.1	69.84	2.78	45.16	74	1719	1.70529	1946	d__Bacteria;p__Acidobacteriota;c__Aminicenantia;o__;f__;g__;s__	2.78028	1.85717	3.68585	0	0	0	0	0	0	0	0	0		0	0	0	0	0	0	0	0	0	0	0	0
M_bin.21	851	64.4	71.1	1.72	34.11	105	3021	2.9112	3764	d__Bacteria;p__Proteobacteria;c__Gammaproteobacteria;o__Competibacterales;f__Competibacteraceae;g__Competibacter;s__	5.58223	4.31016	5.02371	0.152823	0.0364208	0.0745679	0	0	0	0	0	0		0	0	0	0	0	0	0	0	0	0	0	0
M_bin.22	1016	59	74.84	3.63	30	99	2815	2.42519	2657	d__Bacteria;p__Proteobacteria;c__Gammaproteobacteria;o__Competibacterales;f__Competibacteraceae;g__Competibacter;s__	13.0515	11.6402	12.1305	0.299168	0.0840363	0.393346	0	0	0	0	0	0		2493.14	0	0	0	0	284.031	0	0	0	0	0	0
M_bin.23	198	46.3	62.79	1.1	29.35	39	536	0.568219	3553	d__Bacteria;p__Patescibacteria;c__UBA1384;o__2-12-FULL-50-11;f__2-12-FULL-50-11;g__;s__	3.14867	3.14775	3.70284	1.158	0.469894	1.68722	0	0	0	0	0	0		7531.26	3893.44	7020.88	775.197	1230.68	988.975	0	0	0	0	0	0
M_bin.24	628	38.1	52.18	2.32	35.46	22	1388	1.09452	1766	d__Bacteria;p__Firmicutes_A;c__Clostridia;o__Lachnospirales;f__Lachnospiraceae;g__XBB1006;s__	1.60542	2.28813	2.90896	0.755512	0	1.03691	0	0	0	0	0	0		2284.78	2178.32	6214.54	412.156	0	946.947	0	0	0	0	0	0
M_bin.25	294	54.2	87.94	0.48	28.07	223	2324	2.91847	15022	d__Bacteria;p__Bacteroidota;c__Bacteroidia;o__AKYH767-A;f__2013-40CM-41-45;g__;s__	33.1753	21.4863	31.7184	0.350143	0.117473	0.347194	0	0	0	0	0	0		8051.82	5010.48	14005.6	0	0	295.642	0	0	0	0	0	0
M_bin.26	1503	53.3	56.4	4.78	26.5	113	2504	2.56448	1722	d__Bacteria;p__Zixibacteria;c__MSB-5A5;o__;f__;g__;s__	4.36473	1.83634	3.91685	0	0	0.211575	0	0	0	0	0	0		0	0	0	0	0	0	0	0	0	0	0	0
M_bin.27	698	52.8	51.25	2.99	36.51	65	1391	1.20725	1726	d__Bacteria;p__Chloroflexota;c__Anaerolineae;o__Anaerolineales;f__Anaerolineaceae;g__T78;s__	2.01824	2.4095	3.51201	0.781804	0.551081	1.14047	0.0332196	0.0386994	0	0	0	0		3270.99	2456.44	3023.07	1826.38	1373	1380.36	0	0	0	0	0	0
M_bin.28	535	29.6	52.14	2.92	30.35	8	963	0.893753	1645	d__Bacteria;p__Campylobacterota;c__Campylobacteria;o__Campylobacterales;f__Arcobacteraceae;g__Aliarcobacter;s__	3.41497	1.55333	4.15406	0	0	0.365996	0	0	0	0	0	0		502.224	0	0	0	0	0	0	0	0	0	0	0
M_bin.29	525	42.7	54.56	3.15	32.01	116	1405	1.44232	2883	d__Bacteria;p__Bacteroidota;c__Bacteroidia;o__Bacteroidales;f__Paludibacteraceae;g__Paludibacter;s__	2.83328	2.03455	4.21467	0.0637195	0	0.180262	0	0	0	0	0	0		566.053	0	0	0	0	217.118	0	0	0	0	0	0
M_bin.30	210	55.8	92.75	1.85	26.9	205	2495	3.06608	24023	d__Bacteria;p__Armatimonadota;c__Fimbriimonadia;o__Fimbriimonadales;f__Fimbriimonadaceae;g__;s__	7.16725	7.00658	8.62442	1.8192	0.793474	2.87099	0	0	0	0	0	0		15887.4	24260.5	179766	767.319	1011.27	3461.35	0	0	0	0	0	0
M_bin.31	870	40.4	80.98	0.9	29.31	132	2306	2.20882	2899	d__Bacteria;p__Bacteroidota;c__Bacteroidia;o__Chitinophagales;f__Chitinophagaceae;g__Ferruginibacter;s__	3.21572	2.68738	3.94207	0.213436	0.122115	0.474592	0	0	0	0	0	0		1368.08	0	6095.44	0	0	482.348	0	0	0	0	0	0
M_bin.32	465	35.2	56.43	5.39	38.48	8	856	0.77786	1634	d__Bacteria;p__Firmicutes_A;c__Clostridia;o__Peptostreptococcales;f__Filifactoraceae;g__Acetoanaerobium;s__	2.46913	2.27424	3.49047	0.100177	0	0.212752	0	0	0	0	0	0		727.48	0	0	0	0	274.832	0	0	0	0	0	0
T_bin.182	547	62.1	56.37	8.34	61.3	108	1726	1.75143	3477	d__Bacteria;p__Firmicutes_G;c__Limnochordia;o__DTU080;f__RSA5;g__RSA7;s__RSA7 sp002919195	0	0.473662	0.104631	1.1053	0.340526	0.412278	0.916841	3.80289	0.858376	2.35204	1.59941	3.27616		0	0	0	0	0	0	31147	31624.4	5679.94	1735.87	4725.59	12823.5
T_bin.183	149	74.6	92.41	1.02	60.07	71	1938	2.38697	23771	d__Bacteria;p__Firmicutes_E;c__Thermaerobacteria;o__Thermaerobacterales;f__Thermaerobacteraceae;g__Thermaerobacter;s__	0	0	0	0.108662	0.0234765	0	2.84803	1.93442	1.43719	0.135362	0.289088	0.159221		0	0	0	0	527.869	253.399	10026.5	5673.42	2939.5	355.07	0	0
T_bin.184	230	42.9	85.31	1.4	59.97	62	2222	2.28607	15381	d__Bacteria;p__Firmicutes;c__Bacilli;o__Bacillales;f__Caldibacillaceae;g__Caldibacillus;s__	0	0.218492	0	1.86782	1.02951	0.973374	5.96534	7.30392	1.72749	0.615088	0.371222	1.04892		0	0	0	1309.08	1731.37	4244.98	11877	5674.38	15605.6	0	0	1145.63
T_bin.185	778	54.2	97.03	4.31	52.52	97	3690	3.40456	5778	d__Bacteria;p__Firmicutes_I;c__Bacilli_A;o__Thermoactinomycetales;f__Thermoactinomycetaceae;g__Kroppenstedtia;s__Kroppenstedtia eburnea	0	0	0	0.0632347	0.0518694	0	1.2365	0.376612	0.10071	0.170317	0.269772	0.500043		0	0	0	4500.4	623.671	0	586.003	4296.26	191.969	1877.26	2075.31	3329.69
T_bin.186	150	67.2	95.1	2.94	70.13	64	1807	2.04388	21553	d__Bacteria;p__Firmicutes_G;c__Limnochordia;o__Limnochordales;f__ZCTH02-B6;g__;s__	0	0.208645	0	0.245474	0	0	3.92318	2.89419	0.873236	0.7197	0.731439	1.36754		0	0	0	0	0	0	47659.2	39741.4	10906.6	2947.51	0	3485.27
T_bin.187	147	63.6	88.82	0	74.81	65	1911	1.94337	24768	d__Bacteria;p__Firmicutes_I;c__Bacilli_A;o__Calditerricolales;f__Calditerricolaceae;g__Calditerricola;s__	0	0	0	5.20768	0.105492	2.41321	4.28826	1.11789	1.94033	0.112992	0.0991106	0.116007		0	0	0	0	0	1204.21	1114.91	525.855	2551.7	0	0	0
T_bin.188	283	56.3	91.89	1.63	61.36	53	1843	1.82793	8167	d__Bacteria;p__Firmicutes_I;c__Bacilli_A;o__Bacillales_F;f__Bacillaceae_M;g__Bacillus_BB;s__Bacillus_BB sp001884825	0	0	0	0.0518496	0	0	1.27398	0.713588	0.588646	0.0240993	0.0226705	0.111952		0	0	0	0	0	0	15664.6	4449.41	13521.3	0	0	0
T_bin.189	443	50.5	56.54	4.2	66.95	31	1296	1.01408	2619	d__Bacteria;p__Firmicutes_A;c__Thermovenabulia;o__Thermovenabulales;f__Thermovenabulaceae;g__ZC4RG34;s__ZC4RG34 sp003242255	0	0	0	0	0.049745	0	0.821625	0.152852	0.0897044	0	0	0		0	0	0	0	0	0	1510.17	603.974	1146	0	0	0
T_bin.190	188	58.3	97.23	0.9	57.25	89	2765	2.95407	24169	d__Bacteria;p__Firmicutes_I;c__Bacilli_A;o__Thermoactinomycetales;f__Thermoactinomycetaceae;g__Planifilum;s__	0	0	0	0.485698	0.136505	0.236725	1.56133	2.08144	0.180827	0.937722	0.275885	1.91258		0	0	0	363.838	3262.63	547.79	728.661	13793.5	1564.2	0	3234.72	5288.19
T_bin.191	463	46.8	84.47	2.38	51.08	50	2080	1.84505	4544	d__Bacteria;p__Firmicutes;c__Bacilli;o__Bacillales;f__Bacillaceae_D;g__;s__	0	0	0	0.180952	0	0.0821043	0.263323	1.24612	0.323822	0.0775353	0.0343471	0.207157		0	0	0	0	0	0	4693.23	3298.5	14336.5	0	0	327.91
T_bin.192	419	37.7	50.89	1.05	52.03	19	1199	1.05402	2539	d__Bacteria;p__Firmicutes;c__Bacilli;o__Bacillales;f__Amphibacillaceae;g__Pseudogracilibacillus;s__	0	0	0	0	0	0	0.121196	0.961333	0.0234764	0.258085	0.182084	0.512053		0	0	0	0	0	0	243.654	4663.89	648.428	912.894	1296.13	2888.32
T_bin.193	394	53	90.34	0.5	51.85	76	1760	1.92182	5904	d__Bacteria;p__Firmicutes_E;c__Thermaerobacteria;o__;f__;g__;s__	0	0	0	0	0	0	0.0319981	1.24292	0	0.737742	0.60767	1.23731		0	0	0	0	0	0	272.668	5033.29	130.902	2923.48	3142.29	6928.53
T_bin.194	100	46.7	95.16	0.72	50.13	223	2902	3.34134	62834	d__Bacteria;p__Firmicutes_I;c__Bacilli_A;o__Paenibacillales;f__;g__;s__	0	0	0	0.0884966	0.113363	0.109962	0.127897	5.17366	0.0775896	1.00293	0.622207	1.5861		0	0	0	0	0	0	1468.55	27991.7	2694.42	2060.24	3703.51	9007.96
T_bin.195	95	67.6	100	0	51.8	157	3175	3.61194	73490	d__Bacteria;p__Actinobacteriota;c__Actinobacteria;o__Streptosporangiales;f__Streptosporangiaceae;g__Thermobifida;s__Thermobifida fusca	0	0.395591	0.100411	0.659409	0.408319	0.188058	0.519272	5.89328	0.379694	3.05832	1.83568	7.11618		334.222	1247.96	0	886.332	833.803	594.614	1717.89	15213.4	1120.89	3081.05	9471.77	17967
T_bin.196	342	43.8	55.38	0.19	52.13	24	1177	1.07935	3280	d__Bacteria;p__Firmicutes_I;c__Bacilli_A;o__Thermoactinomycetales;f__Thermoactinomycetaceae;g__;s__	0	0	0	0	0	0	0	1.01777	0	0.0582866	0.0272785	0.259065		0	0	0	0	0	0	152.435	2825.5	94.9287	0	197.127	1310.52
T_bin.197	386	35.7	90.99	2.48	51.15	186	3356	3.56577	13290	d__Bacteria;p__Firmicutes;c__Bacilli;o__Bacillales;f__Bacillaceae_C;g__Virgibacillus_A;s__	0	0	0	0.208585	0	0.089468	0.452734	2.6299	0.0864294	0.142916	0.0837134	0.353642		0	0	0	0	0	495.311	343.329	3526.78	887.461	0	0	578.677
T_bin.198	425	58.2	89.71	0.75	50.37	223	3124	3.54228	10255	d__Bacteria;p__Firmicutes_I;c__Bacilli_A;o__Paenibacillales;f__Reconcilibacillaceae;g__;s__	0	0	0	0	0	0.12345	0.069239	1.59237	0.0436925	0.141129	0.0612255	0.242226		0	0	0	0	0	0	394.428	1848.17	525.385	0	270.846	362.962
T_bin.199	417	50.4	73.58	0.41	50.09	48	1826	1.63066	4266	d__Bacteria;p__Firmicutes_I;c__Bacilli_A;o__Thermoactinomycetales;f__Novibacillaceae;g__;s__	0	0	0	0	0	0.0430767	0.0538435	1.20011	0.0523288	0.0876761	0.0529028	0.244169		0	0	0	0	0	0	1365.44	7863.89	4064.24	0	471.586	1736.34
T_bin.200	256	41.8	98.01	2.1	50.4	66	2815	2.76704	18238	d__Bacteria;p__Firmicutes;c__Bacilli;o__Bacillales;f__Amphibacillaceae;g__Oceanobacillus;s__	0	0.101103	0	6.04451	0.183573	1.18356	0.93154	3.54137	0.145737	1.10079	0.761581	2.65464		0	0	0	815.665	896.021	3133.32	341.146	12802.6	663.628	3614.2	5768.46	13349.8
T_bin.201	164	59.3	98.46	0.51	58.96	91	2744	3.06065	29597	d__Bacteria;p__Firmicutes_I;c__Bacilli_A;o__Thermoactinomycetales;f__Thermoactinomycetaceae;g__Planifilum;s__Planifilum fulgidum	0	0.221276	0.096932	8.39399	4.11663	2.00252	35.8443	55.2629	24.7033	1.77059	1.55797	3.97236		0	0	0	2448.57	6641.57	8941.34	235275	159817	423075	519.779	1818.02	4045.96
T_bin.202	266	36.5	93.21	2.32	52.55	83	2323	2.39278	13717	d__Bacteria;p__Firmicutes;c__Bacilli;o__Bacillales;f__Amphibacillaceae;g__;s__	0	0	0	0.10752	0	0.0794835	0.11472	4.08367	0.128205	0.216397	0.169575	0.464954		0	0	0	0	0	0	1520.97	12615.9	3157.06	551.447	571.233	1266.19
T_bin.203	140	50.8	91.79	0	51.23	133	2274	2.44162	26303	d__Bacteria;p__Firmicutes_I;c__Bacilli_A;o__Paenibacillales;f__;g__;s__	0	0	0	0.0436302	0	0.0614089	0.285779	2.15332	0.450101	0.243101	0.0824475	0.529678		0	0	0	0	0	0	5217.55	5206.88	12051.5	0	813.207	1625.43
T_bin.204	175	43.2	96.03	0.77	50.89	60	2275	2.3822	25204	d__Bacteria;p__Firmicutes;c__Bacilli;o__Bacillales;f__UBA6769;g__UBA6769;s__	0	0	0	0	0	0	0.0620704	2.38255	0.0206908	0.157321	0.0823538	0.305254		0	0	0	0	0	0	241.516	12946.6	669.304	0	903.075	1851.37
T_bin.205	288	53.6	90.64	1.36	50.29	192	2902	3.00256	14399	d__Bacteria;p__Firmicutes_I;c__Bacilli_A;o__Paenibacillales;f__;g__;s__	0	0	0	0	0	0	0.114877	1.89117	0.0198897	0.135005	0.0975215	0.380227		0	0	0	0	0	0	231.452	10331.9	436.044	664.547	785.56	2911.7
T_bin.206	458	47.2	83.01	1.44	42.88	56	2469	2.37348	6864	d__Bacteria;p__Firmicutes_I;c__Bacilli_A;o__Caldalkalibacillales;f__Caldalkalibacillaceae;g__;s__	0	0	0	0.0628067	0.0265216	0	0.0890728	1.53401	0.0251801	0.75776	0.519429	0.784298		0	0	0	0	0	0	157.312	8493.91	171.231	2105.04	2979.85	6154
T_bin.207	697	50.7	64.02	5.52	52.11	31	1747	1.3362	1996	d__Bacteria;p__Firmicutes_I;c__Bacilli_A;o__Caldalkalibacillales;f__Caldalkalibacillaceae;g__Caldalkalibacillus;s__	0	0	0	0	0	0	0	0.888689	0.0353268	0.0453862	0.0223822	0.121652		0	0	0	0	0	0	849.194	4054.55	1516.35	0	0	428.188
T_bin.208	787	48.8	69.52	2.51	52.11	77	1901	1.5957	2182	d__Bacteria;p__Firmicutes_I;c__Bacilli_A;o__Aneurinibacillales;f__Aneurinibacillaceae;g__;s__	0	0	0	0	0	0	0	0.960315	0	0.498981	0.143864	0.624014		0	0	0	0	0	0	120.402	4866.98	98.4838	1146.24	5502.48	7133.81
T_bin.209	604	62.6	88.13	2.48	60.03	159	2426	2.58714	5352	d__Bacteria;p__Firmicutes_G;c__Limnochordia;o__DTU080;f__RSA5;g__RSA7;s__	0	0.647713	0.150256	1.5391	0.447894	0.521366	1.0989	4.95974	1.32443	3.02359	2.10163	4.58234		0	0	0	0	0	293.89	51340.7	44052.6	8716.52	2092.77	5992.09	14848.7
T_bin.210	166	71.7	97.03	1.49	68.1	47	1868	2.01296	20927	d__Bacteria;p__Firmicutes_E;c__Thermaerobacteria;o__Thermaerobacterales;f__Thermaerobacteraceae;g__Thermaerobacter;s__	0	0.213304	0.0867544	0.99257	0.2174	0.148587	45.6742	54.7879	46.0525	1.56246	2.08784	3.50176		0	0	0	1959.72	6745	3144.81	122258	148011	105406	5413.3	1779.98	4420.98
T_bin.211	636	47.9	82.75	1.15	62.68	58	2239	1.97397	3854	d__Bacteria;p__Firmicutes_I;c__Bacilli_A;o__Caldalkalibacillales;f__Caldalkalibacillaceae;g__Caldalkalibacillus;s__	0	0	0	0.183603	0.0421505	0.182962	1.0343	2.90432	1.10219	0.489628	0.101405	0.855442		0	0	0	0	0	0	5980.24	8833.82	24316.7	0	2077.05	2348.6
M_bin.33	955	67.9	66.1	1.99	29.26	53	2693	2.37325	2789	d__Bacteria;p__Actinobacteriota;c__Actinobacteria;o__Propionibacteriales;f__Nocardioidaceae;g__Nocardioides;s__	0	0	0	0.218327	0.134019	0.0496779	0.0376374	0.032742	0	0.69453	0.557538	0.299343		0	0	0	621.312	972.729	503.47	0	0	0	5985.07	1211.33	719.297
M_bin.34	55	70.2	98.25	0.26	40.11	101	3033	3.60305	137142	d__Bacteria;p__Actinobacteriota;c__Actinobacteria;o__Mycobacteriales;f__Micromonosporaceae;g__;s__	0	0.736434	0.327579	0.536332	1.11965	0.102706	0.35433	0.499465	0.0904319	8.07657	2.70767	13.9537		2889.73	8297.62	6776.58	5604.34	4751.09	1857.55	103.814	554.073	115.318	11343.6	22486.1	51871.5
M_bin.35	454	73	99.2	0.21	28.23	292	6055	6.77278	25418	d__Bacteria;p__Actinobacteriota;c__Actinobacteria;o__Streptomycetales;f__Streptomycetaceae;g__Streptomyces;s__	0	0.122474	0.136773	0.337043	0.50884	0.156125	0.0547098	0.0887603	0	7.85852	12.1476	1.33279		390.958	757.775	0	4135.69	3303.23	1377.69	0	0	0	67063	37509.9	9262.66
M_bin.36	1393	74.4	52.63	4.39	29.38	184	3317	3.00822	2427	d__Bacteria;p__Actinobacteriota;c__Actinobacteria;o__Actinomycetales;f__Beutenbergiaceae;g__;s__	0	0.157925	0	0.351943	0.68381	0.0705458	0.0746737	0.139523	0.0490812	0.704038	0.398186	0.491902		1491.06	2655.09	0	3465.34	4516.82	2055.3	0	0	0	3040.5	2365.05	1903.63
M_bin.37	170	62.9	99.13	0	39.6	76	2848	3.2986	30244	d__Bacteria;p__Proteobacteria;c__Alphaproteobacteria;o__Kiloniellales;f__Fodinicurvataceae;g__;s__	0.196557	1.81183	0.808353	2.15046	8.91831	0.278101	0.265335	0.144656	0.0662156	9.17608	8.64478	12.7954		0	0	0	0	621.862	0	217.697	141.715	126.37	35761.7	25905.5	29343.9
M_bin.38	290	70.5	92.79	1.93	29.31	75	2397	2.43725	11749	d__Bacteria;p__Proteobacteria;c__Gammaproteobacteria;o__Xanthomonadales;f__Xanthomonadaceae;g__Lysobacter;s__Lysobacter defluvii	0	0.170583	0	0	0.0508253	0	0	0	0	1.1975	0.535889	0.254599		0	0	0	0	0	0	0	0	0	1138.44	0	406.063
M_bin.39	792	49.5	79.77	2.61	30.5	40	2039	1.76509	2462	d__Bacteria;p__Proteobacteria;c__Gammaproteobacteria;o__Pseudomonadales;f__Alcanivoracaceae;g__;s__	0	0	0	0	0	0	0	0	0	0.662663	0.145861	0.185669		0	0	0	0	0	0	0	65.5201	0	0	0	0
M_bin.40	141	65.9	97.56	0.63	34.55	80	3265	3.54085	46250	d__Bacteria;p__Proteobacteria;c__Alphaproteobacteria;o__Rhizobiales;f__Rhizobiaceae;g__;s__	0	0.114567	0	0.124036	0.322627	0	0.0268752	0.0257214	0.028436	1.36825	0.491633	1.32367		0	0	0	0	0	0	0	0	0	1189.62	2675.04	2011.8
M_bin.41	756	67.8	55.63	1.52	29.28	59	2279	1.90547	2548	d__Bacteria;p__Proteobacteria;c__Alphaproteobacteria;o__Rhodobacterales;f__Rhodobacteraceae;g__Paracoccus;s__	0	0.340176	0.144586	0.224099	0.492685	0.048068	0	0	0	0.613135	0.468751	0.254946		0	0	0	0	0	0	0	0	0	909.134	0	0
M_bin.42	501	64.2	94.03	0	36.15	156	2883	3.48643	10360	d__Bacteria;p__Chloroflexota;c__Chloroflexia;o__Thermomicrobiales;f__UBA6265;g__UBA6265;s__	0	0.258898	0.105701	0.753445	0.80587	0.179871	0.186675	0.274774	0.116442	5.1595	1.7098	2.32402		2228.51	12465.3	33933.1	7312.06	5201.02	2744.27	110.632	0	86.8752	62600.2	154743	57983.4
M_bin.43	157	73.5	97.75	0	33.42	103	2821	3.07021	33250	d__Bacteria;p__Actinobacteriota;c__Actinobacteria;o__Actinomycetales;f__Dermatophilaceae;g__QDDJ01;s__	0.120323	0.695311	0.244649	2.65261	6.11542	0.746437	1.26688	2.61059	0.69366	4.88924	1.12782	2.62244		11359.9	23302.5	9091.96	70997.6	48329.1	25011.7	149.191	610.729	351.072	11405.9	24172	12279
M_bin.44	310	67.8	93.63	1.07	34.19	90	2423	2.55146	11014	d__Bacteria;p__Proteobacteria;c__Alphaproteobacteria;o__Rhodobacterales;f__Rhodobacteraceae;g__;s__	0	0.3202	0.142371	0.287708	0.732371	0.0442288	0.0793054	0.0677049	0.0351747	3.39714	2.67983	2.36401		0	0	0	0	0	0	0	0	0	6985.71	4850.31	5158.2
M_bin.45	409	69.6	91.46	0.61	39.18	129	3875	3.86645	13204	d__Bacteria;p__Actinobacteriota;c__Actinobacteria;o__Mycobacteriales;f__Mycobacteriaceae;g__Mycolicibacterium;s__Mycolicibacterium thermoresistibile	0	0	0	0.0813248	0.075324	0	0.0358139	0.0753796	0.0396331	1.11929	0.252504	0.529164		1845.41	2928.12	0	1591.91	1094.39	404.963	0	0	0	3651.23	6771.43	3370.16
M_bin.46	131	75.1	95.73	1.28	33.82	131	2886	3.32111	63475	d__Bacteria;p__Actinobacteriota;c__Acidimicrobiia;o__Microtrichales;f__UBA8139;g__;s__	0.126842	1.04823	0.368339	3.37262	6.63656	0.656394	0.853599	1.83808	0.41124	10.6856	1.80486	12.3935		47395.7	69403.1	32085.6	54948.1	47223.9	16853.6	354.022	403.824	157.619	15264	43417.6	41228.9
M_bin.47	187	69.1	75.05	1.24	39.56	108	2886	3.0228	21594	d__Bacteria;p__Actinobacteriota;c__Actinobacteria;o__Mycobacteriales;f__Pseudonocardiaceae;g__Thermocrispum;s__Thermocrispum municipale	0	0	0	0	0	0	0	0	0	1.57233	0.218631	0.524577		0	0	0	654.977	0	0	0	0	0	3397.7	14855.2	4971.26
M_bin.48	54	66	97.54	0.55	45.37	85	2641	2.94981	90046	d__Bacteria;p__Proteobacteria;c__Gammaproteobacteria;o__Nitrococcales;f__;g__;s__	0	7.95619	0.222971	1.26743	1.01692	0.262403	1.68469	0.42652	0.204733	3.61278	1.87058	3.27362		0	0	0	0	0	475.983	2686.68	1428.51	332.43	2391.65	2163.93	4083.63
T_bin.212	655	68.2	50.51	0.09	60.44	39	1469	1.34107	2230	d__Bacteria;p__Firmicutes_G;c__Limnochordia;o__Limnochordales;f__ZCTH02-B6;g__ZCTH02-B6;s__	0	0.32965	0	0.756873	0.304367	0.164344	0.417496	0.358934	0.181155	0.649135	0.421666	0.730419		0	0	0	0	0	0	4215.65	5238.08	1137.76	425.237	717.373	2817.68
M_bin.49	181	52.8	94.29	0	33.71	236	2736	3.29943	31484	d__Bacteria;p__Bacteroidota;c__Bacteroidia;o__Sphingobacteriales;f__;g__;s__	0.106705	1.19222	0.946873	0.230583	0.131525	0.0403628	0	0.0262013	0	12.652	15.4485	10.8645		0	0	0	0	0	0	0	0	0	116880	30547.7	33412.7
M_bin.50	276	72.4	87.74	2.76	30.51	81	2572	2.65105	12619	d__Bacteria;p__Actinobacteriota;c__Actinobacteria;o__Propionibacteriales;f__Nocardioidaceae;g__Nocardioides_A;s__	0	0.0813241	0	0.241392	0.149149	0.0659197	0.0444431	0.0763605	0	1.87425	0.909921	0.796461		0	0	0	2556.6	2908	1458.99	0	0	0	8645.8	7013.42	3029.49
T_bin.213	507	65.5	85.75	2.74	57.88	243	2434	2.84499	6698	d__Bacteria;p__Firmicutes_G;c__Limnochordia;o__DTU080;f__RSA5;g__;s__	0	0.273652	0	0.749333	0.515676	0.754034	0.617704	1.30006	0.218283	0.969678	0.843136	1.43419		0	755.135	0	0	0	0	10470.7	17936.6	2795.26	880.803	1587.21	3853.9
M_bin.51	101	69.4	98.29	1.71	38.73	90	2504	2.74163	67997	d__Bacteria;p__Actinobacteriota;c__Acidimicrobiia;o__UBA5794;f__ZC4RG35;g__;s__	0.539849	3.48627	1.01003	27.193	49.0967	4.75733	2.80178	1.45949	1.59216	4.15326	1.73208	9.73124		60036.3	157512	135511	75260.4	82239	66940.9	362.494	133.595	188.882	7844.51	12373.3	30837.2
T_bin.214	865	62.8	78.88	3.5	58.03	169	2218	2.40973	3262	d__Bacteria;p__Firmicutes_G;c__Limnochordia;o__DTU080;f__;g__;s__	0	1.09635	0.116556	0.233691	0.155236	0.591469	0.451524	0.881801	0.258613	0.823527	0.394339	0.83061		0	0	0	0	0	0	14496.6	11178	3926.55	400.628	1375.72	3790.53
M_bin.52	349	44.3	94.8	0.84	33.01	253	3433	4.01851	15866	d__Bacteria;p__Bacteroidota;c__Bacteroidia;o__Cytophagales;f__Cyclobacteriaceae;g__Anditalea;s__	0	0	0.266989	0	0	0	0	0	0	1.0521	1.5698	0.763731		0	0	0	0	0	0	0	0	0	12039.8	1028.11	1666.74
M_bin.53	532	63.7	91.8	3	30.78	69	2791	2.63447	6455	d__Bacteria;p__Proteobacteria;c__Gammaproteobacteria;o__Pseudomonadales;f__Pseudomonadaceae;g__Pseudomonas_D;s__Pseudomonas_D formosensis	0	0.110404	0	0.117418	0.609436	0.0395066	0.0417272	0.0531151	0	1.5472	1.69199	0.581129		0	0	0	0	0	0	0	0	0	1837.58	0	616.384
M_bin.54	450	70.2	72.07	0	40.87	124	3138	3.22737	9096	d__Bacteria;p__Actinobacteriota;c__Actinobacteria;o__Mycobacteriales;f__Pseudonocardiaceae;g__Thermocrispum;s__Thermocrispum agreste	0	0	0	0.0785595	0.169752	0	0.0421265	0.0356074	0.0725112	1.01738	0.102679	0.924698		0	0	0	694.165	535.26	256.723	0	0	0	1142.18	5527.49	3759.12
M_bin.55	189	73.5	97.3	0.29	32.57	156	2863	3.25042	26627	d__Bacteria;p__Actinobacteriota;c__Actinobacteria;o__Actinomycetales;f__Actinomycetaceae;g__Georgenia_A;s__	0	0.217235	0.396715	0.684289	1.22291	0.143886	0.225488	0.524373	0.160913	3.15544	1.89703	1.98372		6194.16	17594.7	11141.2	15233.1	10394.8	5770.92	117.401	153.494	144.516	18883.4	21911.3	11678.9
M_bin.56	154	58.6	67.13	1.17	35.3	61	1861	1.96633	19765	d__Bacteria;p__Proteobacteria;c__Gammaproteobacteria;o__Burkholderiales;f__Burkholderiaceae;g__;s__	0	0	0.165542	0.0520389	0.617479	0	0	0.0268495	0	0.617671	1.36459	0.90373		0	0	0	0	0	0	0	0	0	3820.26	955.61	1175.75
M_bin.57	274	62.4	92.96	2.73	35.59	107	2466	2.62392	13317	d__Bacteria;p__Proteobacteria;c__Gammaproteobacteria;o__Burkholderiales;f__SG8-39;g__ZC4RG42;s__	0	0	0	0	0	0	0	0	0	0.239986	1.12816	0.458608		0	0	0	0	0	0	0	0	0	4920.41	646.347	1277.5
M_bin.58	171	64.4	94.54	0.57	31.4	63	2222	2.38613	18906	d__Bacteria;p__Proteobacteria;c__Alphaproteobacteria;o__Rhodobacterales;f__Rhodobacteraceae;g__Paracoccus;s__	0	0.143837	0	0.33728	0.355577	0.0450337	0	0	0	0.194493	0.988159	0.376308		0	0	0	0	0	0	0	0	0	2718.31	187.755	347.269
M_bin.59	843	65	87.62	0.29	34.5	45	2324	2.51961	3447	d__Bacteria;p__Proteobacteria;c__Alphaproteobacteria;o__Sphingomonadales;f__;g__;s__	0	0	0	0	0	0	0	0.0473245	0	0.370287	0.83751	0.901724		0	0	0	0	0	0	49.7185	0	0	792.168	0	479.541
M_bin.60	268	69.2	88.04	1.94	46.53	73	2374	2.824	17930	d__Bacteria;p__Myxococcota;c__Myxococcia;o__Myxococcales;f__Vulgatibacteraceae;g__ZC4RG40;s__	0	1.21996	0.267302	0.533232	0.992466	0.101459	0.36607	0.0856174	0.0966051	1.57017	1.23355	1.99697		335.26	868.696	0	1426.26	1549.4	697.674	218.778	73.099	0	3904.37	2299.75	5919.21
M_bin.61	91	44	98.07	0.84	35.2	341	3446	4.49312	84458	d__Bacteria;p__Bacteroidota;c__Bacteroidia;o__Cytophagales;f__Spirosomaceae;g__SCN-52-12;s__	0	1.09369	0.925789	0.293454	0.0966635	0.0698578	0	0.0337909	0	0.714182	5.14499	3.17611		0	0	0	0	0	0	0	0	0	6068.89	0	1084.95
M_bin.62	108	63.6	99.29	0.95	36.73	73	2383	2.63993	47523	d__Bacteria;p__Proteobacteria;c__Gammaproteobacteria;o__Burkholderiales;f__Burkholderiaceae;g__;s__	0	0.116175	0.143042	0.278537	1.62834	0.0500117	0.0255929	0	0	0.540005	2.59341	1.04678		0	0	0	0	0	0	0	0	0	9100.72	836.535	1823.81
M_bin.63	284	42.3	72.2	3.2	32.75	71	1886	2.13952	9353	d__Bacteria;p__Bacteroidota;c__Bacteroidia;o__Flavobacteriales;f__Flavobacteriaceae;g__;s__	0	0.0817175	0	0	0	0	0	0	0	0.125835	0.871032	0.108289		0	0	0	0	0	0	0	0	0	2834.54	0	0
M_bin.64	80	53.4	97.94	0.48	32.03	197	2543	3.17833	70439	d__Bacteria;p__Bacteroidota;c__Bacteroidia;o__Sphingobacteriales;f__Sphingobacteriaceae;g__;s__	0	0	0	0	0	0	0	0.0275994	0	0.762266	9.01763	1.31799		0	0	0	0	0	0	0	0	0	37587.7	337.676	1440.53
M_bin.65	676	43.7	93.73	1.59	35.05	149	2772	2.80437	6106	d__Bacteria;p__Bacteroidota;c__Bacteroidia;o__Sphingobacteriales;f__Sphingobacteriaceae;g__Sphingobacterium;s__	0	0	0.0950984	0	0	0	0.649453	0.406683	0	0.738265	3.42496	1.05817		0	0	0	0	0	0	0	0	0	1661.87	0	665.691
M_bin.66	123	67.3	100	0	37.19	127	3859	4.22824	46400	d__Bacteria;p__Actinobacteriota;c__Actinobacteria;o__Mycobacteriales;f__Pseudonocardiaceae;g__Saccharomonospora;s__Saccharomonospora viridis	0	0	0	0.449402	0.131903	0.0562141	0.436854	6.98095	0.110111	14.3756	12.4648	21.5874		0	989.222	0	690.428	0	0	203.162	78926.2	200.032	26198.6	63592.1	79464.4
M_bin.67	299	50.3	89.77	0.95	31.03	49	2173	2.19568	9724	d__Bacteria;p__Proteobacteria;c__Gammaproteobacteria;o__Burkholderiales;f__Burkholderiaceae;g__Paenalcaligenes;s__	0	0	0	0	0	0	0	0	0	0.244239	1.1878	0.272849		0	0	0	0	0	0	0	0	0	1702.54	0	272.641
M_bin.68	573	63.7	60.34	0	29.67	55	2156	1.92857	3770	d__Bacteria;p__Proteobacteria;c__Gammaproteobacteria;o__Pseudomonadales;f__Pseudomonadaceae;g__Pseudomonas_D;s__Pseudomonas_D formosensis	0	0.0874122	0	0.0963974	0.486499	0.0322451	0	0.0412405	0	1.01643	1.8632	0.680316		0	0	0	0	0	0	0	0	0	2172.67	0	704.433
M_bin.69	472	72.8	98.66	1.34	33.91	233	5471	6.0398	20960	d__Bacteria;p__Actinobacteriota;c__Actinobacteria;o__Streptosporangiales;f__Streptosporangiaceae;g__Spirillospora;s__	0.141336	9.43867	1.56478	1.22566	17.9669	0.134615	0.168269	0.172437	0.140494	46.9656	39.1148	29.5645		2356.94	5249.38	4857.89	6401.1	4998.68	2137.56	100.543	229.631	49.1519	183179	245533	133891
M_bin.70	88	57.7	99.53	0.47	33.11	89	2552	2.753	52940	d__Bacteria;p__Proteobacteria;c__Gammaproteobacteria;o__Burkholderiales;f__Burkholderiaceae;g__Pusillimonas;s__	0	0.155818	0.0990303	0.132022	0.209241	0	0	0	0	0.957287	2.39748	0.942578		0	0	0	0	0	0	0	0	0	4558.72	754.707	815.148
M_bin.71	227	58.5	93.66	0	35.68	56	2167	2.27307	19340	d__Bacteria;p__Proteobacteria;c__Gammaproteobacteria;o__Burkholderiales;f__Burkholderiaceae;g__;s__	0	0.273002	0.461721	0.220573	1.5999	0.0432252	0.0397937	0.072027	0	3.45429	6.49402	4.6741		0	0	0	0	0	0	51.1182	56.0777	0	17714.7	4847	4798.28
M_bin.72	232	44.2	90.74	1.3	30.03	62	1707	1.80112	10440	d__Bacteria;p__Proteobacteria;c__Gammaproteobacteria;o__Burkholderiales;f__Nitrosomonadaceae;g__Nitrosomonas;s__	0	0.23968	0	0.0445734	0.0590825	0	0	0	0	0	1.0557	0		0	0	0	0	0	0	0	0	0	15328.8	0	0
M_bin.73	99	49.1	97.02	0.02	28.13	153	2544	2.99637	50923	d__Bacteria;p__Bacteroidota;c__Bacteroidia;o__Sphingobacteriales;f__Sphingobacteriaceae;g__;s__	0	0	0	0	0	0	0	0	0	0.0830019	1.44076	0.0695965		0	0	0	0	0	0	0	0	0	4415.41	0	0
M_bin.74	155	66.7	98.75	0.38	32.41	137	4494	5.21759	55855	d__Bacteria;p__Actinobacteriota;c__Actinobacteria;o__Mycobacteriales;f__Mycobacteriaceae;g__Nocardia;s__Nocardia donostiensis	0	0	0	0	0	0	0	0	0	5.31961	5.8972	0.710351		0	0	0	0	1165.22	0	0	0	0	24209.1	15961.4	4836.49
M_bin.75	607	62.4	65.2	1.07	34.35	31	1578	1.29221	2382	d__Bacteria;p__Actinobacteriota;c__Actinobacteria;o__Actinomycetales;f__Microbacteriaceae;g__;s__	0	0	0	0.0625258	0.0723581	0	0	0	0	0.356823	0.571937	0.413469		0	0	0	0	0	0	0	0	0	4115.54	1364.26	1304.31
M_bin.76	89	57.6	99.39	0	39.93	109	2907	3.42387	72565	d__Bacteria;p__Proteobacteria;c__Gammaproteobacteria;o__Burkholderiales;f__Burkholderiaceae;g__Pigmentiphaga;s__	0	0.406625	0.223827	0.546664	0.784935	0.0750586	0.0506941	0.0234376	0.0215712	7.42647	4.70745	5.75876		0	0	0	0	0	0	70.0619	0	0	13835.1	14684.9	11955.9
M_bin.77	79	44.6	97.94	0	29	183	2627	3.1647	78743	d__Bacteria;p__Bacteroidota;c__Bacteroidia;o__Sphingobacteriales;f__Sphingobacteriaceae;g__Sphingobacterium;s__	0	0.104594	0	0	0	0	0	0	0	0.992255	4.54944	0.593237		0	0	0	0	0	0	0	0	0	9815.92	165.327	412.563
M_bin.78	198	67.4	91	0.59	39.79	74	2544	2.75231	23378	d__Bacteria;p__Proteobacteria;c__Gammaproteobacteria;o__Nitrococcales;f__;g__;s__	0	8.12212	0.114683	0.447414	0.564115	0.0539027	0.0926165	0.0575091	0.163434	0.583451	1.22886	0.948905		0	0	0	0	0	302.233	2303.16	143.515	65.9244	1224.17	406.438	3124.81
M_bin.79	359	38.5	90.71	2.3	31.37	146	2544	2.84177	12746	d__Bacteria;p__Bacteroidota;c__Bacteroidia;o__Sphingobacteriales;f__Sphingobacteriaceae;g__;s__	0	0	0	0	0	0	0	0	0	0.379283	1.96824	0.544082		0	0	0	0	0	0	0	0	0	2214	0	250.266
T_bin.215	568	70	84.32	1.47	63.09	79	2168	2.04072	4598	d__Bacteria;p__Firmicutes_G;c__Limnochordia;o__Limnochordales;f__Limnochordaceae;g__Limnochorda;s__	0	1.27878	0.236538	1.47631	0.809345	0.418197	1.05851	0.669163	1.21316	0.649171	0.865059	0.892365		0	0	0	0	0	670.593	10138	4135.54	1263.78	628.575	431.541	2427.86
M_bin.80	393	34.9	90.36	3.33	36.12	99	2102	2.45506	7746	d__Bacteria;p__Bacteroidota;c__Bacteroidia;o__Flavobacteriales;f__Crocinitomicaceae;g__Brumimicrobium;s__	0	0.219972	0	0	0	0	0	0	0	0.149622	0.933323	0.393332		0	0	0	0	0	0	0	0	0	3558.87	0	2145.11
M_bin.81	352	48.9	93.49	1.43	28.61	361	4084	4.96134	23250	d__Bacteria;p__Bacteroidota;c__Bacteroidia;o__Sphingobacteriales;f__Sphingobacteriaceae;g__Parapedobacter;s__	0	0.122373	0	0	0	0	0	0	0	0.0675623	1.73812	0.107235		0	0	0	0	0	0	0	0	0	3825.46	0	0
M_bin.82	192	71.4	96.15	0.05	31.69	190	4000	4.69051	37103	d__Bacteria;p__Actinobacteriota;c__Actinobacteria;o__Streptosporangiales;f__Streptosporangiaceae;g__Nocardiopsis;s__	0	0	0	0	0	0	0	0	0	0.992526	3.19251	0.339471		0	0	0	0	0	0	0	0	0	16557.4	4704.78	2021.77
M_bin.83	247	70.9	98.3	0.17	31.43	270	6194	7.01723	45800	d__Bacteria;p__Actinobacteriota;c__Actinobacteria;o__Streptomycetales;f__Streptomycetaceae;g__Streptomyces;s__	0	0.0887057	0	0.850206	0.326715	0.227164	0.0842207	0.0462898	0.023985	1.56788	8.78441	2.18785		450.421	1417.81	0	2255.53	3661.85	957.196	0	0	0	13755.7	13757.6	11084.9
M_bin.84	22	40.8	100	0.48	29.4	194	2761	3.33298	483666	d__Bacteria;p__Bacteroidota;c__Bacteroidia;o__Sphingobacteriales;f__Sphingobacteriaceae;g__;s__	0	0.435633	0.635213	0.0858878	0	0	0	0	0	1.07431	4.79043	0.55189		0	0	0	0	0	0	0	0	0	10988.5	0	186.863
M_bin.85	1002	71.2	51.32	6.46	27.93	162	2738	2.46944	2976	d__Bacteria;p__Actinobacteriota;c__Actinobacteria;o__Mycobacteriales;f__Micromonosporaceae;g__Glycomyces;s__	0	0	0	0.105328	0.257912	0	0	0	0	0.245925	0.65309	0.154107		0	0	0	0	0	0	0	0	0	3551.88	889.557	1256.66
M_bin.86	326	38.1	91.35	1.49	33.91	63	1881	1.94573	8053	d__Bacteria;p__Bacteroidota;c__Bacteroidia;o__Flavobacteriales;f__Flavobacteriaceae;g__;s__	0	0	0.366442	0.0639407	0	0	0.0494057	0	0	0.367375	1.04719	0.734086		0	0	0	0	0	0	0	0	0	2230.19	0	1702.54
M_bin.87	840	48.4	60.57	4.25	32.75	31	1817	1.45883	1785	d__Bacteria;p__Proteobacteria;c__Gammaproteobacteria;o__Enterobacterales;f__Alteromonadaceae;g__Idiomarina;s__	0	0	0.138357	0	0.0234685	0	0	0.0767533	0	0.426504	0.587123	0.203207		0	0	0	0	0	0	47.6854	0	157.317	3662.02	1180.55	1026.38
M_bin.88	414	33.8	85.61	0.27	30.32	54	1829	1.87704	5734	d__Bacteria;p__Bacteroidota;c__Bacteroidia;o__Flavobacteriales;f__Weeksellaceae;g__UBA3376;s__UBA3376 sp002359055	0	0	0.13662	0	0	0	0	0.0365768	0	0.286134	1.37172	0.741308		0	0	0	0	0	0	0	0	0	3932.38	0	938.871
M_bin.89	595	65.4	74.12	0	38.17	156	2481	2.87584	5829	d__Bacteria;p__Gemmatimonadota;c__Gemmatimonadetes;o__;f__;g__;s__	0	0.137937	0.339962	0	0.0889938	0	0	0	0	0.578387	0.949383	0.914462		0	0	0	0	0	0	0	0	0	2971.69	630.787	695.031
T_bin.216	889	59.6	59.47	9.38	50.74	50	1738	1.47341	1706	d__Bacteria;p__Firmicutes_E;c__Thermaerobacteria;o__Thermaerobacterales;f__RSA17;g__;s__	0	0	0	0.0507034	0.0320307	0	0.194524	0.305906	0	0.295385	0.163106	0.59632		0	0	0	0	0	0	638.476	967.31	367.948	946.501	2585.77	4301.28
M_bin.90	302	73.4	70.13	1.69	40.2	56	1817	2.03926	7459	d__Bacteria;p__Deinococcota;c__Deinococci;o__Deinococcales;f__Trueperaceae;g__;s__	0	0.110322	0.225057	0.0714601	0.601971	0	0	0.0377182	0	0.189258	0.38724	1.16826		485.578	885.734	0	0	0	0	31.4542	0	0	1019.81	201.477	522.579
M_bin.91	413	72.3	88.52	0.55	38.28	182	4071	4.56254	17755	d__Bacteria;p__Actinobacteriota;c__Actinobacteria;o__Streptosporangiales;f__Streptosporangiaceae;g__Thermobifida;s__	0	0	0	0.0847744	0	0	0	0	0	1.45925	1.31666	2.76023		0	0	0	0	0	0	0	0	0	3403.5	14705.5	8884.18
T_bin.217	157	57.7	81.23	0.51	56.68	100	2787	3.04148	34525	d__Bacteria;p__Firmicutes_I;c__Bacilli_A;o__Thermoactinomycetales;f__Thermoactinomycetaceae;g__Planifilum;s__	0	0	0	1.36082	0.534811	0.423098	4.58984	7.10864	2.54301	0.933881	0.363021	1.955		0	0	0	506.596	2886.13	1296.9	12575.7	20746.8	22926.4	0	3144.09	5553.92
T_bin.218	405	65.1	86.81	4.64	52.12	51	1630	1.68014	5151	d__Bacteria;p__Firmicutes_E;c__Thermaerobacteria;o__Thermaerobacterales;f__RSA17;g__;s__	0	0.140028	0	0.123209	0.0525122	0	0.0503897	0.0879142	0	0.630073	0.230401	0.9319		0	0	0	0	0	0	302.717	372.952	106.018	1147.15	1496.04	3310.23
M_bin.92	177	41.5	94.29	0	38.67	132	2416	2.68295	21684	d__Bacteria;p__Bacteroidota;c__Bacteroidia;o__Sphingobacteriales;f__Sphingobacteriaceae;g__Sphingobacterium;s__Sphingobacterium sp000814685	0	0	0	0	0	0	0	0	0	0.15112	0.45587	1.45426		0	0	0	0	0	0	0	0	0	0	0	140.386
M_bin.93	1056	37.3	80.35	7.05	34.84	225	5055	4.78184	5272	d__Bacteria;p__Firmicutes;c__Bacilli;o__Bacillales;f__Bacillaceae_C;g__;s__	0	0	0	0.2657	0	0.105063	0.263417	0.367165	0.0817281	0.623805	0.50236	1.00008		0	0	0	23758.4	2257.42	4455.46	0	502.714	224.197	4870.51	3482.4	5286.87
T_bin.219	216	69	85.01	1.29	52.85	68	2155	2.57992	15882	d__Bacteria;p__Myxococcota;c__Myxococcia;o__Myxococcales;f__Vulgatibacteraceae;g__ZC4RG40;s__ZC4RG40 sp003242475	0	1.16222	0	0.396156	0.310487	0.0626086	0.478525	0.462438	0.0318877	1.15946	0.527393	1.51167		0	0	0	0	0	287.747	1261.41	3419.57	757.862	682.612	511.09	1809.23
M_bin.94	311	69.6	56.48	1.68	32.88	47	1602	1.49109	5209	d__Bacteria;p__Proteobacteria;c__Gammaproteobacteria;o__Xanthomonadales;f__Xanthomonadaceae;g__Luteimonas;s__	0	0.270029	0.520831	0.0369584	0.357415	0	0	0	0	0.347281	0.697772	0.885093		0	0	0	0	0	0	0	0	0	1418.29	155.918	257.286
M_bin.95	285	48.9	92.47	0	37.93	149	3504	3.66463	19150	d__Bacteria;p__Firmicutes_I;c__Bacilli_A;o__Thermoactinomycetales;f__Novibacillaceae;g__Novibacillus;s__	0	0	0	0	0	0	0.0759694	0.474412	0	0.486226	0.771727	1.69497		0	0	0	0	0	0	0	1606.8	176.481	3763.28	3772.23	5485.38
T_bin.220	436	62.3	52.19	1.94	60.7	81	1286	1.32584	3738	d__Bacteria;p__Firmicutes_G;c__Limnochordia;o__DTU080;f__RSA5;g__RSA7;s__RSA7 sp002919195	0	0.415919	0	0.797329	0.328352	0.436998	0.753749	3.62019	0.533319	2.44127	1.55878	2.41899		0	0	0	0	0	0	13135.7	21818.3	3385.85	1002.35	3324.91	6979.83
T_bin.221	156	68.8	95.1	0.98	52.33	61	1811	2.22567	24605	d__Bacteria;p__Firmicutes_G;c__Limnochordia;o__Limnochordales;f__ZCTH02-B6;g__;s__	0.112141	4.02812	0.715896	2.48782	1.62229	0.558553	1.69549	0.879659	0.254006	6.36928	1.78137	5.96749		0	0	0	0	0	895.117	4923.68	17873.6	12428.5	4389.35	14310.4	52475.9
M_bin.96	146	56.7	97.54	0.82	40.97	83	1882	2.29562	23666	d__Bacteria;p__Bacteroidota;c__Rhodothermia;o__Balneolales;f__Balneolaceae;g__;s__	0	0.138214	0.284259	0	0.0315309	0	0	0	0	1.41257	2.79081	1.84508		0	0	0	0	0	0	0	0	0	17366.1	1271.32	3804.04
M_bin.97	382	61.7	93.44	3.55	40.33	94	2638	3.48097	14108	d__Bacteria;p__Myxococcota;c__Polyangia;o__Polyangiales;f__SG8-38;g__;s__	0	0	0.339727	0	0	0	0	0	0	0.217984	0.53214	1.24651		0	0	0	0	0	0	65.3252	0	63.1343	610.745	0	529.808
M_bin.98	561	44.4	76.12	3.4	34.72	48	2437	2.25164	4511	d__Bacteria;p__Firmicutes;c__Bacilli;o__Bacillales;f__Bacillaceae_C;g__Bacillus_AM;s__	0	0	0	0.989615	0.161582	0.475185	0.359676	0.344958	0.0955949	0.596774	0.547942	1.01003		0	0	0	56206.5	2590.37	5525.26	406.885	2279.23	620.438	3936.76	3262.83	8439.28
M_bin.99	1599	70.8	61.53	8.97	32.47	122	3531	3.18482	2142	d__Bacteria;p__Actinobacteriota;c__Acidimicrobiia;o__Microtrichales;f__;g__;s__	0	0.0934477	0	0.258366	0.389793	0.0593177	0.0448628	0.068854	0.03289	0.470641	0.191269	0.666908		775.831	1320.65	0	983.723	1050.89	569.525	0	0	0	1272.09	2377.42	2090.47
M_bin.100	474	34.1	70.15	4.4	32.09	43	1424	1.32839	2867	d__Bacteria;p__Bacteroidota;c__Bacteroidia;o__Flavobacteriales;f__Weeksellaceae;g__UBA3376;s__UBA3376 sp002359055	0	0	0.147616	0	0	0	0	0.0369498	0	0.226455	0.867066	0.765875		0	0	0	0	0	0	0	0	0	1677.03	0	584.64
M_bin.101	212	69.2	95.48	0.88	35.85	302	3951	4.62845	29885	d__Bacteria;p__Actinobacteriota;c__Actinobacteria;o__Propionibacteriales;f__Actinopolymorphaceae;g__RSA3;s__	0	0	0	0	0.272901	0	0	0	0	1.58959	0.143057	1.41467		0	0	0	562.588	0	0	0	0	0	2057.27	20372.5	29310.7
M_bin.102	675	58.8	72.55	1.63	46.22	170	2262	2.42759	4016	d__Bacteria;p__Firmicutes_G;c__Limnochordia;o__DTU080;f__RSA5;g__;s__	0	0.277568	0.113173	0.17212	0.191197	0.0545523	0.127827	0.124425	0.0907416	0.691294	0.498359	0.922349		0	0	0	0	0	0	195.623	1006.53	1264.37	2860.88	4108.9	16927.6
M_bin.103	323	51.5	78.97	1.35	41.38	93	2347	2.34376	8694	d__Bacteria;p__Firmicutes_I;c__Bacilli_A;o__Thermoactinomycetales;f__Novibacillaceae;g__Novibacillus;s__Novibacillus thermophilus	0	0	0	0.0523318	0.027469	0.0346371	0.0802488	9.07222	0.0902753	1.31539	0.844247	3.78599		0	0	0	0	0	0	2640.88	56290.8	8021.79	3572.01	8259.37	22957.5
T_bin.222	165	45.2	94.48	1.66	51.42	49	2001	2.11928	25501	d__Bacteria;p__Firmicutes;c__Bacilli;o__Bacillales;f__Amphibacillaceae;g__;s__	0.0939794	0.672073	0.249195	4.87434	0.472424	1.91622	17.2499	16.6171	1.66667	2.90699	1.21141	4.65635		0	1018.18	3562.85	4308.22	4568.98	7514.87	38357.2	28740.7	39420.7	3132.84	5757.51	13135.4
M_bin.104	132	74	85.47	1.71	33.1	106	2414	2.73492	30721	d__Bacteria;p__Actinobacteriota;c__Acidimicrobiia;o__Microtrichales;f__UBA8139;g__;s__	0	0.260762	0.121261	0.901473	1.33628	0.207816	0.0801023	0.0772901	0.0596334	1.51685	0.870213	1.84378		2435.34	4900.9	3384.18	2003.96	3459.9	2982.28	0	0	34.5545	5945.33	3555.07	4253.06
M_bin.105	480	52	50.11	1.19	42.2	124	1766	1.68205	3884	d__Bacteria;p__Firmicutes_I;c__Bacilli_A;o__Paenibacillales;f__;g__;s__	0	0	0	0	0.0273684	0	0	0.759187	0	0.559854	0.24321	0.822524		0	0	0	0	0	0	0	4502.61	0	1449.81	1987.85	2987.18
T_bin.223	959	70.1	50.78	3.45	56.45	62	1820	1.50679	1549	d__Bacteria;p__Firmicutes_E;c__Thermaerobacteria;o__Thermaerobacterales;f__RSA17;g__RSA17;s__	0	0.187003	0	0.192941	0.0938426	0.0708417	3.74102	4.63176	3.6608	0.507442	0.385431	0.822144		0	0	0	0	612.328	311.743	7641.48	8111.43	5304.58	697.393	1570.77	2013.09
M_bin.106	1508	66	79.25	3.28	37.63	277	4181	4.13368	3204	d__Bacteria;p__Chloroflexota;c__Anaerolineae;o__Promineofilales;f__Promineofilaceae;g__Promineofilum;s__	0.843461	1.09734	1.28081	4.17664	1.03403	0.628828	0.22269	0.160586	0.0694335	0.0793151	0.0431978	0.0428714		3230.66	2812.44	2784.29	4378.53	4157.1	1740.76	0	0	0	0	0	0
M_bin.107	189	71	80.95	0	30.65	80	2380	2.6379	24055	d__Bacteria;p__Actinobacteriota;c__Actinobacteria;o__Actinomycetales;f__Dermatophilaceae;g__GCA-2748155;s__	0.18675	0.253487	0.156443	4.87843	0.920726	5.45891	0	0	0	0	0	0		9609.38	6895.99	13253	2180.44	8623.52	17847.3	0	0	0	0	0	0
M_bin.108	407	64.3	57.81	2.11	31.31	24	1548	1.45994	4067	d__Bacteria;p__Proteobacteria;c__Gammaproteobacteria;o__Burkholderiales;f__Burkholderiaceae;g__Brachymonas;s__Brachymonas denitrificans	5.76796	16.7707	2.71333	3.50306	1.98945	1.10628	0.140906	0.191903	0.0258569	0.162898	0.0240877	0		5759.84	37262.1	0	0	998.046	1741.23	0	0	0	0	0	0
M_bin.109	430	70.1	93.85	1.28	31.82	132	3192	3.48754	15452	d__Bacteria;p__Actinobacteriota;c__Acidimicrobiia;o__Microtrichales;f__Ilumatobacteraceae;g__;s__	0.632451	0.986895	0.587477	12.1624	6.27758	17.8021	0.683639	0.355764	0.384819	0.34722	0	0.280449		101033	61625.9	38543.6	49278.9	47778.5	49884.7	203.405	118.421	140.607	0	0	0
M_bin.110	287	34.7	96.68	2.49	42.93	91	2971	3.15036	17697	d__Bacteria;p__Firmicutes;c__Bacilli;o__Bacillales;f__Caldibacillaceae;g__;s__	0	0	0	7.28142	0.108342	1.73072	0.421403	0.672164	0.170954	0.105192	0.0870319	0.157753		0	0	0	0	880.766	3985.07	223.213	677.427	1137.59	0	0	0
T_bin.224	179	63	94.83	7.84	74.74	58	2245	2.22315	19059	d__Bacteria;p__Firmicutes_I;c__Bacilli_A;o__Calditerricolales;f__Calditerricolaceae;g__Calditerricola;s__	0	0	0	6.78892	0.141309	5.26025	4.80675	1.09003	1.53979	0.109808	0.080406	0.0895712		0	0	0	0	494.705	4520.4	599.229	141.931	1785.44	0	0	0
M_bin.111	82	46.2	93.94	2.14	32.15	56	1219	1.53915	49205	d__Bacteria;p__Actinobacteriota;c__Acidimicrobiia;o__IMCC26256;f__;g__;s__	1.86608	2.61014	2.12881	3.1894	0.735298	3.52007	0.12226	0.0539705	0.0497157	0	0	0		7394.7	5866.95	7925.54	3974.82	3180.11	2655.34	0	0	0	0	0	0
M_bin.112	231	69.8	79.75	1.89	28.46	86	2162	2.25602	13556	d__Bacteria;p__Actinobacteriota;c__Actinobacteria;o__Actinomycetales;f__Dermatophilaceae;g__Phycicoccus;s__	0.17855	0.238753	0.140378	3.96733	1.47282	7.23016	0	0	0	0	0	0		4515.66	3355.16	4893.98	2491.56	8883.93	18732	0	0	0	0	0	0
T_bin.225	122	65.4	82.87	2.82	76.37	56	1908	1.90473	28359	d__Bacteria;p__Firmicutes_I;c__Bacilli_A;o__Calditerricolales;f__Calditerricolaceae;g__Calditerricola;s__	0	0	0	4.91529	0.178467	11.2986	7.27021	1.33794	1.09509	0.121479	0.0619666	0.0594824		0	0	0	641.305	907.832	15500.8	456.254	402.797	648.498	0	0	0
M_bin.113	401	67.2	54.31	3.45	31.08	115	1967	2.0504	5801	d__Bacteria;p__Actinobacteriota;c__Actinobacteria;o__Nanopelagicales;f__GCA-2699445;g__;s__	0.116457	0.366564	0.229254	2.91307	1.39473	0.481203	0.92553	0.513681	0.172657	0.113735	0.106704	0.0971076		7599.25	7727.53	3136.66	20265.6	17594.9	5331.09	0	0	0	0	0	0
M_bin.114	758	63.2	54.56	3.51	32.69	77	2246	2.16596	2838	d__Bacteria;p__Nitrospirota;c__Nitrospiria;o__Nitrospirales;f__Nitrospiraceae;g__;s__	0.406915	0.898257	0.69295	5.15249	1.04592	0.670697	0.50248	0.350517	0.190668	0.240057	0.182476	0.18247		659.978	0	0	1021.08	1279.3	1658.26	0	0	0	0	0	0
M_bin.115	749	69.7	73.69	1.8	30.15	123	2752	2.56346	3970	d__Bacteria;p__Actinobacteriota;c__Actinobacteria;o__Actinomycetales;f__Dermatophilaceae;g__Phycicoccus;s__	0	0	0	1.84419	0.168345	0.632041	0	0	0	0	0	0		1607.62	1270.34	0	0	603.455	1724.27	0	0	0	0	0	0
M_bin.116	601	36.1	88.69	1.1	45.67	87	2820	2.73799	5551	d__Bacteria;p__Firmicutes;c__Bacilli;o__Bacillales_A;f__Planococcaceae;g__Ureibacillus;s__Ureibacillus thermosphaericus	0	0	0	3.40533	0.098614	1.87882	0.429063	0.518627	0.121152	0.0931415	0.0526501	0.164916		0	0	0	1318.09	1749.61	3985.81	244.94	259.974	396.67	0	0	0
M_bin.117	75	69.9	97.44	1.28	30.57	185	3033	3.55518	97360	d__Bacteria;p__Actinobacteriota;c__Acidimicrobiia;o__Microtrichales;f__Microtrichaceae;g__;s__	0.310101	0.276366	0.270042	7.63893	2.6553	9.45105	0.0848569	0.0771103	0.062217	0	0	0		15988.4	10182.5	11695.5	10710	16153.2	22329.5	0	0	0	0	0	0
M_bin.118	1561	66.3	52.73	7.72	29.25	123	3128	2.80043	1840	d__Bacteria;p__Chloroflexota;c__Dehalococcoidia;o__UBA2991;f__UBA2991;g__G233;s__	4.61544	3.76539	5.30304	1.33017	0.781094	2.02504	0.0576538	0	0	0	0	0		2653.73	1531.12	0	1692.11	1667.01	3855.29	0	0	0	0	0	0
T_bin.226	349	68.2	95.33	0	53.6	202	3401	3.65686	15186	d__Bacteria;p__Chloroflexota;c__Chloroflexia;o__Thermomicrobiales;f__Thermomicrobiaceae;g__Sphaerobacter;s__Sphaerobacter thermophilus	0.107556	0.761629	0.250249	12.1809	5.78182	1.91093	1.58854	0.642007	0.296592	3.00105	1.2223	5.11449		16388	38564.8	63849.2	12508.9	13072.4	6742.84	217.525	358.42	174.042	11785.9	28610	44173.7
M_bin.119	299	67.1	98.18	3.1	32.65	158	2967	3.44866	17424	d__Bacteria;p__Proteobacteria;c__Alphaproteobacteria;o__Rhodospirillales_A;f__2-12-FULL-67-15;g__;s__	0.689993	0.984975	0.635406	3.53726	5.57761	8.33932	0.221499	0.161771	0.0949116	0.0814081	0.0393882	0.0403796		21689.9	18944.9	15559.4	24464.7	16991.5	13917.9	36.413	0	0	0	0	0
M_bin.120	885	62.2	61.81	6.28	32.18	80	2955	2.54471	3083	d__Bacteria;p__Proteobacteria;c__Alphaproteobacteria;o__Rhizobiales;f__Rhizobiaceae;g__Aquamicrobium;s__Aquamicrobium sp003242525	0	0.487085	0.259597	0.527867	1.30669	0.402512	0.149102	0.103665	0.0458378	0.307515	0.513969	0.435104		1192.84	0	0	0	707.332	498.584	0	0	0	1065.35	1020.33	831.833
M_bin.121	223	64.6	78.08	1.9	29	57	1691	1.75151	9045	d__Bacteria;p__Proteobacteria;c__Alphaproteobacteria;o__Rhizobiales;f__Xanthobacteraceae;g__;s__	0.342945	0.478077	0.452799	0.367275	1.62945	0.743286	0.0396679	0.0273561	0	0	0	0		2462.44	1475.26	0	714.402	667.845	455.038	0	0	0	0	0	0
M_bin.122	1038	65.6	61.93	3.46	30.98	89	3838	3.42443	3577	d__Bacteria;p__Proteobacteria;c__Alphaproteobacteria;o__Rhizobiales;f__Xanthobacteraceae;g__Bradyrhizobium;s__	0.950784	1.05658	1.03755	1.13785	3.41509	1.8208	0.21374	0.162589	0.10789	0.0815648	0.0450676	0.0534944		14946	9803.87	3332.37	4494.27	4139.25	3363.2	0	0	0	0	0	0
M_bin.123	136	73.3	93.29	0.42	45.62	106	2425	2.92104	43200	d__Bacteria;p__Deinococcota;c__Deinococci;o__Deinococcales;f__Trueperaceae;g__;s__	0.213781	1.78995	0.788415	3.69298	16.0043	0.480406	0.129592	0.102535	0.0823035	0.396327	0.449941	1.32786		3793.74	6832.77	10596.7	0	1102.84	1397.45	0	0	0	1116.22	503.249	2819.5
M_bin.124	742	47.6	53.38	2.85	25.71	30	1443	1.25144	1686	d__Bacteria;p__Proteobacteria;c__Gammaproteobacteria;o__Pseudomonadales;f__Saccharospirillaceae;g__;s__	0	0	0	0	0.915786	0	0	0	0	0	0	0		0	0	0	0	0	0	0	0	0	0	0	0
M_bin.125	694	69.7	51.9	6.21	30.98	91	2077	2.15571	4210	d__Bacteria;p__Actinobacteriota;c__Acidimicrobiia;o__Microtrichales;f__Microtrichaceae;g__;s__	0.332659	0.557943	0.327237	1.51127	1.79169	1.70018	0.146346	0.106311	0.0684704	0.0273536	0.0191596	0		27525.7	17637.7	4811.78	26860.2	25463.3	10044.4	41.1851	0	0	0	0	0
M_bin.126	193	70	54.31	0.86	27.97	86	1682	2.01581	13676	d__Bacteria;p__Actinobacteriota;c__Acidimicrobiia;o__UBA2766;f__;g__;s__	0.220345	0.345528	0.207906	1.94072	1.86409	1.4373	0.0608865	0.0299985	0.0245396	0	0	0		34496.3	24548.7	8575.26	20322.3	16702.6	6010.22	0	0	0	0	0	0
M_bin.127	72	69.9	99.15	1.38	27.76	113	2658	3.18005	82255	d__Bacteria;p__Actinobacteriota;c__Acidimicrobiia;o__IMCC26256;f__PALSA-610;g__;s__	1.37259	1.8532	1.24817	5.81938	5.64417	9.26831	0.709428	0.612543	0.282574	0.0749052	0.0583733	0.0525589		96369.2	55531	19631.4	91934	94087.9	30400.6	376.373	0	46.8799	0	0	0
M_bin.128	294	73.1	81.53	1.45	29.04	74	2149	2.21234	8437	d__Bacteria;p__Actinobacteriota;c__Actinobacteria;o__Actinomycetales;f__Dermatophilaceae;g__GCA-2748155;s__	0.126678	0.237266	0.121327	3.32103	2.23695	5.35775	0.109297	0.0516915	0.0462341	0	0	0		26020.5	18990.4	17746.2	44964.5	65316	33086.4	0	82.7681	0	0	0	0
M_bin.129	113	66.6	99.59	0.55	34.45	79	3283	3.5125	55093	d__Bacteria;p__Proteobacteria;c__Gammaproteobacteria;o__Pseudomonadales;f__Pseudomonadaceae;g__Pseudomonas_H;s__	0	0.109287	0	0.0896663	6.26496	0	0	0.0419147	0	0.0359102	0.126944	1.16261		0	0	0	0	0	0	0	0	0	0	0	178.402
M_bin.130	175	59	99.44	2.28	40.71	236	3253	4.36915	38857	d__Bacteria;p__Bacteroidota;c__Rhodothermia;o__Rhodothermales;f__MEBICO9517;g__;s__	0	0.320543	0.117606	0.389286	8.15865	0.0423805	0.022546	0	0	0.194902	0.189517	0.848911		0	0	0	0	0	0	0	0	0	544.34	303.681	1123.52
M_bin.131	158	63.1	55.9	0.91	30.27	28	1271	1.38759	9702	d__Bacteria;p__Proteobacteria;c__Alphaproteobacteria;o__Rhizobiales;f__Hyphomicrobiaceae;g__Hyphomicrobium;s__	0.465293	0.563256	0.488227	1.04517	1.62838	1.10436	0.0529652	0.0260126	0	0	0	0		3889.32	3592.05	0	1366.06	1229.07	968.665	0	0	0	0	0	0
M_bin.132	202	70.6	98.29	2.14	28.58	187	3080	3.90073	37430	d__Bacteria;p__Actinobacteriota;c__Acidimicrobiia;o__UBA2766;f__;g__;s__	0.400445	0.700848	0.37262	3.80491	3.95342	2.97848	0.13475	0.0679728	0.0609498	0	0	0		59163.5	35612.6	12188.1	39383	34424.3	12867.4	59.4199	0	0	0	0	0
M_bin.133	274	41.1	96.55	1.12	31.29	81	3890	3.95473	27274	d__Bacteria;p__Proteobacteria;c__Gammaproteobacteria;o__Pseudomonadales;f__Moraxellaceae;g__Acinetobacter;s__Acinetobacter gyllenbergii	0.174653	0.196097	0.179539	0.521929	1.41229	0.30221	0.115604	0.16361	0.0863126	0.0708593	0.0707861	0.103274		0	0	0	0	0	0	0	0	0	0	0	0
M_bin.134	403	70.3	85.41	0.31	36.16	87	3094	3.16451	9799	d__Bacteria;p__Proteobacteria;c__Gammaproteobacteria;o__Burkholderiales;f__Burkholderiaceae;g__;s__	0	0.179551	0.126232	0.176624	1.51729	0.0471458	0	0	0	0.118019	0.208976	0.20096		0	0	0	0	0	0	0	0	0	804.142	233.297	344.284
T_bin.227	98	69	100	0	69.83	55	2181	1.99309	36655	d__Bacteria;p__Deinococcota;c__Deinococci;o__Deinococcales;f__Thermaceae;g__Thermus;s__Thermus thermophilus	0.820081	7.02776	1.61243	32.0965	10.0308	14.4088	276.539	174.873	371.856	35.8132	31.5176	35.2596		0	0	0	1810.18	6505.62	76886.3	312906	96278.3	229703	26033.2	1003.86	5151.82
M_bin.135	140	68	94.51	4.4	37.78	153	2715	3.45047	52363	d__Bacteria;p__Gemmatimonadota;c__Gemmatimonadetes;o__RSA9;f__RSA9;g__;s__	0.552361	4.79746	2.50888	0.936123	6.32123	0.179743	0.0467722	0.0506464	0	0.927307	1.6242	3.4831		3013.42	5394.7	10012.3	0	1699.95	0	0	0	0	2982.12	292.072	1869.75
M_bin.136	134	71.9	98.95	0.79	37.26	153	3733	4.06897	46579	d__Bacteria;p__Actinobacteriota;c__Actinobacteria;o__Mycobacteriales;f__Micromonosporaceae;g__;s__	0	1.84579	0.806311	1.15469	2.4681	0.455642	0.786249	0.492742	1.51914	1.35679	0.738445	0.649483		2253.64	4451.64	6592.75	6614.19	7786.87	3449.52	114.368	378.079	0	825.202	2952.64	2125.1
M_bin.137	351	74.8	67.24	0.86	35.56	136	2559	2.85185	11485	d__Bacteria;p__Actinobacteriota;c__Actinobacteria;o__Euzebyales;f__QS-5-72-10;g__;s__	0	0	0	0.13895	1.71476	0	0	0	0	0	0	0.058086		1168.68	1400.92	0	964.753	1186.22	574.625	0	0	0	0	0	177.232
M_bin.138	1668	70	74.28	2.33	40.49	261	4214	5.16757	3410	d__Bacteria;p__Planctomycetota;c__Planctomycetes;o__Isosphaerales;f__Isosphaeraceae;g__;s__	0	0	0	0.167607	1.13411	0.0638042	0	0	0	0	0	0		501.364	1271.01	0	0	0	0	0	0	0	0	0	0
M_bin.139	669	66.7	88.86	4.79	31.89	88	2789	2.82057	4946	d__Bacteria;p__Proteobacteria;c__Alphaproteobacteria;o__Rhizobiales;f__Xanthobacteraceae;g__;s__	0.150628	0.384792	0.353009	0.641346	1.85281	0.623993	0.131525	0.116722	0.172469	0.0668031	0.0284884	0.0400645		961.735	975.068	0	815.639	1004.18	773.926	0	0	0	0	0	0
M_bin.140	386	75.7	70.06	1.28	33.77	94	2229	2.43915	10065	d__Bacteria;p__Actinobacteriota;c__Acidimicrobiia;o__Microtrichales;f__UBA8139;g__;s__	0	0.599903	0.180462	1.58106	3.15032	0.288579	0.376375	0.826814	0.185099	1.76144	0.451855	2.68919		25402.2	37151.2	19841.7	27432.4	24964.7	8170.43	380.638	211.367	75.4025	2137.55	7526.28	7944.15
M_bin.141	389	68.9	95.5	6.04	44.99	99	2537	3.12219	11570	d__Bacteria;p__Gemmatimonadota;c__Gemmatimonadetes;o__RSA9;f__RSA9;g__;s__	0	0.639468	0.108123	1.16043	1.7151	0.176551	0.188927	0.0918343	0.0359665	0.415532	0.466695	0.988057		988.434	1474	0	0	596.186	504.728	500.166	306.127	70.8396	1291.43	385.679	1912.42
M_bin.142	291	73.5	89.9	1.06	39.54	106	2518	2.9306	17529	d__Bacteria;p__Deinococcota;c__Deinococci;o__Deinococcales;f__Trueperaceae;g__;s__	0.0912363	0.503949	0.339493	0.431696	3.45238	0.0629408	0.0251962	0	0	0.132062	0.422397	0.546542		1416.23	2887.32	0	0	0	399.148	0	0	0	1329.48	0	819.791
M_bin.143	115	67.4	95.52	0.5	33.79	152	2965	3.64382	52855	d__Bacteria;p__Proteobacteria;c__Alphaproteobacteria;o__Rhodospirillales_A;f__2-12-FULL-67-15;g__;s__	0.625662	0.952763	0.679427	5.85034	9.38632	8.43587	0.321071	0.265152	0.164564	0.138075	0.0361889	0.0328123		3299.52	3613.41	8409.92	25367.6	28175.2	21066.1	36.9369	0	0	0	0	0
M_bin.144	376	66.4	74.22	8.96	32.9	127	2748	3.02681	8663	d__Bacteria;p__Proteobacteria;c__Alphaproteobacteria;o__Rhodospirillales_A;f__2-12-FULL-67-15;g__;s__	0.114909	0.17932	0.114346	1.26184	2.02536	2.75624	0.0461909	0.0326257	0	0	0	0		4134.24	3078.39	4590.87	1670.34	3631.3	6081.67	0	0	0	0	0	0
M_bin.145	520	67.4	55.35	2.99	30.54	49	1505	1.39661	2740	d__Bacteria;p__Actinobacteriota;c__Thermoleophilia;o__Solirubrobacterales;f__Solirubrobacteraceae;g__;s__	0.594345	0.72612	0.560865	1.55	1.35491	1.29138	0.158034	0.0861967	0.0996637	0.0254343	0	0		41168.9	30672.8	6297.18	22349.8	16794.7	5304.84	38.3604	0	0	0	0	0
M_bin.146	303	62.3	77.83	1.26	27.59	50	2518	2.48826	13754	d__Bacteria;p__Actinobacteriota;c__Actinobacteria;o__Actinomycetales;f__Micrococcaceae;g__Glutamicibacter;s__Glutamicibacter mysorens	0	0.160396	0	4.28436	2.92216	0.843648	0.0479906	0	0	0.033892	0.105645	0.0300074		0	1727.02	0	1348.26	4306.72	3491.24	0	0	0	0	0	0
M_bin.147	133	51.9	99.67	1.15	31.8	141	4703	4.96148	84381	d__Bacteria;p__Proteobacteria;c__Gammaproteobacteria;o__Enterobacterales;f__Enterobacteriaceae;g__Citrobacter;s__Citrobacter portucalensis	0.954589	2.14905	0.794411	0.882309	2.13597	0.521156	0.215249	0.300718	0.161174	0.155375	0.134002	0.193067		0	0	0	0	0	293.819	0	0	0	0	0	0
M_bin.148	1341	66.2	56.61	7.43	30.39	92	2769	2.51281	1947	d__Bacteria;p__Chloroflexota;c__Dehalococcoidia;o__UBA2991;f__UBA2991;g__G233;s__	3.82673	3.10269	4.40865	0.919321	0.824883	1.7049	0	0	0	0.17241	0.0758638	0.204022		2232.77	1697.08	0	1526.03	1482.71	3313.52	0	0	0	0	0	1336.94
M_bin.149	1178	62.3	68.65	7.51	30.03	73	3942	3.29443	3142	d__Bacteria;p__Proteobacteria;c__Gammaproteobacteria;o__Pseudomonadales;f__Pseudomonadaceae;g__Pseudomonas_E;s__Pseudomonas_E putida_P	0.16252	0.176972	0.156089	0.282496	0.80423	0.162571	0.0865373	0.12646	0.0629447	0.0962905	0.0971875	0.0947655		0	0	0	0	0	0	0	0	0	0	0	0
M_bin.150	558	68.7	57.35	1.31	30.69	82	2342	2.20348	4641	d__Bacteria;p__Actinobacteriota;c__Actinobacteria;o__Mycobacteriales;f__Mycobacteriaceae;g__Gordonia;s__	0	0.130899	0	0.317106	1.36844	0.25497	0.0891904	0.198761	0.0957807	0.191141	0.0665059	0.071422		24830.1	25152.1	19738.6	10232.8	9237.51	3028.33	0	0	0	0	0	0
M_bin.151	215	66.7	93.16	0.17	30.75	115	2476	2.97139	23848	d__Bacteria;p__Actinobacteriota;c__Acidimicrobiia;o__Microtrichales;f__UBA8139;g__;s__	0.445365	0.548741	0.419976	2.69251	3.07117	1.52067	0.0520924	0.0537223	0.0286949	0	0	0		10610.9	6467.81	4183.52	6241.74	5521.45	3124.36	0	0	0	0	0	0
M_bin.152	455	69.8	90.67	3.47	25.24	202	3208	4.22126	13794	d__Bacteria;p__Acidobacteriota;c__Thermoanaerobaculia;o__UBA5704;f__;g__;s__	4.7932	3.07642	4.40079	1.06251	0.649752	3.56883	0.0297097	0	0	0	0	0		4509.92	1577.55	0	3927.96	4563.01	4718.47	0	0	0	0	0	0
T_bin.228	110	64.7	95.04	1.1	76.3	62	2226	2.20708	33928	d__Bacteria;p__Firmicutes_I;c__Bacilli_A;o__Calditerricolales;f__Calditerricolaceae;g__Calditerricola;s__Calditerricola satsumensis	0	0	0	5.51735	0.156336	13.8865	8.77475	1.5157	1.24532	0.120234	0.0583995	0.0417278		0	0	0	705.342	1009.67	18049.9	354.587	326.691	577.049	0	0	0
M_bin.153	279	72.5	55.05	3.78	30.69	59	1628	1.69844	9913	d__Bacteria;p__Actinobacteriota;c__Actinobacteria;o__Actinomycetales;f__Dermatophilaceae;g__GCA-2748155;s__	0.123627	0.181999	0.106711	2.90108	1.04632	3.91692	0.0331633	0	0	0	0	0		12618	9070.12	12748	14012.5	22256.1	18010.8	0	0	0	0	0	0
M_bin.154	273	71.5	91.8	2.7	29.87	126	3184	3.86273	37678	d__Bacteria;p__Proteobacteria;c__Gammaproteobacteria;o__Xanthomonadales;f__Ahniellaceae;g__;s__	15.7681	8.14913	12.8714	8.47349	3.42835	27.4328	0.0275449	0	0.0370227	0	0	0		10929	3542.84	5806.6	16482.3	78851.7	211814	0	127.891	40.3634	0	0	0
M_bin.155	470	55.5	77.27	4.6	31.27	130	4149	4.2169	11359	d__Bacteria;p__Nitrospirota;c__Nitrospiria;o__Nitrospirales;f__Nitrospiraceae;g__Nitrospira;s__	5.36315	3.71779	5.26573	1.92552	0.542886	3.51085	0.0511908	0.0362333	0	0	0	0		0	0	0	2081.65	1056.3	2871.56	0	0	0	0	0	0
M_bin.156	925	64.7	51.25	8.85	29.5	73	2939	2.65369	3028	d__Bacteria;p__Proteobacteria;c__Alphaproteobacteria;o__Rhizobiales;f__Xanthobacteraceae;g__P52-10;s__	0.856105	1.07399	0.96145	1.16287	0.846184	1.84832	0	0	0	0	0	0		6823.95	4788.48	0	2124.6	1871.95	1600.35	0	0	0	0	0	0
M_bin.157	146	44.1	93.07	3.72	31.86	73	1629	2.56916	29380	d__Bacteria;p__Verrucomicrobiota_A;c__Chlamydiia;o__Parachlamydiales;f__;g__;s__	0.463608	0.45394	0.456272	1.4741	0.603586	2.93953	0.0300791	0	0	0	0	0		880.824	0	0	0	0	975.546	0	0	0	0	0	0
M_bin.158	145	64.6	91.83	0.76	29.14	84	2908	3.0839	31035	d__Bacteria;p__Proteobacteria;c__Gammaproteobacteria;o__Burkholderiales;f__Rhodocyclaceae;g__Fen-999;s__	5.5702	3.86988	5.73921	0.548118	0.456008	2.62514	0	0	0	0	0	0		463.533	0	0	2133.53	863.191	3712.03	0	0	0	0	0	0
M_bin.159	461	68.7	74.69	1.95	28.04	50	2141	2.37162	7093	d__Bacteria;p__Chloroflexota_A;c__Ellin6529;o__CSP1-4;f__CSP1-4;g__;s__	2.11561	3.40754	2.44384	2.41351	2.57959	3.20917	0.103222	0.0827422	0.0318812	0.0227915	0	0		20528.5	13134.7	4204.55	11370.8	7495.38	4560.41	0	0	0	0	0	0
M_bin.160	543	51.6	74.83	7.92	25.11	135	2785	3.04523	6291	d__Bacteria;p__Acidobacteriota;c__Blastocatellia;o__Pyrinomonadales;f__Pyrinomonadaceae;g__OLB17;s__	1.82091	1.51795	2.06494	1.25887	0.137301	2.32216	0	0	0	0	0	0		629.685	0	0	0	0	2753.35	0	0	0	0	0	0
M_bin.161	2065	64.3	70.19	3.93	29.59	222	4407	5.07109	2907	d__Bacteria;p__Planctomycetota;c__Planctomycetes;o__Planctomycetales;f__Planctomycetaceae;g__Planctomyces_A;s__	1.03203	1.01817	0.950974	0.598546	0.518665	1.3012	0	0	0	0	0	0		3133.85	3186.68	0	572.599	0	624.397	0	0	0	0	0	0
M_bin.162	264	70.9	61.21	0	29.48	85	2023	2.15099	9821	d__Bacteria;p__Proteobacteria;c__Gammaproteobacteria;o__Burkholderiales;f__Palsa-1005;g__PALSA-1003;s__	3.86424	3.00724	4.15254	0.358081	0.44744	2.64618	0	0	0	0	0	0		471.509	0	0	7581.03	4467.74	4144.27	0	0	0	0	0	0
M_bin.164	671	63.7	94.55	1.09	37.69	377	4294	5.81253	16060	d__Bacteria;p__Chloroflexota;c__Anaerolineae;o__;f__;g__;s__	2.96892	2.19206	3.21289	10.845	3.98185	15.3761	0.393938	0.283626	0.175783	0.106999	0.071126	0.10114		2037.53	3192.87	14145.4	3034.55	11955.3	25559.4	0	0	113.951	0	0	0
M_bin.165	196	60.9	96.58	1.28	28.84	74	1819	2.0423	14684	d__Bacteria;p__Actinobacteriota;c__Acidimicrobiia;o__IMCC26256;f__;g__;s__	0.423913	0.346431	0.375335	1.3262	0.571979	2.3205	0.0386975	0.0312772	0.0299805	0	0	0		1379.91	1024.97	7118.86	1714.68	2587.15	4564.75	0	0	0	0	0	0
M_bin.166	405	46.3	86.56	4.73	30.05	36	1191	1.32629	3833	d__Bacteria;p__Verrucomicrobiota_A;c__Chlamydiia;o__Parachlamydiales;f__Parachlamydiaceae;g__;s__	1.83133	1.31564	2.27646	0.411852	0.185529	1.41958	0	0	0	0	0	0		1124.84	832.56	0	895.615	0	947.63	0	0	0	0	0	0
M_bin.167	410	68.5	78.88	2.99	33.29	133	2699	2.97863	10442	d__Bacteria;p__Proteobacteria;c__Alphaproteobacteria;o__Rhodospirillales_A;f__2-12-FULL-67-15;g__;s__	0.282083	0.370843	0.260083	1.58759	2.25467	3.25173	0.0701554	0.0533784	0.0347719	0.0276443	0	0		10616.9	7774.71	9025.41	7858.98	7637.64	8290.55	0	0	0	0	0	0
M_bin.168	103	51.8	96.58	1.76	25.52	208	3222	3.96712	63550	d__Bacteria;p__Acidobacteriota;c__Blastocatellia;o__Pyrinomonadales;f__Pyrinomonadaceae;g__OLB17;s__	5.69856	4.77111	6.47752	2.05165	0.264631	4.67079	0	0	0	0	0	0		1418.22	2999.36	75356.7	0	970.465	6969.5	0	0	0	0	0	0
M_bin.169	765	52	58.63	7.26	24.22	182	2577	2.6142	3742	d__Bacteria;p__Acidobacteriota;c__Blastocatellia;o__Pyrinomonadales;f__Pyrinomonadaceae;g__OLB17;s__	0.915626	0.732663	0.989752	0.723392	0.0949006	1.38778	0	0	0	0	0	0		0	0	0	0	0	1760.1	0	0	0	0	0	0
M_bin.170	361	69.4	71.5	0	29.97	119	2339	2.65255	9865	d__Bacteria;p__Actinobacteriota;c__Acidimicrobiia;o__Microtrichales;f__Microtrichaceae;g__IMCC26207;s__	0.456316	0.911973	0.5091	3.06688	2.39228	2.72731	0.329168	0.256128	0.148095	0.0639835	0.0491557	0.0605074		41329.9	28651.5	10403.4	44921.5	45502.4	18755	68.8136	0	0	0	0	0
M_bin.171	668	56.9	81.37	0	26.87	316	3809	5.47506	10844	d__Bacteria;p__Planctomycetota;c__Planctomycetes;o__Pirellulales;f__Ga0077529;g__;s__	0.496647	0.236652	0.329792	1.68547	0.500003	2.55973	0.0274494	0	0	0	0	0		1180.78	1082.17	0	425.045	654.568	1531.25	0	0	0	0	0	0
M_bin.172	440	67	90.49	6.16	28.62	155	3741	4.29619	24943	d__Bacteria;p__Actinobacteriota;c__Acidimicrobiia;o__Microtrichales;f__Microtrichaceae;g__UBA11034;s__	2.3861	3.11964	2.3969	8.93036	9.38957	11.9901	0.151254	0.11206	0.0875524	0.0233025	0.0171112	0		37166.8	29922.2	14646.1	30244.4	21441.1	18886.6	0	0	0	0	0	0
M_bin.173	617	60.7	64.39	1.86	28.64	99	1828	1.945	3624	d__Bacteria;p__Actinobacteriota;c__Actinobacteria;o__Nanopelagicales;f__UBA10799;g__UBA10799;s__	0.20351	0.173815	0.18228	1.15575	0.688089	1.87177	0.0234071	0	0	0	0	0		1368.64	1652.25	0	1326.93	1552.76	1618.06	0	0	0	0	0	0
M_bin.174	11	35.8	72.36	0.56	34.34	50	662	0.872532	106280	d__Bacteria;p__Patescibacteria;c__Saccharimonadia;o__Saccharimonadales;f__2-12-FULL-41-12;g__;s__	1.40962	1.04525	1.28255	2.84176	0.066543	5.11642	0	0	0	0	0	0		1569.59	884.916	12752.9	475.996	607.166	3822.69	0	0	0	0	0	0
M_bin.175	859	66.5	81.42	2.18	29.52	114	3085	3.28899	4377	d__Bacteria;p__Chloroflexota;c__Dehalococcoidia;o__UBA2991;f__UBA2991;g__G233;s__	6.28069	4.93237	7.30722	1.37416	0.953677	3.01205	0.0251868	0	0	0	0	0		2830.56	1632.99	0	2209.19	2398.46	6126.07	0	0	0	0	0	0
M_bin.176	991	67.7	52.35	8.62	29.42	141	4735	4.75112	5312	d__Bacteria;p__Proteobacteria;c__Gammaproteobacteria;o__Steroidobacterales;f__Steroidobacteraceae;g__;s__	11.1497	5.16703	8.54002	0.41036	0.239079	2.84432	0	0	0	0	0	0		2757.97	1284.53	0	1356.06	1384.26	2169.14	0	0	0	0	0	0
M_bin.177	1971	64	50.01	2.24	29.98	146	3153	3.10711	1569	d__Bacteria;p__Planctomycetota;c__Planctomycetes;o__Pirellulales;f__PALSA-1355;g__PALSA-1355;s__	2.30181	1.48506	1.60539	1.54247	1.4639	2.49194	0.0236757	0	0	0	0	0		4642.66	3573.18	0	944.231	881.434	1456.39	0	0	0	0	0	0
M_bin.178	1084	54.6	50.6	6.12	29.22	118	1819	1.80002	1678	d__Bacteria;p__Armatimonadota;c__Fimbriimonadia;o__Fimbriimonadales;f__Fimbriimonadaceae;g__;s__	1.22913	1.16746	1.47181	0.573589	0.382382	1.39204	0	0	0	0	0	0		438.612	0	0	0	0	1225.45	0	0	0	0	0	0
M_bin.179	1176	59.7	51.71	6.69	27.49	46	2589	1.92573	1654	d__Bacteria;p__Proteobacteria;c__Alphaproteobacteria;o__Rhizobiales;f__Anderseniellaceae;g__QKVK01;s__	0.764211	0.853043	0.779743	0.773766	1.33932	1.09718	0.0727933	0.0375527	0.0342039	0	0	0		3745.46	3128.72	0	2024.39	1823.59	1159.73	0	0	0	0	0	0
M_bin.180	76	69	98.26	1.16	30.32	108	3271	3.48605	67683	d__Bacteria;p__Proteobacteria;c__Alphaproteobacteria;o__Rhodobacterales;f__Rhodobacteraceae;g__NCEA01;s__	1.65849	2.22071	1.86931	2.2488	1.72864	3.4692	0.0429985	0.0525941	0	0.0348872	0.0180259	0		7343.85	3809.18	0	6145.07	5361.59	3798.51	0	0	0	0	0	0
M_bin.181	932	65	50.47	8.62	27.63	112	3003	4.1665	5659	d__Bacteria;p__Acidobacteriota;c__Blastocatellia;o__Pyrinomonadales;f__;g__;s__	3.26494	2.26289	3.29659	0.793835	0.199615	2.8392	0	0	0	0	0	0		1259.58	0	0	537.784	1353.59	3536.74	0	0	0	0	0	0

## Sheet: Table S3
Supplementary Data 3 | Virus-host linkages predicted by shared tRNA, genomic matches with host genomes, and protospacer-spacer matches.
Predicted vOTU	Taxonomy (family)	Life strategy	Predicted method#	Host (MAGs)	Optimal growth temperature (℃)	Host classification
NODE_352_length_59435_cov_115.899218	Unassigned	virulent	Seq-match	M_bin.148	30.39	d__Bacteria;p__Chloroflexota;c__Dehalococcoidia;o__UBA2991;f__UBA2991;g__G233;s__
NODE_511_length_65232_cov_28.9776	Unassigned	virulent	Seq-match	M_bin.148	30.39	d__Bacteria;p__Chloroflexota;c__Dehalococcoidia;o__UBA2991;f__UBA2991;g__G233;s__
NODE_9429_length_5835_cov_4.257322	Unassigned	virulent	Seq-match	M_bin.65	35.05	d__Bacteria;p__Bacteroidota;c__Bacteroidia;o__Sphingobacteriales;f__Sphingobacteriaceae;g__Sphingobacterium;s__
NODE_1934_length_18040_cov_4.99755	Unassigned	virulent	Seq-match	M_bin.164	37.69	d__Bacteria;p__Chloroflexota;c__Anaerolineae;o__;f__;g__;s__
NODE_2179_length_14764_cov_17.225980	Unassigned	virulent	Seq-match	M_bin.164	37.69	d__Bacteria;p__Chloroflexota;c__Anaerolineae;o__;f__;g__;s__
NODE_52_length_66721_cov_5.661343	Unassigned	virulent	Seq-match	M_bin.164	37.69	d__Bacteria;p__Chloroflexota;c__Anaerolineae;o__;f__;g__;s__
NODE_5227_length_6965_cov_3.440140	Unassigned	virulent	Seq-match	M_bin.164	37.69	d__Bacteria;p__Chloroflexota;c__Anaerolineae;o__;f__;g__;s__
NODE_533_length_29839_cov_9.080767	Unassigned	virulent	Seq-match	M_bin.164	37.69	d__Bacteria;p__Chloroflexota;c__Anaerolineae;o__;f__;g__;s__
NODE_4579_length_5069_cov_8.464789	Unassigned	virulent	Seq-match	M_bin.145	30.54	d__Bacteria;p__Actinobacteriota;c__Thermoleophilia;o__Solirubrobacterales;f__Solirubrobacteraceae;g__;s__
NODE_10292_length_5959_cov_3.971843	Unassigned	virulent	CRISPR	M_bin.136	37.26	d__Bacteria;p__Actinobacteriota;c__Actinobacteria;o__Mycobacteriales;f__Micromonosporaceae;g__;s__
NODE_10832_length_5009_cov_69.6707	Unassigned	virulent	Seq-match	T_bin.227	69.83	d__Bacteria;p__Deinococcota;c__Deinococci;o__Deinococcales;f__Thermaceae;g__Thermus;s__Thermus thermophilus
NODE_8390_length_5008_cov_28.653494	Unassigned	virulent	Seq-match	T_bin.227	69.83	d__Bacteria;p__Deinococcota;c__Deinococci;o__Deinococcales;f__Thermaceae;g__Thermus;s__Thermus thermophilus
NODE_3861_length_10570_cov_4.7176	Unassigned	virulent	Seq-match	M_bin.128	29.04	d__Bacteria;p__Actinobacteriota;c__Actinobacteria;o__Actinomycetales;f__Dermatophilaceae;g__GCA-2748155;s__
NODE_137_length_37070_cov_3.824592	Unassigned	virulent	CRISPR	M_bin.118	29.25	d__Bacteria;p__Chloroflexota;c__Dehalococcoidia;o__UBA2991;f__UBA2991;g__G233;s__
NODE_4574_length_5176_cov_2.503644	Unassigned	virulent	CRISPR	M_bin.118	29.25	d__Bacteria;p__Chloroflexota;c__Dehalococcoidia;o__UBA2991;f__UBA2991;g__G233;s__
NODE_4941_length_9789_cov_5.056347	Unassigned	virulent	Seq-match	M_bin.93	34.84	d__Bacteria;p__Firmicutes;c__Bacilli;o__Bacillales;f__Bacillaceae_C;g__;s__
NODE_9869_length_5622_cov_3.011045	Unassigned	virulent	Seq-match	M_bin.85	27.93	d__Bacteria;p__Actinobacteriota;c__Actinobacteria;o__Mycobacteriales;f__Micromonosporaceae;g__Glycomyces;s__
NODE_11690_length_5416_cov_4.389505	Unassigned	virulent	Seq-match	M_bin.68	29.67	d__Bacteria;p__Proteobacteria;c__Gammaproteobacteria;o__Pseudomonadales;f__Pseudomonadaceae;g__Pseudomonas_D;s__Pseudomonas_D formosensis
NODE_10961_length_5162_cov_5.347225	Unassigned	virulent	Seq-match	M_bin.65	35.05	d__Bacteria;p__Bacteroidota;c__Bacteroidia;o__Sphingobacteriales;f__Sphingobacteriaceae;g__Sphingobacterium;s__
NODE_11381_length_5520_cov_2.997786	Unassigned	virulent	Seq-match	M_bin.65	35.05	d__Bacteria;p__Bacteroidota;c__Bacteroidia;o__Sphingobacteriales;f__Sphingobacteriaceae;g__Sphingobacterium;s__
NODE_11842_length_5363_cov_8.122340	Unassigned	virulent	Seq-match	M_bin.65	35.05	d__Bacteria;p__Bacteroidota;c__Bacteroidia;o__Sphingobacteriales;f__Sphingobacteriaceae;g__Sphingobacterium;s__
NODE_1887_length_5738_cov_3.098067	Unassigned	virulent	Seq-match	M_bin.65	35.05	d__Bacteria;p__Bacteroidota;c__Bacteroidia;o__Sphingobacteriales;f__Sphingobacteriaceae;g__Sphingobacterium;s__
NODE_7910_length_6697_cov_3.999091	Unassigned	virulent	Seq-match	M_bin.65	35.05	d__Bacteria;p__Bacteroidota;c__Bacteroidia;o__Sphingobacteriales;f__Sphingobacteriaceae;g__Sphingobacterium;s__
NODE_1860_length_7957_cov_2.269789	Unassigned	virulent	Seq-match	M_bin.32	38.48	d__Bacteria;p__Firmicutes_A;c__Clostridia;o__Peptostreptococcales;f__Filifactoraceae;g__Acetoanaerobium;s__
NODE_2559_length_6823_cov_3.254164	Unassigned	virulent	Seq-match	M_bin.28	30.35	d__Bacteria;p__Campylobacterota;c__Campylobacteria;o__Campylobacterales;f__Arcobacteraceae;g__Aliarcobacter;s__
NODE_3137_length_6141_cov_2.206058	Unassigned	virulent	Seq-match	M_bin.28	30.35	d__Bacteria;p__Campylobacterota;c__Campylobacteria;o__Campylobacterales;f__Arcobacteraceae;g__Aliarcobacter;s__
NODE_2349_length_8130_cov_4.749844	Unassigned	virulent	Seq-match	M_bin.26	26.5	d__Bacteria;p__Zixibacteria;c__MSB-5A5;o__;f__;g__;s__
NODE_8961_length_5937_cov_4.05087	Herelleviridae	virulent	Seq-match	M_bin.17	35.26	d__Bacteria;p__Bacteroidota;c__Bacteroidia;o__Bacteroidales;f__Tannerellaceae;g__Parabacteroides_A;s__Parabacteroides_A chartae
NODE_11218_length_5085_cov_2.933012	Herelleviridae	virulent	Seq-match	M_bin.14	36.24	d__Bacteria;p__Patescibacteria;c__Microgenomatia;o__GWA2-44-7;f__UBA8517;g__GWB1-39-10;s__
NODE_11834_length_5366_cov_14.963167	Unassigned	virulent	Seq-match	M_bin.14	36.24	d__Bacteria;p__Patescibacteria;c__Microgenomatia;o__GWA2-44-7;f__UBA8517;g__GWB1-39-10;s__
NODE_2004_length_5452_cov_7.595180	Unassigned	virulent	Seq-match	M_bin.14	36.24	d__Bacteria;p__Patescibacteria;c__Microgenomatia;o__GWA2-44-7;f__UBA8517;g__GWB1-39-10;s__
NODE_2305_length_5867_cov_21.5062	Unassigned	virulent	Seq-match	M_bin.14	36.24	d__Bacteria;p__Patescibacteria;c__Microgenomatia;o__GWA2-44-7;f__UBA8517;g__GWB1-39-10;s__
NODE_2687_length_5245_cov_2.2225	Unassigned	virulent	Seq-match	M_bin.14	36.24	d__Bacteria;p__Patescibacteria;c__Microgenomatia;o__GWA2-44-7;f__UBA8517;g__GWB1-39-10;s__
NODE_2743_length_5159_cov_29.7814	Unassigned	virulent	Seq-match	M_bin.14	36.24	d__Bacteria;p__Patescibacteria;c__Microgenomatia;o__GWA2-44-7;f__UBA8517;g__GWB1-39-10;s__
NODE_2935_length_15713_cov_43.987575	Unassigned	virulent	Seq-match	M_bin.14	36.24	d__Bacteria;p__Patescibacteria;c__Microgenomatia;o__GWA2-44-7;f__UBA8517;g__GWB1-39-10;s__
NODE_4438_length_11394_cov_3.835414	Unassigned	virulent	Seq-match	M_bin.14	36.24	d__Bacteria;p__Patescibacteria;c__Microgenomatia;o__GWA2-44-7;f__UBA8517;g__GWB1-39-10;s__
NODE_5760_length_8708_cov_5.698687	Herelleviridae	virulent	Seq-match	M_bin.14	36.24	d__Bacteria;p__Patescibacteria;c__Microgenomatia;o__GWA2-44-7;f__UBA8517;g__GWB1-39-10;s__
NODE_5818_length_9263_cov_2.582606	Unassigned	virulent	Seq-match	M_bin.14	36.24	d__Bacteria;p__Patescibacteria;c__Microgenomatia;o__GWA2-44-7;f__UBA8517;g__GWB1-39-10;s__
NODE_6469_length_8545_cov_3.833649	Unassigned	virulent	Seq-match	M_bin.14	36.24	d__Bacteria;p__Patescibacteria;c__Microgenomatia;o__GWA2-44-7;f__UBA8517;g__GWB1-39-10;s__
NODE_7357_length_7095_cov_3.065323	Unassigned	virulent	Seq-match	M_bin.14	36.24	d__Bacteria;p__Patescibacteria;c__Microgenomatia;o__GWA2-44-7;f__UBA8517;g__GWB1-39-10;s__
NODE_7783_length_7381_cov_4.039412	Unassigned	virulent	Seq-match	M_bin.14	36.24	d__Bacteria;p__Patescibacteria;c__Microgenomatia;o__GWA2-44-7;f__UBA8517;g__GWB1-39-10;s__
NODE_8331_length_7012_cov_4.154636	Unassigned	virulent	Seq-match	M_bin.14	36.24	d__Bacteria;p__Patescibacteria;c__Microgenomatia;o__GWA2-44-7;f__UBA8517;g__GWB1-39-10;s__
NODE_870_length_45620_cov_3.20918	Unassigned	virulent	Seq-match	M_bin.14	36.24	d__Bacteria;p__Patescibacteria;c__Microgenomatia;o__GWA2-44-7;f__UBA8517;g__GWB1-39-10;s__
NODE_2348_length_17019_cov_4.508392	Herelleviridae	virulent	Seq-match	M_bin.14	36.24	d__Bacteria;p__Patescibacteria;c__Microgenomatia;o__GWA2-44-7;f__UBA8517;g__GWB1-39-10;s__
NODE_24_length_61333_cov_4.840187	Herelleviridae	virulent	Seq-match	M_bin.14	36.24	d__Bacteria;p__Patescibacteria;c__Microgenomatia;o__GWA2-44-7;f__UBA8517;g__GWB1-39-10;s__
NODE_3558_length_5865_cov_2.160597	Herelleviridae	virulent	Seq-match	M_bin.14	36.24	d__Bacteria;p__Patescibacteria;c__Microgenomatia;o__GWA2-44-7;f__UBA8517;g__GWB1-39-10;s__
NODE_4341_length_11631_cov_2.876864	Herelleviridae	virulent	Seq-match	M_bin.14	36.24	d__Bacteria;p__Patescibacteria;c__Microgenomatia;o__GWA2-44-7;f__UBA8517;g__GWB1-39-10;s__
NODE_465_length_14787_cov_3.889093	Herelleviridae	virulent	Seq-match	M_bin.14	36.24	d__Bacteria;p__Patescibacteria;c__Microgenomatia;o__GWA2-44-7;f__UBA8517;g__GWB1-39-10;s__
NODE_6804_length_7578_cov_5.365691	Herelleviridae	virulent	Seq-match	M_bin.14	36.24	d__Bacteria;p__Patescibacteria;c__Microgenomatia;o__GWA2-44-7;f__UBA8517;g__GWB1-39-10;s__
NODE_4466_length_9456_cov_4.70087	Autographiviridae	virulent	Seq-match	M_bin.180	30.32	d__Bacteria;p__Proteobacteria;c__Alphaproteobacteria;o__Rhodobacterales;f__Rhodobacteraceae;g__NCEA01;s__
NODE_4622_length_5047_cov_2.062449	Unassigned	virulent	Seq-match	M_bin.28	30.35	d__Bacteria;p__Campylobacterota;c__Campylobacteria;o__Campylobacterales;f__Arcobacteraceae;g__Aliarcobacter;s__
NODE_126_length_46644_cov_12.3912	Mesyanzhinovviridae	virulent	Seq-match	M_bin.148	30.39	d__Bacteria;p__Chloroflexota;c__Dehalococcoidia;o__UBA2991;f__UBA2991;g__G233;s__
NODE_251_length_71406_cov_92.712006	Mesyanzhinovviridae	virulent	Seq-match	M_bin.148	30.39	d__Bacteria;p__Chloroflexota;c__Dehalococcoidia;o__UBA2991;f__UBA2991;g__G233;s__
NODE_59_length_90674_cov_10.931438	Mesyanzhinovviridae	virulent	Seq-match	M_bin.148	30.39	d__Bacteria;p__Chloroflexota;c__Dehalococcoidia;o__UBA2991;f__UBA2991;g__G233;s__
NODE_9217_length_5433_cov_3.25141	Unassigned	virulent	Seq-match	M_bin.180	30.32	d__Bacteria;p__Proteobacteria;c__Alphaproteobacteria;o__Rhodobacterales;f__Rhodobacteraceae;g__NCEA01;s__
NODE_3124_length_13892_cov_130.517219	Mesyanzhinovviridae	virulent	Seq-match	M_bin.148	30.39	d__Bacteria;p__Chloroflexota;c__Dehalococcoidia;o__UBA2991;f__UBA2991;g__G233;s__
NODE_4285_length_11726_cov_3.33826	NA	virulent	Seq-match	M_bin.50	30.51	d__Bacteria;p__Actinobacteriota;c__Actinobacteria;o__Propionibacteriales;f__Nocardioidaceae;g__Nocardioides_A;s__
NODE_4790_length_5076_cov_4.008640	Unassigned	virulent	Seq-match	M_bin.110	42.93	d__Bacteria;p__Firmicutes;c__Bacilli;o__Bacillales;f__Caldibacillaceae;g__;s__
NODE_10075_length_5521_cov_2.996680	Unassigned	virulent	CRISPR	M_bin.82	31.69	d__Bacteria;p__Actinobacteriota;c__Actinobacteria;o__Streptosporangiales;f__Streptosporangiaceae;g__Nocardiopsis;s__
NODE_324_length_61480_cov_66.830697	Unassigned	virulent	CRISPR	M_bin.66	37.19	d__Bacteria;p__Actinobacteriota;c__Actinobacteria;o__Mycobacteriales;f__Pseudonocardiaceae;g__Saccharomonospora;s__Saccharomonospora viridis
NODE_10684_length_5075_cov_3.99819	Unassigned	virulent	Seq-match	M_bin.43	33.42	d__Bacteria;p__Actinobacteriota;c__Actinobacteria;o__Actinomycetales;f__Dermatophilaceae;g__QDDJ01;s__
NODE_4327_length_9391_cov_5.577916	Unassigned	virulent	Seq-match	M_bin.181	27.63	d__Bacteria;p__Acidobacteriota;c__Blastocatellia;o__Pyrinomonadales;f__;g__;s__
NODE_3023_length_7076_cov_2.550093	Unassigned	virulent	Seq-match	M_bin.179	27.49	d__Bacteria;p__Proteobacteria;c__Alphaproteobacteria;o__Rhizobiales;f__Anderseniellaceae;g__QKVK01;s__
NODE_3274_length_6011_cov_2.880582	Unassigned	virulent	CRISPR	M_bin.176	29.42	d__Bacteria;p__Proteobacteria;c__Gammaproteobacteria;o__Steroidobacterales;f__Steroidobacteraceae;g__;s__
NODE_3243_length_6807_cov_3.786524	Unassigned	virulent	Seq-match	M_bin.173	28.64	d__Bacteria;p__Actinobacteriota;c__Actinobacteria;o__Nanopelagicales;f__UBA10799;g__UBA10799;s__
NODE_5048_length_5332_cov_3.219568	Unassigned	virulent	Seq-match	M_bin.173	28.64	d__Bacteria;p__Actinobacteriota;c__Actinobacteria;o__Nanopelagicales;f__UBA10799;g__UBA10799;s__
NODE_3003_length_12853_cov_6.00031	Unassigned	virulent	CRISPR	M_bin.172	28.62	d__Bacteria;p__Actinobacteriota;c__Acidimicrobiia;o__Microtrichales;f__Microtrichaceae;g__UBA11034;s__
NODE_6341_length_6080_cov_10.123725	Unassigned	virulent	CRISPR	M_bin.172	28.62	d__Bacteria;p__Actinobacteriota;c__Acidimicrobiia;o__Microtrichales;f__Microtrichaceae;g__UBA11034;s__
NODE_3205_length_6070_cov_2.011556	Unassigned	virulent	CRISPR	M_bin.168	25.52	d__Bacteria;p__Acidobacteriota;c__Blastocatellia;o__Pyrinomonadales;f__Pyrinomonadaceae;g__OLB17;s__
NODE_1054_length_20024_cov_3.954580	Unassigned	virulent	Seq-match	M_bin.164	37.69	d__Bacteria;p__Chloroflexota;c__Anaerolineae;o__;f__;g__;s__
NODE_10990_length_5049_cov_25.855960	Unassigned	virulent	Seq-match	M_bin.164	37.69	d__Bacteria;p__Chloroflexota;c__Anaerolineae;o__;f__;g__;s__
NODE_1174_length_18517_cov_6.408893	Unassigned	virulent	Seq-match	M_bin.164	37.69	d__Bacteria;p__Chloroflexota;c__Anaerolineae;o__;f__;g__;s__
NODE_1469_length_10689_cov_2.362323	Unassigned	virulent	Seq-match	M_bin.164	37.69	d__Bacteria;p__Chloroflexota;c__Anaerolineae;o__;f__;g__;s__
NODE_278_length_53116_cov_22.497199	Unassigned	virulent	Seq-match	M_bin.164	37.69	d__Bacteria;p__Chloroflexota;c__Anaerolineae;o__;f__;g__;s__
NODE_28_length_67531_cov_8.947606	Unassigned	virulent	Seq-match	M_bin.164	37.69	d__Bacteria;p__Chloroflexota;c__Anaerolineae;o__;f__;g__;s__
NODE_40_length_55779_cov_12.285183	Unassigned	virulent	Seq-match	M_bin.164	37.69	d__Bacteria;p__Chloroflexota;c__Anaerolineae;o__;f__;g__;s__
NODE_750_length_29848_cov_22.560994	Unassigned	virulent	Seq-match	M_bin.164	37.69	d__Bacteria;p__Chloroflexota;c__Anaerolineae;o__;f__;g__;s__
NODE_790_length_15335_cov_3.153059	Unassigned	virulent	Seq-match	M_bin.164	37.69	d__Bacteria;p__Chloroflexota;c__Anaerolineae;o__;f__;g__;s__
NODE_1395_length_9190_cov_10.700913	Unassigned	virulent	Seq-match	M_bin.145	30.54	d__Bacteria;p__Actinobacteriota;c__Thermoleophilia;o__Solirubrobacterales;f__Solirubrobacteraceae;g__;s__
NODE_1969_length_9005_cov_12.668426	Unassigned	virulent	Seq-match	M_bin.145	30.54	d__Bacteria;p__Actinobacteriota;c__Thermoleophilia;o__Solirubrobacterales;f__Solirubrobacteraceae;g__;s__
NODE_2318_length_17166_cov_5.862659	Unassigned	virulent	Seq-match	M_bin.138	40.49	d__Bacteria;p__Planctomycetota;c__Planctomycetes;o__Isosphaerales;f__Isosphaeraceae;g__;s__
NODE_5867_length_7709_cov_3.6703	Unassigned	virulent	CRISPR	M_bin.137	35.56	d__Bacteria;p__Actinobacteriota;c__Actinobacteria;o__Euzebyales;f__QS-5-72-10;g__;s__
NODE_7820_length_6717_cov_5.71426	Unassigned	virulent	CRISPR	M_bin.136	37.26	d__Bacteria;p__Actinobacteriota;c__Actinobacteria;o__Mycobacteriales;f__Micromonosporaceae;g__;s__
NODE_8221_length_6499_cov_2.828594	Unassigned	virulent	CRISPR	M_bin.136	37.26	d__Bacteria;p__Actinobacteriota;c__Actinobacteria;o__Mycobacteriales;f__Micromonosporaceae;g__;s__
NODE_32_length_83598_cov_255.155	Unassigned	virulent	Seq-match	T_bin.227	69.83	d__Bacteria;p__Deinococcota;c__Deinococci;o__Deinococcales;f__Thermaceae;g__Thermus;s__Thermus thermophilus
NODE_4543_length_5089_cov_2.375351	Unassigned	virulent	Seq-match	T_bin.227	69.83	d__Bacteria;p__Deinococcota;c__Deinococci;o__Deinococcales;f__Thermaceae;g__Thermus;s__Thermus thermophilus
NODE_9322_length_5662_cov_20.332734	Unassigned	virulent	Seq-match	T_bin.227	69.83	d__Bacteria;p__Deinococcota;c__Deinococci;o__Deinococcales;f__Thermaceae;g__Thermus;s__Thermus thermophilus
NODE_9531_length_5303_cov_21.574	Unassigned	virulent	Seq-match	T_bin.227	69.83	d__Bacteria;p__Deinococcota;c__Deinococci;o__Deinococcales;f__Thermaceae;g__Thermus;s__Thermus thermophilus
NODE_1977_length_23232_cov_3.49855	Unassigned	virulent	Seq-match	M_bin.129	34.45	d__Bacteria;p__Proteobacteria;c__Gammaproteobacteria;o__Pseudomonadales;f__Pseudomonadaceae;g__Pseudomonas_H;s__
NODE_1194_length_18310_cov_3.249739	Unassigned	virulent	Seq-match	M_bin.124	25.71	d__Bacteria;p__Proteobacteria;c__Gammaproteobacteria;o__Pseudomonadales;f__Saccharospirillaceae;g__;s__
NODE_542_length_37050_cov_5.800655	Unassigned	virulent	Seq-match	M_bin.124	25.71	d__Bacteria;p__Proteobacteria;c__Gammaproteobacteria;o__Pseudomonadales;f__Saccharospirillaceae;g__;s__
NODE_8083_length_6590_cov_137.530427	Unassigned	virulent	CRISPR	M_bin.123	45.62	d__Bacteria;p__Deinococcota;c__Deinococci;o__Deinococcales;f__Trueperaceae;g__;s__
NODE_419_length_42639_cov_8.691161	Unassigned	virulent	CRISPR	M_bin.118	29.25	d__Bacteria;p__Chloroflexota;c__Dehalococcoidia;o__UBA2991;f__UBA2991;g__G233;s__
NODE_11715_length_5407_cov_2.541258	Unassigned	virulent	Seq-match	M_bin.95	37.93	d__Bacteria;p__Firmicutes_I;c__Bacilli_A;o__Thermoactinomycetales;f__Novibacillaceae;g__Novibacillus;s__
NODE_7390_length_7070_cov_2.16124	Unassigned	virulent	Seq-match	M_bin.95	37.93	d__Bacteria;p__Firmicutes_I;c__Bacilli_A;o__Thermoactinomycetales;f__Novibacillaceae;g__Novibacillus;s__
NODE_10383_length_5921_cov_2.462899	Unassigned	virulent	Seq-match	M_bin.93	34.84	d__Bacteria;p__Firmicutes;c__Bacilli;o__Bacillales;f__Bacillaceae_C;g__;s__
NODE_10551_length_5848_cov_4.195686	Unassigned	virulent	Seq-match	M_bin.93	34.84	d__Bacteria;p__Firmicutes;c__Bacilli;o__Bacillales;f__Bacillaceae_C;g__;s__
NODE_10974_length_5672_cov_2.895209	Unassigned	virulent	Seq-match	M_bin.93	34.84	d__Bacteria;p__Firmicutes;c__Bacilli;o__Bacillales;f__Bacillaceae_C;g__;s__
NODE_12565_length_5109_cov_1.754092	Unassigned	virulent	Seq-match	M_bin.93	34.84	d__Bacteria;p__Firmicutes;c__Bacilli;o__Bacillales;f__Bacillaceae_C;g__;s__
NODE_4517_length_11205_cov_2.629029	Unassigned	virulent	Seq-match	M_bin.93	34.84	d__Bacteria;p__Firmicutes;c__Bacilli;o__Bacillales;f__Bacillaceae_C;g__;s__
NODE_5763_length_9333_cov_3.042019	Unassigned	virulent	Seq-match	M_bin.93	34.84	d__Bacteria;p__Firmicutes;c__Bacilli;o__Bacillales;f__Bacillaceae_C;g__;s__
NODE_7945_length_7248_cov_2.828927	Unassigned	virulent	Seq-match	M_bin.93	34.84	d__Bacteria;p__Firmicutes;c__Bacilli;o__Bacillales;f__Bacillaceae_C;g__;s__
NODE_9011_length_6624_cov_3.058851	Unassigned	virulent	Seq-match	M_bin.93	34.84	d__Bacteria;p__Firmicutes;c__Bacilli;o__Bacillales;f__Bacillaceae_C;g__;s__
NODE_6626_length_7743_cov_8.810963	Unassigned	virulent	CRISPR	M_bin.91	38.28	d__Bacteria;p__Actinobacteriota;c__Actinobacteria;o__Streptosporangiales;f__Streptosporangiaceae;g__Thermobifida;s__
NODE_9021_length_6050_cov_2.057301	Unassigned	virulent	CRISPR	M_bin.91	38.28	d__Bacteria;p__Actinobacteriota;c__Actinobacteria;o__Streptosporangiales;f__Streptosporangiaceae;g__Thermobifida;s__
NODE_3664_length_13282_cov_13.099295	Unassigned	virulent	Seq-match	M_bin.85	27.93	d__Bacteria;p__Actinobacteriota;c__Actinobacteria;o__Mycobacteriales;f__Micromonosporaceae;g__Glycomyces;s__
NODE_57_length_144173_cov_39.301574	Unassigned	virulent	CRISPR	M_bin.82	31.69	d__Bacteria;p__Actinobacteriota;c__Actinobacteria;o__Streptosporangiales;f__Streptosporangiaceae;g__Nocardiopsis;s__
NODE_6170_length_8357_cov_2.30673	Unassigned	virulent	Seq-match	M_bin.80	36.12	d__Bacteria;p__Bacteroidota;c__Bacteroidia;o__Flavobacteriales;f__Crocinitomicaceae;g__Brumimicrobium;s__
NODE_5299_length_9952_cov_5.507054	Unassigned	virulent	Seq-match	M_bin.75	34.35	d__Bacteria;p__Actinobacteriota;c__Actinobacteria;o__Actinomycetales;f__Microbacteriaceae;g__;s__
NODE_7773_length_6800_cov_5.766005	Unassigned	virulent	Seq-match	M_bin.75	34.35	d__Bacteria;p__Actinobacteriota;c__Actinobacteria;o__Actinomycetales;f__Microbacteriaceae;g__;s__
NODE_9726_length_5515_cov_109.215	Unassigned	virulent	CRISPR	M_bin.69	33.91	d__Bacteria;p__Actinobacteriota;c__Actinobacteria;o__Streptosporangiales;f__Streptosporangiaceae;g__Spirillospora;s__
NODE_3454_length_14219_cov_9.63399	Unassigned	virulent	Seq-match	M_bin.68	29.67	d__Bacteria;p__Proteobacteria;c__Gammaproteobacteria;o__Pseudomonadales;f__Pseudomonadaceae;g__Pseudomonas_D;s__Pseudomonas_D formosensis
NODE_10150_length_5486_cov_7.514386	Unassigned	virulent	Seq-match	M_bin.65	35.05	d__Bacteria;p__Bacteroidota;c__Bacteroidia;o__Sphingobacteriales;f__Sphingobacteriaceae;g__Sphingobacterium;s__
NODE_10550_length_5848_cov_5.946425	Unassigned	virulent	Seq-match	M_bin.65	35.05	d__Bacteria;p__Bacteroidota;c__Bacteroidia;o__Sphingobacteriales;f__Sphingobacteriaceae;g__Sphingobacterium;s__
NODE_12305_length_5200_cov_12.522839	Unassigned	virulent	Seq-match	M_bin.65	35.05	d__Bacteria;p__Bacteroidota;c__Bacteroidia;o__Sphingobacteriales;f__Sphingobacteriaceae;g__Sphingobacterium;s__
NODE_12611_length_5094_cov_10.477077	Unassigned	virulent	Seq-match	M_bin.65	35.05	d__Bacteria;p__Bacteroidota;c__Bacteroidia;o__Sphingobacteriales;f__Sphingobacteriaceae;g__Sphingobacterium;s__
NODE_1898_length_24074_cov_4.67641	Unassigned	virulent	Seq-match	M_bin.65	35.05	d__Bacteria;p__Bacteroidota;c__Bacteroidia;o__Sphingobacteriales;f__Sphingobacteriaceae;g__Sphingobacterium;s__
NODE_2094_length_22225_cov_12.9573	Unassigned	virulent	Seq-match	M_bin.65	35.05	d__Bacteria;p__Bacteroidota;c__Bacteroidia;o__Sphingobacteriales;f__Sphingobacteriaceae;g__Sphingobacterium;s__
NODE_2158_length_21623_cov_10.6266	Unassigned	virulent	Seq-match	M_bin.65	35.05	d__Bacteria;p__Bacteroidota;c__Bacteroidia;o__Sphingobacteriales;f__Sphingobacteriaceae;g__Sphingobacterium;s__
NODE_2166_length_21526_cov_10.6879	Unassigned	virulent	Seq-match	M_bin.65	35.05	d__Bacteria;p__Bacteroidota;c__Bacteroidia;o__Sphingobacteriales;f__Sphingobacteriaceae;g__Sphingobacterium;s__
NODE_3174_length_15247_cov_13.636	Unassigned	virulent	Seq-match	M_bin.65	35.05	d__Bacteria;p__Bacteroidota;c__Bacteroidia;o__Sphingobacteriales;f__Sphingobacteriaceae;g__Sphingobacterium;s__
NODE_3531_length_13909_cov_5.93758	Unassigned	virulent	Seq-match	M_bin.65	35.05	d__Bacteria;p__Bacteroidota;c__Bacteroidia;o__Sphingobacteriales;f__Sphingobacteriaceae;g__Sphingobacterium;s__
NODE_5461_length_9340_cov_8.87913	Unassigned	virulent	Seq-match	M_bin.65	35.05	d__Bacteria;p__Bacteroidota;c__Bacteroidia;o__Sphingobacteriales;f__Sphingobacteriaceae;g__Sphingobacterium;s__
NODE_6239_length_8259_cov_7.53542	Unassigned	virulent	Seq-match	M_bin.65	35.05	d__Bacteria;p__Bacteroidota;c__Bacteroidia;o__Sphingobacteriales;f__Sphingobacteriaceae;g__Sphingobacterium;s__
NODE_7234_length_7805_cov_8.216065	Unassigned	virulent	Seq-match	M_bin.65	35.05	d__Bacteria;p__Bacteroidota;c__Bacteroidia;o__Sphingobacteriales;f__Sphingobacteriaceae;g__Sphingobacterium;s__
NODE_838_length_13201_cov_8.42261	Unassigned	virulent	Seq-match	M_bin.65	35.05	d__Bacteria;p__Bacteroidota;c__Bacteroidia;o__Sphingobacteriales;f__Sphingobacteriaceae;g__Sphingobacterium;s__
NODE_945_length_11994_cov_198.543	Unassigned	virulent	Seq-match	M_bin.65	35.05	d__Bacteria;p__Bacteroidota;c__Bacteroidia;o__Sphingobacteriales;f__Sphingobacteriaceae;g__Sphingobacterium;s__
NODE_976_length_33550_cov_14.235210	Unassigned	virulent	Seq-match	M_bin.65	35.05	d__Bacteria;p__Bacteroidota;c__Bacteroidia;o__Sphingobacteriales;f__Sphingobacteriaceae;g__Sphingobacterium;s__
NODE_10575_length_5307_cov_4.192588	Unassigned	virulent	Seq-match	M_bin.62	36.73	d__Bacteria;p__Proteobacteria;c__Gammaproteobacteria;o__Burkholderiales;f__Burkholderiaceae;g__;s__
NODE_14_length_123124_cov_4.530868	Unassigned	virulent	CRISPR	M_bin.61	35.2	d__Bacteria;p__Bacteroidota;c__Bacteroidia;o__Cytophagales;f__Spirosomaceae;g__SCN-52-12;s__
NODE_10239_length_5448_cov_2.771546	Unassigned	virulent	Seq-match	T_bin.214	58.03	d__Bacteria;p__Firmicutes_G;c__Limnochordia;o__DTU080;f__;g__;s__
NODE_10381_length_5193_cov_3.33746	Unassigned	virulent	Seq-match	T_bin.214	58.03	d__Bacteria;p__Firmicutes_G;c__Limnochordia;o__DTU080;f__;g__;s__
NODE_8438_length_6271_cov_2.54034	Unassigned	virulent	Seq-match	T_bin.214	58.03	d__Bacteria;p__Firmicutes_G;c__Limnochordia;o__DTU080;f__;g__;s__
NODE_9334_length_6448_cov_2.943298	Unassigned	virulent	Seq-match	T_bin.214	58.03	d__Bacteria;p__Firmicutes_G;c__Limnochordia;o__DTU080;f__;g__;s__
NODE_10807_length_5736_cov_5.324996	Unassigned	virulent	Seq-match	M_bin.42	36.15	d__Bacteria;p__Chloroflexota;c__Chloroflexia;o__Thermomicrobiales;f__UBA6265;g__UBA6265;s__
NODE_1609_length_7688_cov_2.47911	Unassigned	virulent	Seq-match	M_bin.42	36.15	d__Bacteria;p__Chloroflexota;c__Chloroflexia;o__Thermomicrobiales;f__UBA6265;g__UBA6265;s__
NODE_4659_length_10772_cov_7.99494	Unassigned	virulent	Seq-match	M_bin.42	36.15	d__Bacteria;p__Chloroflexota;c__Chloroflexia;o__Thermomicrobiales;f__UBA6265;g__UBA6265;s__
NODE_6939_length_7458_cov_15.062101	Unassigned	virulent	Seq-match	M_bin.42	36.15	d__Bacteria;p__Chloroflexota;c__Chloroflexia;o__Thermomicrobiales;f__UBA6265;g__UBA6265;s__
NODE_9589_length_6325_cov_2.519435	Unassigned	virulent	Seq-match	M_bin.40	34.55	d__Bacteria;p__Proteobacteria;c__Alphaproteobacteria;o__Rhizobiales;f__Rhizobiaceae;g__;s__
NODE_6118_length_8291_cov_2.687012	Unassigned	virulent	Seq-match	M_bin.38	29.31	d__Bacteria;p__Proteobacteria;c__Gammaproteobacteria;o__Xanthomonadales;f__Xanthomonadaceae;g__Lysobacter;s__Lysobacter defluvii
NODE_8875_length_5989_cov_8.43226	Unassigned	virulent	Seq-match	M_bin.35	28.23	d__Bacteria;p__Actinobacteriota;c__Actinobacteria;o__Streptomycetales;f__Streptomycetaceae;g__Streptomyces;s__
NODE_7937_length_6638_cov_6.53082	Unassigned	virulent	Seq-match	T_bin.208	52.11	d__Bacteria;p__Firmicutes_I;c__Bacilli_A;o__Aneurinibacillales;f__Aneurinibacillaceae;g__;s__
NODE_1010_length_11438_cov_5.56936	Unassigned	virulent	CRISPR	T_bin.185	52.52	d__Bacteria;p__Firmicutes_I;c__Bacilli_A;o__Thermoactinomycetales;f__Thermoactinomycetaceae;g__Kroppenstedtia;s__Kroppenstedtia eburnea
NODE_1866_length_6943_cov_2.78843	Unassigned	virulent	CRISPR	T_bin.185	52.52	d__Bacteria;p__Firmicutes_I;c__Bacilli_A;o__Thermoactinomycetales;f__Thermoactinomycetaceae;g__Kroppenstedtia;s__Kroppenstedtia eburnea
NODE_2393_length_5705_cov_2.50285	Unassigned	virulent	CRISPR	T_bin.185	52.52	d__Bacteria;p__Firmicutes_I;c__Bacilli_A;o__Thermoactinomycetales;f__Thermoactinomycetaceae;g__Kroppenstedtia;s__Kroppenstedtia eburnea
NODE_9473_length_5641_cov_3.04006	Unassigned	virulent	CRISPR	T_bin.185	52.52	d__Bacteria;p__Firmicutes_I;c__Bacilli_A;o__Thermoactinomycetales;f__Thermoactinomycetaceae;g__Kroppenstedtia;s__Kroppenstedtia eburnea
NODE_1805_length_9519_cov_2.226752	Unassigned	virulent	Seq-match	M_bin.32	38.48	d__Bacteria;p__Firmicutes_A;c__Clostridia;o__Peptostreptococcales;f__Filifactoraceae;g__Acetoanaerobium;s__
NODE_1865_length_9307_cov_4.460035	Unassigned	virulent	Seq-match	M_bin.32	38.48	d__Bacteria;p__Firmicutes_A;c__Clostridia;o__Peptostreptococcales;f__Filifactoraceae;g__Acetoanaerobium;s__
NODE_1900_length_9193_cov_4.393116	Unassigned	virulent	Seq-match	M_bin.32	38.48	d__Bacteria;p__Firmicutes_A;c__Clostridia;o__Peptostreptococcales;f__Filifactoraceae;g__Acetoanaerobium;s__
NODE_2209_length_7367_cov_2.122730	Unassigned	virulent	Seq-match	M_bin.32	38.48	d__Bacteria;p__Firmicutes_A;c__Clostridia;o__Peptostreptococcales;f__Filifactoraceae;g__Acetoanaerobium;s__
NODE_2618_length_7658_cov_2.159942	Unassigned	virulent	Seq-match	M_bin.32	38.48	d__Bacteria;p__Firmicutes_A;c__Clostridia;o__Peptostreptococcales;f__Filifactoraceae;g__Acetoanaerobium;s__
NODE_3502_length_5854_cov_1.744744	Unassigned	virulent	Seq-match	M_bin.32	38.48	d__Bacteria;p__Firmicutes_A;c__Clostridia;o__Peptostreptococcales;f__Filifactoraceae;g__Acetoanaerobium;s__
NODE_4022_length_5495_cov_3.220163	Unassigned	virulent	Seq-match	M_bin.32	38.48	d__Bacteria;p__Firmicutes_A;c__Clostridia;o__Peptostreptococcales;f__Filifactoraceae;g__Acetoanaerobium;s__
NODE_1503_length_10511_cov_2.504706	Unassigned	virulent	Seq-match	M_bin.28	30.35	d__Bacteria;p__Campylobacterota;c__Campylobacteria;o__Campylobacterales;f__Arcobacteraceae;g__Aliarcobacter;s__
NODE_1625_length_10071_cov_3.407441	Unassigned	virulent	Seq-match	M_bin.28	30.35	d__Bacteria;p__Campylobacterota;c__Campylobacteria;o__Campylobacterales;f__Arcobacteraceae;g__Aliarcobacter;s__
NODE_2058_length_8111_cov_2.166126	Unassigned	virulent	Seq-match	M_bin.28	30.35	d__Bacteria;p__Campylobacterota;c__Campylobacteria;o__Campylobacterales;f__Arcobacteraceae;g__Aliarcobacter;s__
NODE_2553_length_7106_cov_2.358784	Unassigned	virulent	Seq-match	M_bin.28	30.35	d__Bacteria;p__Campylobacterota;c__Campylobacteria;o__Campylobacterales;f__Arcobacteraceae;g__Aliarcobacter;s__
NODE_2761_length_7449_cov_2.763946	Unassigned	virulent	Seq-match	M_bin.28	30.35	d__Bacteria;p__Campylobacterota;c__Campylobacteria;o__Campylobacterales;f__Arcobacteraceae;g__Aliarcobacter;s__
NODE_3364_length_6684_cov_2.663022	Unassigned	virulent	Seq-match	M_bin.28	30.35	d__Bacteria;p__Campylobacterota;c__Campylobacteria;o__Campylobacterales;f__Arcobacteraceae;g__Aliarcobacter;s__
NODE_3987_length_5483_cov_1.738113	Unassigned	virulent	Seq-match	M_bin.28	30.35	d__Bacteria;p__Campylobacterota;c__Campylobacteria;o__Campylobacterales;f__Arcobacteraceae;g__Aliarcobacter;s__
NODE_4071_length_6008_cov_2.667795	Unassigned	virulent	Seq-match	M_bin.28	30.35	d__Bacteria;p__Campylobacterota;c__Campylobacteria;o__Campylobacterales;f__Arcobacteraceae;g__Aliarcobacter;s__
NODE_4342_length_5229_cov_1.507797	Unassigned	virulent	Seq-match	M_bin.28	30.35	d__Bacteria;p__Campylobacterota;c__Campylobacteria;o__Campylobacterales;f__Arcobacteraceae;g__Aliarcobacter;s__
NODE_931_length_11348_cov_2.624144	Unassigned	virulent	Seq-match	M_bin.28	30.35	d__Bacteria;p__Campylobacterota;c__Campylobacteria;o__Campylobacterales;f__Arcobacteraceae;g__Aliarcobacter;s__
NODE_6390_length_7262_cov_2.525618	Unassigned	virulent	Seq-match	M_bin.27	36.51	d__Bacteria;p__Chloroflexota;c__Anaerolineae;o__Anaerolineales;f__Anaerolineaceae;g__T78;s__
NODE_1002_length_12688_cov_3.699500	Unassigned	virulent	Seq-match	M_bin.26	26.5	d__Bacteria;p__Zixibacteria;c__MSB-5A5;o__;f__;g__;s__
NODE_3976_length_6073_cov_3.055909	Unassigned	virulent	Seq-match	M_bin.26	26.5	d__Bacteria;p__Zixibacteria;c__MSB-5A5;o__;f__;g__;s__
NODE_459_length_16564_cov_5.578439	Unassigned	virulent	Seq-match	M_bin.26	26.5	d__Bacteria;p__Zixibacteria;c__MSB-5A5;o__;f__;g__;s__
NODE_11005_length_5045_cov_2.985847	Unassigned	virulent	Seq-match	M_bin.23	29.35	d__Bacteria;p__Patescibacteria;c__UBA1384;o__2-12-FULL-50-11;f__2-12-FULL-50-11;g__;s__
NODE_244_length_21175_cov_5.043699	Unassigned	virulent	Seq-match	M_bin.17	35.26	d__Bacteria;p__Bacteroidota;c__Bacteroidia;o__Bacteroidales;f__Tannerellaceae;g__Parabacteroides_A;s__Parabacteroides_A chartae
NODE_1449_length_15951_cov_11.457923	Unassigned	virulent	Seq-match	M_bin.14	36.24	d__Bacteria;p__Patescibacteria;c__Microgenomatia;o__GWA2-44-7;f__UBA8517;g__GWB1-39-10;s__
NODE_1549_length_6720_cov_6.502945	Unassigned	virulent	Seq-match	M_bin.14	36.24	d__Bacteria;p__Patescibacteria;c__Microgenomatia;o__GWA2-44-7;f__UBA8517;g__GWB1-39-10;s__
NODE_2103_length_7990_cov_2.438981	Unassigned	virulent	Seq-match	M_bin.14	36.24	d__Bacteria;p__Patescibacteria;c__Microgenomatia;o__GWA2-44-7;f__UBA8517;g__GWB1-39-10;s__
NODE_6753_length_7627_cov_29.084883	Unassigned	virulent	Seq-match	M_bin.14	36.24	d__Bacteria;p__Patescibacteria;c__Microgenomatia;o__GWA2-44-7;f__UBA8517;g__GWB1-39-10;s__
NODE_812_length_10442_cov_5.313932	Unassigned	virulent	Seq-match	M_bin.14	36.24	d__Bacteria;p__Patescibacteria;c__Microgenomatia;o__GWA2-44-7;f__UBA8517;g__GWB1-39-10;s__
NODE_9063_length_5873_cov_31.955	Unassigned	virulent	Seq-match	M_bin.14	36.24	d__Bacteria;p__Patescibacteria;c__Microgenomatia;o__GWA2-44-7;f__UBA8517;g__GWB1-39-10;s__
NODE_2608_length_7675_cov_4.062566	Unassigned	virulent	Seq-match	M_bin.13	33.59	d__Bacteria;p__Nitrospirota;c__Nitrospiria;o__Nitrospirales;f__Nitrospiraceae;g__Nitrospira_A;s__Nitrospira_A sp900170025
NODE_2812_length_7368_cov_3.351905	Unassigned	virulent	Seq-match	M_bin.13	33.59	d__Bacteria;p__Nitrospirota;c__Nitrospiria;o__Nitrospirales;f__Nitrospiraceae;g__Nitrospira_A;s__Nitrospira_A sp900170025
NODE_3922_length_5557_cov_2.080432	Unassigned	virulent	Seq-match	M_bin.13	33.59	d__Bacteria;p__Nitrospirota;c__Nitrospiria;o__Nitrospirales;f__Nitrospiraceae;g__Nitrospira_A;s__Nitrospira_A sp900170025
NODE_3260_length_6793_cov_1.842396	Unassigned	virulent	Seq-match	M_bin.9	26.67	d__Bacteria;p__Planctomycetota;c__GCA-002687715;o__;f__;g__;s__
NODE_5345_length_5172_cov_2.735856	Unassigned	virulent	Seq-match	M_bin.7	26.46	d__Bacteria;p__Proteobacteria;c__Gammaproteobacteria;o__Xanthomonadales;f__Ahniellaceae;g__;s__
NODE_2080_length_8055_cov_2.197335	Unassigned	virulent	CRISPR	M_bin.6	32.89	d__Bacteria;p__Bacteroidota;c__Bacteroidia;o__Bacteroidales;f__Paludibacteraceae;g__;s__
NODE_4746_length_8818_cov_2.046565	Unassigned	virulent	CRISPR	M_bin.6	32.89	d__Bacteria;p__Bacteroidota;c__Bacteroidia;o__Bacteroidales;f__Paludibacteraceae;g__;s__
NODE_987_length_10988_cov_2.680044	Unassigned	virulent	CRISPR	M_bin.6	32.89	d__Bacteria;p__Bacteroidota;c__Bacteroidia;o__Bacteroidales;f__Paludibacteraceae;g__;s__
NODE_1756_length_9637_cov_4.617006	Unassigned	virulent	tRNA	M_bin.2	26.77	d__Bacteria;p__Zixibacteria;c__MSB-5A5;o__;f__;g__;s__
NODE_4716_length_5112_cov_4.412727	Unassigned	virulent	tRNA	M_bin.2	26.77	d__Bacteria;p__Zixibacteria;c__MSB-5A5;o__;f__;g__;s__
NODE_5164_length_5269_cov_4.664217	Unassigned	virulent	tRNA	M_bin.2	26.77	d__Bacteria;p__Zixibacteria;c__MSB-5A5;o__;f__;g__;s__
NODE_695_length_16350_cov_4.608824	Unassigned	virulent	tRNA	M_bin.2	26.77	d__Bacteria;p__Zixibacteria;c__MSB-5A5;o__;f__;g__;s__
NODE_719_length_15996_cov_3.350947	Unassigned	virulent	tRNA	M_bin.2	26.77	d__Bacteria;p__Zixibacteria;c__MSB-5A5;o__;f__;g__;s__
NODE_784_length_13992_cov_31.9983	Unassigned	virulent	CRISPR	T_bin.201	58.96	d__Bacteria;p__Firmicutes_I;c__Bacilli_A;o__Thermoactinomycetales;f__Thermoactinomycetaceae;g__Planifilum;s__Planifilum fulgidum
NODE_303_length_28446_cov_9.57809	Mesyanzhinovviridae	temperate	Seq-match	M_bin.148	30.39	d__Bacteria;p__Chloroflexota;c__Dehalococcoidia;o__UBA2991;f__UBA2991;g__G233;s__
NODE_2802_length_16969_cov_5.19289	NA	temperate	Seq-match	M_bin.65	35.05	d__Bacteria;p__Bacteroidota;c__Bacteroidia;o__Sphingobacteriales;f__Sphingobacteriaceae;g__Sphingobacterium;s__
NODE_7533_length_6939_cov_6.68289	Unassigned	temperate	Seq-match	M_bin.65	35.05	d__Bacteria;p__Bacteroidota;c__Bacteroidia;o__Sphingobacteriales;f__Sphingobacteriaceae;g__Sphingobacterium;s__
NODE_1224_length_29017_cov_9.678263	NA	temperate	Seq-match	M_bin.50	30.51	d__Bacteria;p__Actinobacteriota;c__Actinobacteria;o__Propionibacteriales;f__Nocardioidaceae;g__Nocardioides_A;s__
NODE_10326_length_5215_cov_2.63448	Unassigned	temperate	Seq-match	T_bin.197	51.15	d__Bacteria;p__Firmicutes;c__Bacilli;o__Bacillales;f__Bacillaceae_C;g__Virgibacillus_A;s__
NODE_157_length_39739_cov_7.406912	Unassigned	temperate	Seq-match	M_bin.174	34.34	d__Bacteria;p__Patescibacteria;c__Saccharimonadia;o__Saccharimonadales;f__2-12-FULL-41-12;g__;s__
NODE_2980_length_11997_cov_12.344680	Unassigned	temperate	CRISPR	M_bin.172	28.62	d__Bacteria;p__Actinobacteriota;c__Acidimicrobiia;o__Microtrichales;f__Microtrichaceae;g__UBA11034;s__
NODE_361_length_38051_cov_5.605317	Unassigned	temperate	Seq-match	M_bin.150	30.69	d__Bacteria;p__Actinobacteriota;c__Actinobacteria;o__Mycobacteriales;f__Mycobacteriaceae;g__Gordonia;s__
NODE_519_length_37910_cov_13.388987	Unassigned	temperate	Seq-match	M_bin.150	30.69	d__Bacteria;p__Actinobacteriota;c__Actinobacteria;o__Mycobacteriales;f__Mycobacteriaceae;g__Gordonia;s__
NODE_6303_length_8717_cov_4.595034	Unassigned	temperate	CRISPR	M_bin.136	37.26	d__Bacteria;p__Actinobacteriota;c__Actinobacteria;o__Mycobacteriales;f__Micromonosporaceae;g__;s__
NODE_7443_length_7033_cov_4.814249	Unassigned	temperate	CRISPR	M_bin.136	37.26	d__Bacteria;p__Actinobacteriota;c__Actinobacteria;o__Mycobacteriales;f__Micromonosporaceae;g__;s__
NODE_120_length_62760_cov_4.648330	Unassigned	temperate	Seq-match	M_bin.132	28.58	d__Bacteria;p__Actinobacteriota;c__Acidimicrobiia;o__UBA2766;f__;g__;s__
NODE_88_length_117056_cov_8.8273	Unassigned	temperate	Seq-match	M_bin.132	28.58	d__Bacteria;p__Actinobacteriota;c__Acidimicrobiia;o__UBA2766;f__;g__;s__
NODE_5544_length_8033_cov_7.21049	Unassigned	temperate	CRISPR	M_bin.109	31.82	d__Bacteria;p__Actinobacteriota;c__Acidimicrobiia;o__Microtrichales;f__Ilumatobacteraceae;g__;s__
NODE_72_length_128398_cov_12.2639	Unassigned	temperate	CRISPR	M_bin.109	31.82	d__Bacteria;p__Actinobacteriota;c__Acidimicrobiia;o__Microtrichales;f__Ilumatobacteraceae;g__;s__
NODE_6080_length_8937_cov_2.921023	Unassigned	temperate	Seq-match	M_bin.93	34.84	d__Bacteria;p__Firmicutes;c__Bacilli;o__Bacillales;f__Bacillaceae_C;g__;s__
NODE_8611_length_6281_cov_2.272566	Unassigned	temperate	Seq-match	M_bin.93	34.84	d__Bacteria;p__Firmicutes;c__Bacilli;o__Bacillales;f__Bacillaceae_C;g__;s__
NODE_1438_length_30158_cov_5.70139	Unassigned	temperate	CRISPR	M_bin.91	38.28	d__Bacteria;p__Actinobacteriota;c__Actinobacteria;o__Streptosporangiales;f__Streptosporangiaceae;g__Thermobifida;s__
NODE_3459_length_13841_cov_9.623708	Unassigned	temperate	Seq-match	M_bin.85	27.93	d__Bacteria;p__Actinobacteriota;c__Actinobacteria;o__Mycobacteriales;f__Micromonosporaceae;g__Glycomyces;s__
NODE_5515_length_8989_cov_6.862542	Unassigned	temperate	Seq-match	M_bin.68	29.67	d__Bacteria;p__Proteobacteria;c__Gammaproteobacteria;o__Pseudomonadales;f__Pseudomonadaceae;g__Pseudomonas_D;s__Pseudomonas_D formosensis
NODE_2546_length_18621_cov_9.05129	Unassigned	temperate	Seq-match	M_bin.65	35.05	d__Bacteria;p__Bacteroidota;c__Bacteroidia;o__Sphingobacteriales;f__Sphingobacteriaceae;g__Sphingobacterium;s__
NODE_462_length_21548_cov_195.679	Unassigned	temperate	Seq-match	M_bin.65	35.05	d__Bacteria;p__Bacteroidota;c__Bacteroidia;o__Sphingobacteriales;f__Sphingobacteriaceae;g__Sphingobacterium;s__
NODE_427_length_72297_cov_23.0591	Unassigned	temperate	Seq-match	M_bin.35	28.23	d__Bacteria;p__Actinobacteriota;c__Actinobacteria;o__Streptomycetales;f__Streptomycetaceae;g__Streptomyces;s__
NODE_3193_length_11498_cov_7.774366	Unassigned	temperate	CRISPR	M_bin.34	40.11	d__Bacteria;p__Actinobacteriota;c__Actinobacteria;o__Mycobacteriales;f__Micromonosporaceae;g__;s__
NODE_130_length_100289_cov_16.227318	Unassigned	temperate	CRISPR	T_bin.195	51.8	d__Bacteria;p__Actinobacteriota;c__Actinobacteria;o__Streptosporangiales;f__Streptosporangiaceae;g__Thermobifida;s__Thermobifida fusca
NODE_7080_length_7939_cov_11.388903	Unassigned	temperate	CRISPR	T_bin.195	51.8	d__Bacteria;p__Actinobacteriota;c__Actinobacteria;o__Streptosporangiales;f__Streptosporangiaceae;g__Thermobifida;s__Thermobifida fusca
NODE_735_length_51299_cov_5.54484	Unassigned	temperate	CRISPR	T_bin.195	51.8	d__Bacteria;p__Actinobacteriota;c__Actinobacteria;o__Streptosporangiales;f__Streptosporangiaceae;g__Thermobifida;s__Thermobifida fusca
NODE_302_length_28732_cov_7.63085	Unassigned	temperate	CRISPR	T_bin.186	70.13	d__Bacteria;p__Firmicutes_G;c__Limnochordia;o__Limnochordales;f__ZCTH02-B6;g__;s__
NODE_6635_length_7008_cov_4.24056	Unassigned	temperate	Seq-match	M_bin.25	28.07	d__Bacteria;p__Bacteroidota;c__Bacteroidia;o__AKYH767-A;f__2013-40CM-41-45;g__;s__
NODE_2039_length_8822_cov_2.658260	Unassigned	temperate	Seq-match	M_bin.5	27.31	d__Bacteria;p__Proteobacteria;c__Gammaproteobacteria;o__Steroidobacterales;f__Steroidobacteraceae;g__UBA964;s__
NODE_742_length_12679_cov_2.599364	Unassigned	temperate	Seq-match	M_bin.164	37.69	d__Bacteria;p__Chloroflexota;c__Anaerolineae;o__;f__;g__;s__
NODE_8751_length_5651_cov_2.76153	Unassigned	temperate	Seq-match	M_bin.164	37.69	d__Bacteria;p__Chloroflexota;c__Anaerolineae;o__;f__;g__;s__
NODE_1085_length_23516_cov_8.658069	Unassigned	temperate	Seq-match	M_bin.153	30.69	d__Bacteria;p__Actinobacteriota;c__Actinobacteria;o__Actinomycetales;f__Dermatophilaceae;g__GCA-2748155;s__
NODE_7930_length_6082_cov_3.25221	Unassigned	temperate	Seq-match	M_bin.150	30.69	d__Bacteria;p__Actinobacteriota;c__Actinobacteria;o__Mycobacteriales;f__Mycobacteriaceae;g__Gordonia;s__
NODE_3869_length_10134_cov_3.017738	Unassigned	temperate	CRISPR	M_bin.126	27.97	d__Bacteria;p__Actinobacteriota;c__Acidimicrobiia;o__UBA2766;f__;g__;s__
NODE_7425_length_7029_cov_5.46638	Unassigned	temperate	Seq-match	T_bin.220	60.7	d__Bacteria;p__Firmicutes_G;c__Limnochordia;o__DTU080;f__RSA5;g__RSA7;s__RSA7 sp002919195
NODE_10930_length_5690_cov_2.209980	Unassigned	temperate	Seq-match	M_bin.93	34.84	d__Bacteria;p__Firmicutes;c__Bacilli;o__Bacillales;f__Bacillaceae_C;g__;s__
NODE_1543_length_6729_cov_14.920362	Unassigned	temperate	Seq-match	M_bin.93	34.84	d__Bacteria;p__Firmicutes;c__Bacilli;o__Bacillales;f__Bacillaceae_C;g__;s__
NODE_2453_length_19276_cov_4.79663	Unassigned	temperate	Seq-match	M_bin.93	34.84	d__Bacteria;p__Firmicutes;c__Bacilli;o__Bacillales;f__Bacillaceae_C;g__;s__
NODE_5018_length_10105_cov_4.31741	Unassigned	temperate	Seq-match	M_bin.93	34.84	d__Bacteria;p__Firmicutes;c__Bacilli;o__Bacillales;f__Bacillaceae_C;g__;s__
NODE_617_length_43133_cov_6.708765	Unassigned	temperate	Seq-match	M_bin.93	34.84	d__Bacteria;p__Firmicutes;c__Bacilli;o__Bacillales;f__Bacillaceae_C;g__;s__
NODE_8219_length_7073_cov_3.580155	Unassigned	temperate	Seq-match	M_bin.93	34.84	d__Bacteria;p__Firmicutes;c__Bacilli;o__Bacillales;f__Bacillaceae_C;g__;s__
NODE_7970_length_6664_cov_6.156588	Unassigned	temperate	Seq-match	M_bin.86	33.91	d__Bacteria;p__Bacteroidota;c__Bacteroidia;o__Flavobacteriales;f__Flavobacteriaceae;g__;s__
NODE_5157_length_10124_cov_3.151122	Unassigned	temperate	Seq-match	M_bin.85	27.93	d__Bacteria;p__Actinobacteriota;c__Actinobacteria;o__Mycobacteriales;f__Micromonosporaceae;g__Glycomyces;s__
NODE_7837_length_6750_cov_7.525485	Unassigned	temperate	Seq-match	M_bin.85	27.93	d__Bacteria;p__Actinobacteriota;c__Actinobacteria;o__Mycobacteriales;f__Micromonosporaceae;g__Glycomyces;s__
NODE_8092_length_6529_cov_2.44572	Unassigned	temperate	Seq-match	M_bin.85	27.93	d__Bacteria;p__Actinobacteriota;c__Actinobacteria;o__Mycobacteriales;f__Micromonosporaceae;g__Glycomyces;s__
NODE_7519_length_6951_cov_2.66637	Unassigned	temperate	Seq-match	M_bin.80	36.12	d__Bacteria;p__Bacteroidota;c__Bacteroidia;o__Flavobacteriales;f__Crocinitomicaceae;g__Brumimicrobium;s__
NODE_10191_length_5285_cov_11.7775	Unassigned	temperate	Seq-match	M_bin.77	29	d__Bacteria;p__Bacteroidota;c__Bacteroidia;o__Sphingobacteriales;f__Sphingobacteriaceae;g__Sphingobacterium;s__
NODE_1014_length_11422_cov_5.53987	Unassigned	temperate	Seq-match	M_bin.65	35.05	d__Bacteria;p__Bacteroidota;c__Bacteroidia;o__Sphingobacteriales;f__Sphingobacteriaceae;g__Sphingobacterium;s__
NODE_2605_length_18197_cov_5.61399	Unassigned	temperate	Seq-match	M_bin.65	35.05	d__Bacteria;p__Bacteroidota;c__Bacteroidia;o__Sphingobacteriales;f__Sphingobacteriaceae;g__Sphingobacterium;s__
NODE_6820_length_7616_cov_9.12039	Unassigned	temperate	Seq-match	M_bin.65	35.05	d__Bacteria;p__Bacteroidota;c__Bacteroidia;o__Sphingobacteriales;f__Sphingobacteriaceae;g__Sphingobacterium;s__
NODE_7652_length_6839_cov_6.43887	Unassigned	temperate	Seq-match	M_bin.65	35.05	d__Bacteria;p__Bacteroidota;c__Bacteroidia;o__Sphingobacteriales;f__Sphingobacteriaceae;g__Sphingobacterium;s__
NODE_7671_length_6878_cov_5.720903	Unassigned	temperate	Seq-match	M_bin.65	35.05	d__Bacteria;p__Bacteroidota;c__Bacteroidia;o__Sphingobacteriales;f__Sphingobacteriaceae;g__Sphingobacterium;s__
NODE_7897_length_6671_cov_8.33475	Unassigned	temperate	Seq-match	M_bin.65	35.05	d__Bacteria;p__Bacteroidota;c__Bacteroidia;o__Sphingobacteriales;f__Sphingobacteriaceae;g__Sphingobacterium;s__
NODE_8125_length_6501_cov_7.80709	Unassigned	temperate	Seq-match	M_bin.65	35.05	d__Bacteria;p__Bacteroidota;c__Bacteroidia;o__Sphingobacteriales;f__Sphingobacteriaceae;g__Sphingobacterium;s__
NODE_8450_length_6369_cov_5.164434	Unassigned	temperate	Seq-match	M_bin.65	35.05	d__Bacteria;p__Bacteroidota;c__Bacteroidia;o__Sphingobacteriales;f__Sphingobacteriaceae;g__Sphingobacterium;s__
NODE_8930_length_5952_cov_6.93815	Unassigned	temperate	Seq-match	M_bin.65	35.05	d__Bacteria;p__Bacteroidota;c__Bacteroidia;o__Sphingobacteriales;f__Sphingobacteriaceae;g__Sphingobacterium;s__
NODE_9530_length_5618_cov_6.44138	Unassigned	temperate	Seq-match	M_bin.65	35.05	d__Bacteria;p__Bacteroidota;c__Bacteroidia;o__Sphingobacteriales;f__Sphingobacteriaceae;g__Sphingobacterium;s__
NODE_6508_length_7875_cov_5.476852	Unassigned	temperate	Seq-match	M_bin.60	46.53	d__Bacteria;p__Myxococcota;c__Myxococcia;o__Myxococcales;f__Vulgatibacteraceae;g__ZC4RG40;s__
NODE_3326_length_13319_cov_7.582073	Unassigned	temperate	Seq-match	M_bin.55	32.57	d__Bacteria;p__Actinobacteriota;c__Actinobacteria;o__Actinomycetales;f__Actinomycetaceae;g__Georgenia_A;s__
NODE_8075_length_6597_cov_3.196522	Unassigned	temperate	Seq-match	T_bin.214	58.03	d__Bacteria;p__Firmicutes_G;c__Limnochordia;o__DTU080;f__;g__;s__
NODE_1524_length_29049_cov_5.25174	Unassigned	temperate	Seq-match	M_bin.51	38.73	d__Bacteria;p__Actinobacteriota;c__Acidimicrobiia;o__UBA5794;f__ZC4RG35;g__;s__
NODE_3314_length_14712_cov_3.26682	Unassigned	temperate	Seq-match	M_bin.44	34.19	d__Bacteria;p__Proteobacteria;c__Alphaproteobacteria;o__Rhodobacterales;f__Rhodobacteraceae;g__;s__
NODE_8839_length_6014_cov_2.86255	Unassigned	temperate	Seq-match	M_bin.41	29.28	d__Bacteria;p__Proteobacteria;c__Alphaproteobacteria;o__Rhodobacterales;f__Rhodobacteraceae;g__Paracoccus;s__
NODE_8853_length_6143_cov_3.393117	Unassigned	temperate	Seq-match	M_bin.38	29.31	d__Bacteria;p__Proteobacteria;c__Gammaproteobacteria;o__Xanthomonadales;f__Xanthomonadaceae;g__Lysobacter;s__Lysobacter defluvii
NODE_7168_length_7860_cov_10.492591	Unassigned	temperate	Seq-match	M_bin.35	28.23	d__Bacteria;p__Actinobacteriota;c__Actinobacteria;o__Streptomycetales;f__Streptomycetaceae;g__Streptomyces;s__
NODE_3000_length_16043_cov_5.23338	Unassigned	temperate	Seq-match	T_bin.189	66.95	d__Bacteria;p__Firmicutes_A;c__Thermovenabulia;o__Thermovenabulales;f__Thermovenabulaceae;g__ZC4RG34;s__ZC4RG34 sp003242255
NODE_1547_length_7883_cov_6.35984	Unassigned	temperate	CRISPR	T_bin.186	70.13	d__Bacteria;p__Firmicutes_G;c__Limnochordia;o__Limnochordales;f__ZCTH02-B6;g__;s__
NODE_10599_length_5106_cov_2.27981	Unassigned	temperate	CRISPR	T_bin.185	52.52	d__Bacteria;p__Firmicutes_I;c__Bacilli_A;o__Thermoactinomycetales;f__Thermoactinomycetaceae;g__Kroppenstedtia;s__Kroppenstedtia eburnea
NODE_1113_length_10477_cov_2.69647	Unassigned	temperate	CRISPR	T_bin.185	52.52	d__Bacteria;p__Firmicutes_I;c__Bacilli_A;o__Thermoactinomycetales;f__Thermoactinomycetaceae;g__Kroppenstedtia;s__Kroppenstedtia eburnea
NODE_1429_length_8448_cov_3.89172	Unassigned	temperate	CRISPR	T_bin.185	52.52	d__Bacteria;p__Firmicutes_I;c__Bacilli_A;o__Thermoactinomycetales;f__Thermoactinomycetaceae;g__Kroppenstedtia;s__Kroppenstedtia eburnea
NODE_2005_length_5450_cov_4.319940	Unassigned	temperate	CRISPR	T_bin.185	52.52	d__Bacteria;p__Firmicutes_I;c__Bacilli_A;o__Thermoactinomycetales;f__Thermoactinomycetaceae;g__Kroppenstedtia;s__Kroppenstedtia eburnea
NODE_2061_length_6417_cov_15.317	Unassigned	temperate	Seq-match	T_bin.183	60.07	d__Bacteria;p__Firmicutes_E;c__Thermaerobacteria;o__Thermaerobacterales;f__Thermaerobacteraceae;g__Thermaerobacter;s__
NODE_3824_length_5624_cov_1.748778	Unassigned	temperate	Seq-match	M_bin.32	38.48	d__Bacteria;p__Firmicutes_A;c__Clostridia;o__Peptostreptococcales;f__Filifactoraceae;g__Acetoanaerobium;s__
NODE_5648_length_5009_cov_7.655193	Unassigned	temperate	Seq-match	M_bin.32	38.48	d__Bacteria;p__Firmicutes_A;c__Clostridia;o__Peptostreptococcales;f__Filifactoraceae;g__Acetoanaerobium;s__
NODE_3473_length_5873_cov_2.090059	Unassigned	temperate	Seq-match	M_bin.28	30.35	d__Bacteria;p__Campylobacterota;c__Campylobacteria;o__Campylobacterales;f__Arcobacteraceae;g__Aliarcobacter;s__
NODE_3523_length_6498_cov_2.759806	Unassigned	temperate	Seq-match	M_bin.28	30.35	d__Bacteria;p__Campylobacterota;c__Campylobacteria;o__Campylobacterales;f__Arcobacteraceae;g__Aliarcobacter;s__
NODE_1255_length_9474_cov_16.8678	Unassigned	temperate	Seq-match	M_bin.14	36.24	d__Bacteria;p__Patescibacteria;c__Microgenomatia;o__GWA2-44-7;f__UBA8517;g__GWB1-39-10;s__
NODE_1804_length_7121_cov_20.758	Unassigned	temperate	Seq-match	M_bin.14	36.24	d__Bacteria;p__Patescibacteria;c__Microgenomatia;o__GWA2-44-7;f__UBA8517;g__GWB1-39-10;s__
NODE_1881_length_19878_cov_56.947773	Unassigned	temperate	Seq-match	M_bin.14	36.24	d__Bacteria;p__Patescibacteria;c__Microgenomatia;o__GWA2-44-7;f__UBA8517;g__GWB1-39-10;s__
NODE_2857_length_10554_cov_9.835772	Unassigned	temperate	Seq-match	M_bin.14	36.24	d__Bacteria;p__Patescibacteria;c__Microgenomatia;o__GWA2-44-7;f__UBA8517;g__GWB1-39-10;s__
NODE_3018_length_15371_cov_77.368779	Unassigned	temperate	Seq-match	M_bin.14	36.24	d__Bacteria;p__Patescibacteria;c__Microgenomatia;o__GWA2-44-7;f__UBA8517;g__GWB1-39-10;s__
NODE_710_length_25553_cov_16.053744	Ackermannviridae	temperate	Seq-match	M_bin.14	36.24	d__Bacteria;p__Patescibacteria;c__Microgenomatia;o__GWA2-44-7;f__UBA8517;g__GWB1-39-10;s__
NODE_8059_length_6558_cov_31.5619	Unassigned	temperate	Seq-match	M_bin.14	36.24	d__Bacteria;p__Patescibacteria;c__Microgenomatia;o__GWA2-44-7;f__UBA8517;g__GWB1-39-10;s__
NODE_9099_length_6573_cov_25.427402	Unassigned	temperate	Seq-match	M_bin.14	36.24	d__Bacteria;p__Patescibacteria;c__Microgenomatia;o__GWA2-44-7;f__UBA8517;g__GWB1-39-10;s__
NODE_4160_length_5362_cov_3.469694	Unassigned	temperate	Seq-match	M_bin.9	26.67	d__Bacteria;p__Planctomycetota;c__GCA-002687715;o__;f__;g__;s__
NODE_2333_length_8152_cov_3.115485	Unassigned	temperate	Seq-match	M_bin.7	26.46	d__Bacteria;p__Proteobacteria;c__Gammaproteobacteria;o__Xanthomonadales;f__Ahniellaceae;g__;s__
NODE_2299_length_8216_cov_2.259579	Unassigned	temperate	CRISPR	M_bin.6	32.89	d__Bacteria;p__Bacteroidota;c__Bacteroidia;o__Bacteroidales;f__Paludibacteraceae;g__;s__
NODE_368_length_22883_cov_8.861657	Unassigned	temperate	CRISPR	M_bin.1	27.46	d__Bacteria;p__Proteobacteria;c__Gammaproteobacteria;o__Xanthomonadales;f__Rhodanobacteraceae;g__Dokdonella;s__
NODE_4054_length_12318_cov_4.07636	Unassigned	virulent	CRISPR	T_bin.201	58.96	d__Bacteria;p__Firmicutes_I;c__Bacilli_A;o__Thermoactinomycetales;f__Thermoactinomycetaceae;g__Planifilum;s__Planifilum fulgidum
#: Virus-host linkage analysis methods list in manuscript

## Sheet: Table S4
Supplementary Data 4 | Basic information, abundance, transcriptional activity and taxonomic affiliation of the dereplicated vOTUs.
Predicted vOTU	Host	Host phylum	Relative abundance (rpkm) based on metagenomics													Relative abundance (tpm) based on metatranscriptomics
		Host phylum	D0-1	D0-2	D0-3	D4-1	D4-2	D4-3	D15-1	D15-2	D15-3	D27-1	D27-2	D27-3		D0-1	D0-2	D0-3	D4-1	D4-2	D4-3	D15-1	D15-2	D15-3	D27-1	D27-2	D27-3
NODE_57_length_144173_cov_39.301574	M_bin.82	Actinobacteriota	0	0.0571261	0.0484804	0.123792	0	0	0	0.0451013	0.0333924	3.54911	7.41432	395.053		0	0	0	0	0	0	24.6809	4.92476	0.530583	41.6367	111.468	456.046
NODE_14_length_123124_cov_4.530868	M_bin.61	Bacteroidetes	118.55	131.611	150.323	1.05092	1.53233	2.49007	0.0234745	0.0264058	0.0391011	0.0102868	0	0.00416096		761.66	242.602	666.469	11.1902	0	11.9618	0	0	0	0	0	0
NODE_22_length_94886_cov_11.1351	\	Unknown host	0.207504	0.0867994	0.220988	1.45772	1.5295	0.287921	108.262	7.64092	3.09499	0.981086	0.721058	0.712702		0	0	0	0	0	1.55216	25.8285	62.1077	49.1773	0	0	2.62474
NODE_59_length_90674_cov_10.931438	M_bin.148	Chloroflexi	3.29334	32.0181	25.1681	358.281	54.0452	11.784	29.5326	296.062	24.6093	402.255	106.1	248.134		73.3397	260.474	397.309	3380.86	457.64	631.838	66.2712	930.257	29.1054	1419.23	1462.2	1371.96
NODE_32_length_83598_cov_255.155	T_bin.227	Deinococcus-Thermus	1.05985	6.15748	1.96482	55.1874	37.6138	22.7306	1091.53	467.104	947.965	134.332	52.7221	65.7689		1.62342	8.30946	0	53.5633	60.222	1229.7	36914.5	10974.1	21444.9	1340.39	114.603	159.384
NODE_327_length_83438_cov_12.1657	\	Unknown host	0.157316	18.804	1.80104	11.3902	0.115957	0.145522	1.28744	65.254	0.288495	71.8902	177.047	58.1463		0	4.1627	0	0	3.65682	3.53025	2.2594	957.322	8.70958	680.473	344.469	253.713
NODE_27_length_79927_cov_6.839818	\	Unknown host	183.113	88.0001	131.917	1.28396	1.2105	4.36754	0.0361614	0.0542361	0	0.0158463	0.0552265	0.0192293		57.7313	78.22	62.6016	0	0	7.37064	0	0	0	0	0	0
NODE_427_length_72297_cov_23.0591	M_bin.35	Actinobacteriota	0.136169	4.21502	2.61032	23.5754	63.5003	11.7563	0.586341	1.97868	0.865676	169.029	328.363	20.5217		97.6133	192.167	124.575	2567.96	700.577	765.96	6.51895	12.7671	5.81942	87249.9	173803	33284
NODE_251_length_71406_cov_92.712006	M_bin.148	Chloroflexi	2.57354	25.6057	18.2555	172.023	39.0905	8.62967	23.0514	228.156	18.406	308.044	82.9787	192.726		43.7139	233.478	224.23	2387.76	354.659	492.949	42.5718	858.115	11.2484	1168.18	1328.73	1074.25
NODE_287_length_69150_cov_23.080144	\	Unknown host	0.711831	1.90566	1.31402	15.6149	9.44434	7.41869	741.565	293.383	446.618	88.1914	30.5337	43.3855		0	5.02281	0	19.9245	8.82481	247.061	19260.6	5066.13	10562.3	643.838	107.263	131.459
NODE_28_length_67531_cov_8.947606	M_bin.164	Chloroflexi	162.835	96.409	131.55	67.1944	39.471	289.163	0.0499324	0.0962874	0.249515	0.00937754	0.0871518	0.022759		78.3768	149.154	207.46	224.424	126.509	1936.64	0	0	1.13275	0	0	0
NODE_31_length_64898_cov_4.603759	\	Unknown host	185.673	84.457	135.703	1.65004	1.19267	5.14511	0.0445356	0.066796	0.0741824	0.019516	0.0566798	0.00789414		71.1006	149.853	107.938	21.2299	0	22.6938	0	0	0	0	0	0
NODE_23_length_61916_cov_37.997347	\	Unknown host	0.423999	2.0618	0.28222	9.00788	40.316	4.21627	105.716	552.193	458.056	107.005	188.364	91.208		0	0	0	11.1262	17.2478	61.8457	3552.1	2386.37	15007.3	595.851	109.812	116.65
NODE_71_length_61813_cov_44.0256	\	Unknown host	0.690146	2.33172	0.678455	9.60036	38.7396	3.19203	103.92	553.165	454.418	105.267	191.427	92.2054		0	0	0	11.1447	34.553	69.0966	3525.24	2386.9	15053.4	528.055	69.9971	147.062
NODE_324_length_61480_cov_66.830697	M_bin.66	Actinobacteriota	0.320254	4.88965	1.81901	2.46752	14.7142	1.38247	3.25947	16.7636	2.31004	279.401	142.828	229.9		4.41491	56.4944	16.277	28.0127	49.6288	38.3288	28.3639	943.534	6.84331	10823.8	8585.9	4235.24
NODE_548_length_61340_cov_30.3154	\	Unknown host	0.481478	4.76654	1.48132	3.27329	15.8519	1.63306	3.41612	16.5545	2.74699	292.18	154.176	228.545		6.63748	118.909	32.6284	28.0767	59.6905	45.6193	31.5019	849.614	9.97662	10946.3	9119.41	4587.99
NODE_24_length_61333_cov_4.840187	M_bin.14	Actinobacteriota	0.107007	50.4908	0.0569804	4.72862	0.867618	0.346447	5.96122	29.1019	86.6577	18.8848	13.6861	11.3099		0	0	0	0	0	16.809	673.527	105.346	248.197	120.303	0	44.667
NODE_338_length_61205_cov_67.296108	\	Unknown host	0.268078	4.64249	1.02779	3.35341	15.2546	1.33909	3.32921	16.2192	2.43841	285.933	143.915	221.499		6.65212	73.7726	16.3502	22.5109	49.8518	67.3767	29.6464	926.892	10.6235	10559.8	8472.99	4211.55
NODE_39_length_59984_cov_7.443333	\	Unknown host	141.691	155.154	185.972	2.75221	3.87111	3.28936	0.00803067	0.054201	0.0802595	0.0105574	0.0122646	0.0256225		1067.9	920.663	700.685	0	5.08665	2.45529	0	0	0	0	0	0
NODE_35_length_59212_cov_6.164685	\	Unknown host	139.271	154.464	181.55	2.78809	2.77779	3.6911	0.00813538	0.109815	0.121959	0	0.024849	0.0173044		958.059	838.813	676.019	5.81715	2.57649	7.46192	0	0	0	0	0	0
NODE_347_length_58752_cov_34.258981	\	Unknown host	0.390979	2.31302	0.594836	13.2902	41.6637	2.53167	99.2498	512.094	419.628	93.7645	171.774	83.973		0	0	0	11.7254	20.7733	92.7508	3254.47	1525.13	13128.8	434.236	99.9454	97.4974
NODE_40_length_55779_cov_12.285183	M_bin.164	Chloroflexi	157.844	95.7542	127.501	62.3935	39.2878	267.966	0.0777247	0.136003	0.302085	0.0227066	0.0791353	0		94.8898	105.856	304.991	259.357	120.343	1924.84	0	1.27291	0.685704	0	0	0
NODE_74_length_53861_cov_5.398962	\	Unknown host	132.027	146.108	170.324	2.81657	3.41302	2.36705	0.00894362	0.0201209	0.0893836	0.0117576	0.0409766	0.0285353		881.9	760.933	854.657	12.7901	8.49737	0	0	0	0	0	0	0
NODE_278_length_53116_cov_22.497199	M_bin.164	Chloroflexi	156.367	95.438	128.564	62.0776	38.6163	276.143	0.0997596	0.183628	0.362549	0	0.124654	0.00964519		68.9865	65.3904	263.762	194.543	132.121	1838.34	0	0	1.44016	0	0	0
NODE_52_length_52098_cov_4.015116	\	Unknown host	148.084	65.053	125.978	2.91188	3.43566	7.57452	0	0.104009	0	0.0121554	0.0564844	0.0393346		205.794	146.67	480.206	0	2.92831	11.3078	0	0	0	0	0	0
NODE_341_length_47305_cov_8.263145	\	Unknown host	0.13874	0.261158	0.0738776	6.13087	0.920377	480.883	11.2422	0.82474	4.83413	0.22758	2.22392	0.24909		0	0	0	0	0	9.34013	16.439	6.00375	52.555	2.6437	0	0
NODE_72_length_47237_cov_4.746213	\	Unknown host	261.067	115.336	167.574	0.566741	3.07234	11.4385	0.0203955	0.0229424	0	0	0.0311485	0		178.129	220.586	508.438	0	32.2965	6.23572	0	0	0	0	0	0
NODE_126_length_46644_cov_12.3912	M_bin.148	Chloroflexi	1.61812	27.1922	21.3535	158.122	43.5596	8.4602	27.0578	251.137	21.7264	343.383	91.3687	207.39		61.1011	178.712	107.271	2547.67	395.756	552.562	51.5314	1211.68	18.0399	1158.26	1212.51	1414.94
NODE_52_length_44425_cov_9.816970	\	Unknown host	0	2.22471	0	3.71612	0.326681	0.0683291	10.789	143.782	486.305	30.0351	46.6663	42.4843		0	0	0	0	0	0	689.578	1129.96	600.946	228.022	0	100.91
NODE_617_length_43133_cov_6.708765	M_bin.93	Firmicutes	0	0	1.86354	0	0	0	0.0446722	11.231	78.0747	5.99022	12.0246	66.8349		0	0	0	0	0	0	5.46334	0	3.54697	8.69823	0	0
NODE_419_length_42639_cov_8.691161	M_bin.118	Chloroflexi	131.218	69.1504	96.3874	71.0523	42.8859	297.009	0	0.127082	0.338724	0.029704	0.241552	0.0600757		429.687	439.871	797.959	153.485	894.48	8372.68	0	3.33037	2.69105	14.665	0	0
NODE_664_length_41765_cov_6.15883	\	Unknown host	4.55715	11.7334	10.627	107.26	582.62	55.0921	4.70582	13.2077	15.7921	5.03405	5.93618	4.64903		0	0	0	0	0	0	0	0	0	0	0	0
NODE_105_length_40604_cov_4.470041	\	Unknown host	95.2038	113.691	123.596	0.988984	1.19141	1.42042	0.0593183	0.0533805	0.0592834	0	0.0181184	0.0252346		625.027	111.202	542.204	0	0	0	0	0	0	0	0	0
NODE_714_length_40102_cov_23.963278	\	Unknown host	0.245489	1.8484	0.784326	1.22389	0.48253	0.15139	0.228231	11.3502	0.240102	36.4786	279.692	91.7136		0	0	0	0	0	0	5.28864	240.792	3.81506	1369.04	1487.38	1872.45
NODE_1021_length_39906_cov_52.7898	\	Unknown host	0.411159	1.85748	1.40121	0.670855	0.121225	0.0760667	0.241423	8.989	0.482563	35.166	294.763	90.2641		0	8.70364	0	0	0	0	7.67667	195.715	4.79224	1297.42	1239.12	1678.81
NODE_87_length_39846_cov_6.048079	\	Unknown host	114.31	130.219	143.489	1.0078	1.09267	1.82835	0	0	0.0604112	0	0.0184631	0		664.164	287.653	904.121	8.6444	0	3.69619	0	0	0	0	0	0
NODE_157_length_39739_cov_7.406912	M_bin.174	Actinobacteriota	206.526	132.849	188.023	213.779	26.6598	301.344	0.133341	0.736323	1.27205	0.0159358	0.0370256	0		915.258	454.491	5716.34	303.369	257.214	2490.53	0	0	0	0	0	0
NODE_113_length_39699_cov_5.432955	\	Unknown host	115.394	130.701	151.239	0.899137	1.706	1.83512	0.0121341	0.0272987	0.181905	0	0	0		984.552	323.714	756.224	0	0	7.41975	0	0	0	0	0	0
NODE_90_length_39393_cov_6.861964	\	Unknown host	186.598	94.1878	164.568	2.03877	4.91214	14.3327	0.0244567	0.0825323	0.305529	0.0160758	0.0186754	0.0130052		206.708	220.425	50.8066	17.4876	7.74549	11.2161	0	0	0	0	0	0
NODE_91_length_39329_cov_6.560999	\	Unknown host	117.064	127.847	158.438	0.680697	1.72205	2.31548	0	0.055111	0.122411	0	0	0		1004.17	256.109	661.56	17.5161	0	3.74478	0	0	0	0	0	0
NODE_93_length_39108_cov_3.332180	\	Unknown host	125.193	54.3341	119.031	2.50999	2.59767	7.52903	0.024635	0.110845	0	0.0647719	0.112869	0.0261999		183.923	71.0499	358.238	0	11.7029	0	0	0	0	0	0	0
NODE_116_length_39036_cov_8.547834	\	Unknown host	182.756	99.3744	160.164	1.94312	5.20492	12.0531	0.0123402	0.0555247	0.123329	0.0162228	0.0188462	0		187.739	266.928	25.6356	17.6475	7.81632	26.4102	0	0	0	0	0	0
NODE_179_length_38535_cov_20.9968	\	Unknown host	0	0.534322	0.544146	2.43153	0.251076	1.10282	193.297	2.16549	14.9295	0.52588	3.62734	0.545085		0	0	0	0	0	15.2877	22.6263	3.68506	137.964	6.49073	0	0
NODE_119_length_38512_cov_5.643376	\	Unknown host	150.052	78.0577	105.9	1.27442	1.63297	6.30561	0.0250162	0	0	0	0	0.0133027		296.012	234.486	545.673	26.8315	11.884	3.82422	0	0	0	0	0	0
NODE_361_length_38051_cov_5.605317	M_bin.150	Actinobacteriota	35.0999	22.4023	26.4513	234.051	134.254	396.482	0.417768	0.996836	1.39174	0.0166428	0.0386681	0.0403916		1505.12	1223.14	1998.74	1448.35	1964.57	6278.03	6.81231	16.7937	10.0517	0	0	0
NODE_519_length_37910_cov_13.388987	M_bin.150	Actinobacteriota	31.5083	23.246	25.3512	235.627	132.839	386.426	0.457442	0.743261	2.09538	0.050114	0.116436	0.0405418		1399.74	1273.5	1847.79	1517.34	2185.16	5905.12	4.35123	9.36452	4.03565	0	0	0
NODE_732_length_37789_cov_39.962643	\	Unknown host	0.0868385	2.17948	1.57218	0.118073	0.512065	0.160656	0.0254948	0.57357	0.127399	201.618	67.4181	41.6071		0	0	0	0	4.03713	0	0	0	3.03643	397.132	1496.64	5690.95
NODE_373_length_37148_cov_11.112959	\	Unknown host	186.656	127.039	166.517	205.509	30.082	262.303	0.142641	0.379253	1.74957	0.0170473	0.0396081	0.0137912		785.468	532.94	5037.5	389.434	176.592	2323.28	0	0	0	0	0	0
NODE_542_length_37050_cov_5.800655	M_bin.124	Proteobacteria	45.0824	32.7886	44.7106	155.472	80.1697	200.483	0.676087	0.55576	1.62425	0.102555	0	0.0138276		864.469	637.47	2295.83	529.915	341.765	1295.89	0	0	4.12933	0	0	0
NODE_869_length_36068_cov_5.088048	\	Unknown host	0.272946	0.685043	23.4484	0	0	0	0.0534227	3.42535	0.867608	14.573	22.3756	54.8989		0	0	0	0	0	0	0	0	50.901	225.377	51.4116	296.917
NODE_154_length_35325_cov_3.007722	\	Unknown host	132.841	112.262	139	1.01047	2.32807	3.95283	0	0	0.0681428	0.0179271	0.0416521	0.0580115		929.734	481.784	1019.83	0	0	41.6924	0	0	0	0	0	0
NODE_222_length_35074_cov_5.5433	\	Unknown host	0	0	0.0996402	0.127213	0	0.173092	52.8491	0.648867	0.823565	0.180554	0.314627	0.248313		0	0	0	0	0	0	5.37492	0	18.5383	3.56561	0	7.10073
NODE_976_length_33550_cov_14.235210	M_bin.65	Bacteroidetes	0.0978104	0	0.208333	3.59076	0.720954	8.68584	23.9779	36.4043	58.5463	18.1771	25.4802	55.5223		0	0	0	0	0	87.7963	75.8576	44.4422	302.107	141.648	0	14.8465
NODE_1020_length_32547_cov_25.518799	\	Unknown host	0.504123	21.3828	6.97947	2.19343	2.82405	0.373063	0.222008	0.266379	0.295836	118.261	19.5522	126.005		12.5094	117.387	92.24	169.328	32.8114	45.251	3.62015	4.36303	1.17516	268.971	769.141	2058.4
NODE_234_length_32054_cov_3.065843	\	Unknown host	67.7725	246.408	42.957	45.7962	37.2773	25.9478	0.435816	1.14952	0.300386	0.711234	0.275416	0.207777		8.46786	21.6714	0	0	9.51887	243.519	0	0	0	0	0	0
NODE_194_length_31512_cov_4.161080	\	Unknown host	271.9	208.828	296.777	8.35394	3.68439	16.8576	0.0305732	0.137564	0.152776	0.0602889	0.233461	0.0325155		469.436	1499	1206.75	43.7224	0	163.58	0	0	0	7.93731	0	0
NODE_963_length_31083_cov_30.252162	\	Unknown host	0	2.11976	0.449735	8.18215	34.0841	4.19931	91.6528	503.566	394.802	115.193	171.69	79.1142		0	0	0	0	44.173	47.3823	2391.9	2505.84	11533.5	450.623	79.5424	160.249
NODE_1438_length_30158_cov_5.70139	M_bin.91	Actinobacteriota	0	1.09239	0.695294	0	0.320817	0	0.0319459	0	0	22.8254	64.7423	14.6434		0	0	0	22.8427	30.3519	0	0	0	0	2624.94	686.6	301.425
NODE_750_length_29848_cov_22.560994	M_bin.164	Chloroflexi	2.19883	4.27696	3.74675	322.142	185.737	561.075	0.193666	0.290467	1.2097	0.0424333	0	0.0171641		1796	1582.57	2246.3	1430.95	1707.14	10292.9	0.7895	19.0302	3.84426	0	0	0
NODE_220_length_29410_cov_3.788407	\	Unknown host	152.305	73.0911	112.769	1.51712	1.80937	7.22497	0	0.110547	0	0	0	0		332.248	212.577	1054.81	0	0	25.0388	0	0	0	0	0	0
NODE_1524_length_29049_cov_5.25174	M_bin.51	Actinobacteriota	1.80745	31.0457	6.73716	5.37591	1.16573	1.25396	1.02813	0.186535	0.49719	97.1418	67.9484	159.837		9.34382	71.7396	34.4491	11.8574	15.7553	15.21	2.43365	2.44421	18.4333	2557.25	1000.07	2044.77
NODE_1224_length_29017_cov_9.678263	M_bin.50	Actinobacteriota	0	6.24437	1.80659	24.7565	29.6755	3.66141	3.2206	67.152	13.8537	37.2322	25.5309	53.9556		60.8018	95.7583	34.4871	225.538	63.0909	197.948	307.79	1636.98	100.177	331.862	1235.48	1570.68
NODE_302_length_28732_cov_7.63085	T_bin.186	Firmicutes	0	0.143325	0	1.08705	1.17859	0.422598	75.4624	20.1417	11.5615	3.15183	6.93894	3.81578		0	0	0	23.9764	0	0	219.804	101.318	91.8524	52.2317	0	4.33403
NODE_303_length_28446_cov_9.57809	M_bin.148	Chloroflexi	2.99937	25.3341	19.1656	209.556	42.1755	7.78995	23.8096	245.198	21.7477	331.553	89.6907	209.763		81.1061	231.991	246.255	2603.38	343.239	528.102	54.6752	688.902	20.1687	1283.75	1444.98	1427.1
NODE_307_length_28285_cov_3.30313	\	Unknown host	0	0	0	0.473239	0	0.107319	32.205	6.89665	1.70206	0.447781	0.416153	0.724502		0	0	0	0	0	0	39.9901	70.2863	81.1339	0	0	17.6101
NODE_1597_length_27955_cov_9.99192	\	Unknown host	0	12.8159	0.500058	14.5244	0.346099	0.217172	22.2978	98.9334	59.5866	36.9703	57.6334	38.8336		0	0	0	0	0	36.8788	815.987	1559.47	1685.61	782.884	22.1107	178.18
NODE_1598_length_27945_cov_6.79645	\	Unknown host	0.117429	15.6203	0.250119	14.8489	0.865558	0.434499	20.1166	95.0907	62.0198	31.4994	49.8352	35.8409		0	0	0	0	5.45926	42.1623	746.288	1514.3	1413.85	805.54	33.1779	155.963
NODE_250_length_27919_cov_17.351582	\	Unknown host	803.136	682.33	917.162	4.63462	5.54473	10.5464	0.172539	0.116451	0.344875	0	0.131753	0		3932.55	3757.04	3942.77	86.361	0	10.5504	0	0	0	0	0	0
NODE_316_length_27583_cov_5.46114	\	Unknown host	0	0.298591	0	6.79397	1.0523	7.59347	57.6315	7.26862	25.6571	1.65304	3.57399	1.70876		0	0	0	0	0	0	17.0866	10.2965	102.612	9.0679	0	9.02914
NODE_185_length_27564_cov_8.032551	\	Unknown host	168.696	202.286	227.077	12.4642	4.56311	23.6771	0	0.117951	0.0873293	0	0.0266899	0.0929317		2363.33	1940.52	2214.61	0	27.6736	229.755	0	0	0	0	0	0
NODE_297_length_27457_cov_3.468126	\	Unknown host	61.192	82.1895	78.7875	18.2004	2.11426	71.9715	0	0	0.0876696	0.0461285	0	0.0186588		1527.32	1492.68	14177.7	87.8141	27.7814	568.58	0	0	0	0	0	0
NODE_1356_length_27299_cov_36.677426	\	Unknown host	0.240415	3.31867	0	8.66253	35.2644	0.555976	0.176458	0.952766	0	9.1863	22.745	384.362		0	0	0	0	22.3538	377.65	14.6747	18.2063	0	494.761	2150.99	1099.33
NODE_163_length_27097_cov_3.933514	\	Unknown host	0.242207	1.51973	0.515892	1.3173	0.178529	5.93728	0.639984	0.599918	192.415	2.711	4.42543	2.77928		0	0	0	165.25	320.916	10517.2	8.69653	5.24056	8.4691	46.1528	0	4.59554
NODE_270_length_27065_cov_3.381555	\	Unknown host	54.4397	72.1205	78.25	19.618	3.21732	63.8171	0	0	0.0889394	0.0935931	0.108728	0.037858		1484.26	1514.3	13495.6	38.1797	11.2735	435.332	0	0	0	0	0	0
NODE_710_length_25553_cov_16.053744	M_bin.14	Actinobacteriota	2.05473	76.2268	12.5825	723.242	30.1013	78.641	90.7511	586.037	180.114	298.905	316.896	184.251		0	13.5924	39.1622	40.4388	53.7327	703.164	1407.28	516.821	7948.04	778.169	193.513	326.506
NODE_383_length_24510_cov_3.22002	\	Unknown host	0	0	0.142586	0.546127	0.197373	0	33.9419	22.1964	17.9726	2.19618	3.36174	2.8427		0	0	0	0	0	0	141.332	144.842	858.275	0	0	0
NODE_1569_length_24488_cov_25.919759	\	Unknown host	0	1.00899	3.42514	0.728823	0.3951	0.247919	0.275399	1.46043	0	45.7216	20.8495	134.794		0	0	0	0	0	0	0.962308	14.4973	21.8666	234.922	984.403	2186.62
NODE_243_length_24279_cov_4.067825	\	Unknown host	140.971	77.8521	123.359	1.10265	0.797002	6.50138	0.0198407	0	0.297435	0	0.0606022	0.0422022		67.0774	28.6114	123.652	0	6.28357	0	0	0	3.1507	0	0	0
NODE_1586_length_24268_cov_11.883487	\	Unknown host	0	1.01814	1.00805	0.183858	0.199341	0	0.0396994	0.491225	0.19838	159.336	71.1186	43.4458		0	0	0	0	0	0	0	0	4.72819	324.658	1146.15	5038.9
NODE_1387_length_24215_cov_4.486648	\	Unknown host	0.135517	0	0	1.28982	0.799108	0	0.0397863	0.223773	0.795257	42.628	13.4285	26.6153		0	0	82.6522	0	0	0	0	0	0	216.912	1467.73	493.679
NODE_1898_length_24074_cov_4.67641	M_bin.65	Bacteroidetes	0.272621	0	0	2.22407	0.401894	9.70902	21.1702	33.8525	50.5946	16.8354	24.6001	40.7527		0	0	0	0	0	36.7064	79.2874	73.7328	281.211	98.7016	0	15.5178
NODE_1910_length_23936_cov_61.5634	\	Unknown host	0.548386	59.871	8.03029	78.1048	194.426	33.48	82.8949	292.846	162.716	124.401	316.943	146.036		0	29.0213	0	57.561	12.7472	110.754	188.04	655.556	262.059	1593.55	0	187.288
NODE_341_length_23824_cov_5.309294	\	Unknown host	162.948	84.6974	125.421	1.49827	0.203056	4.96916	0	0	0.101039	0	0	0		68.3585	29.1578	42.0043	0	6.40358	0	0	0	0	0	0	0
NODE_258_length_23687_cov_2.930219	\	Unknown host	156.27	76.8424	123.343	2.44877	1.63384	7.56092	0	0.183009	0	0.0534702	0	0		326.581	234.611	1140.68	0	38.6437	18.6531	0	0	0	0	0	0
NODE_1085_length_23516_cov_8.658069	M_bin.153	Actinobacteriota	4.32589	6.12905	4.607	289.539	400.322	476.317	1.82312	1.10604	4.40156	0.161577	0.250274	0.501072		11732.7	9039.13	4595.88	43150.8	21882.2	23579.8	19.0396	129.83	26.0234	74.4531	0	0
NODE_1398_length_23288_cov_6.27099	\	Unknown host	19.3048	9.54883	24.0109	13.6032	611.14	12.5133	1.0963	4.28132	5.27157	1.63159	0.726583	0.439981		279.727	566.748	773.48	562.045	157.223	75.8905	0	0	0	0	0	0
NODE_1977_length_23232_cov_3.49855	M_bin.129	Proteobacteria	0	0	0	0	0.62469	0	0	0	0	1.36294	50.0967	3.24165		0	0	0	0	0	0	0	0	0	796.698	26.6057	562.809
NODE_1740_length_23061_cov_18.564977	\	Unknown host	1.28068	16.9642	3.48554	5.22398	0.419548	0.65815	0.375995	0	0.104382	44.6239	28.3604	73.7335		0	60.245	0	0	6.61545	0	0	0	13.2684	721.261	201.023	442.786
NODE_405_length_22895_cov_5.843964	\	Unknown host	228.468	263.503	282.544	11.1084	7.81792	32.0854	0	0.0473348	0	0	0	0		2139.89	1926.65	2797.36	0	13.3268	180.118	0	0	0	0	0	0
NODE_368_length_22883_cov_8.861657	M_bin.1	Proteobacteria	258.703	133.71	186.781	1.94986	2.53687	7.69393	0.0210511	0.142079	0.210387	0.0553489	0.257197	0		118.616	106.249	568.511	0	0	0	0	0	0	0	0	0
NODE_274_length_22834_cov_4.237343	\	Unknown host	56.9103	75.565	82.4948	16.0231	4.23719	61.4176	0.0421925	0	0.105419	0.0832015	0.096656	0.0224364		1438.33	1399.41	11175.5	75.4236	6.68122	380.547	0	0	0	0	0	0
NODE_386_length_22264_cov_3.201308	\	Unknown host	81.2131	60.668	84.9208	0.60122	1.73827	1.90879	0	0	0	0	0	0.0230109		377.932	218.406	449.475	0	0	33.0755	0	0	0	0	0	0
NODE_440_length_22245_cov_21.8884	\	Unknown host	0	0.370243	0.471312	1.60462	0	1.36458	202.429	2.14359	12.0114	0.540895	4.20011	0.299397		0	0	0	0	0	0	10.5934	0	24.0715	11.2439	0	11.1958
NODE_2094_length_22225_cov_12.9573	M_bin.65	Bacteroidetes	0	8.89382	0.628982	2.00758	0	0.136581	1.19209	45.8849	3.79078	75.1096	191.625	66.8716		0	0	0	0	0	0	23.3264	571.848	53.3491	1192.92	83.4337	358.588
NODE_1598_length_22051_cov_9.215561	\	Unknown host	0.74408	16.0605	3.96216	5.05856	0.438765	1.37659	0.502443	0	0	42.561	24.9219	69.9549		0	47.2533	45.3817	0	13.8369	0	0	0	13.8762	465.055	126.138	463.067
NODE_450_length_21994_cov_6.64133	\	Unknown host	0	0.374468	0.158897	5.27454	0.439902	8.28095	23.1723	32.0281	42.1365	14.4253	18.765	35.1264		0	0	0	0	0	26.7852	67.5	61.3364	306.066	79.6054	0	5.66179
NODE_457_length_21710_cov_7.45995	\	Unknown host	0.302307	0.379366	0	6.57666	2.67394	8.52909	76.6612	13.0787	35.8133	2.97531	7.35342	3.70489		0	0	0	0	0	13.5678	15.1962	42.516	107.468	28.8024	0	0
NODE_2158_length_21623_cov_10.6266	M_bin.65	Bacteroidetes	0	18.8542	1.93948	11.1428	0.894899	0.421151	1.49261	69.3151	1.66985	75.7071	179.846	57.9057		0	0	0	0	0	13.6224	0	1405.39	10.6131	1087.33	514.539	236.116
NODE_1638_length_21605_cov_21.531526	\	Unknown host	0.455664	21.729	5.0145	1.85868	2.23911	0.421502	0.24526	0.652095	0.334248	130.407	18.9666	128.404		37.6897	176.839	277.911	127.543	56.4902	68.1686	3.27216	3.28636	5.31098	260.482	586.491	2172.93
NODE_462_length_21548_cov_195.679	M_bin.65	Bacteroidetes	1.5229	1.14666	1.62186	2.07066	2.02053	2.95832	503.263	135.542	45.6897	17.9567	45.3058	30.1948		0	0	0	0	0	27.3396	346.673	494.258	449.077	325.012	0	52.0108
NODE_2166_length_21526_cov_10.6879	M_bin.65	Bacteroidetes	0	21.4261	2.43527	12.4367	0.224733	0	1.34269	73.6551	1.11825	75.2539	179.153	63.1646		0	0	0	0	0	0	4.37889	1919.68	19.545	906.317	1076.79	306.599
NODE_244_length_21175_cov_5.043699	M_bin.17	Bacteroidetes	0	108.517	0.165043	13.0642	2.05612	0.716769	19.0865	87.3638	229.972	67.4097	45.2353	40.5254		0	0	94.5182	0	0	69.5529	896.973	278.307	386.543	537.448	0	129.377
NODE_423_length_20947_cov_4.214889	\	Unknown host	117.651	57.7982	79.0818	4.04713	9.69968	79.5579	0	0.0517368	0.229832	0	0	0		0	149.231	143.321	98.6618	0	105.465	0	0	0	0	0	0
NODE_1786_length_20556_cov_7.359828	\	Unknown host	0	0.801328	5.61042	0.434117	0.235338	0	0.0703024	0.421767	0	48.8912	18.8609	103.903		0	0	0	16.7564	0	0	0	13.8163	9.30333	243.355	977.252	2180.83
NODE_2053_length_20405_cov_4.619718	\	Unknown host	0	0.403629	0.171271	0	0.711238	0	0.259683	2.49622	2.94921	6.82776	9.37403	46.4484		0	0	0	16.8804	0	0	16.1681	93.9499	0	232.898	0	122.054
NODE_327_length_20346_cov_5.641972	\	Unknown host	210.479	109.701	160.774	1.53509	3.09097	5.6694	0.023676	0.10653	0.236621	0	0	0		73.3735	102.426	98.3694	33.8587	0	0	0	0	0	0	0	0
NODE_2323_length_20223_cov_15.7608	\	Unknown host	0	1.01815	1.72812	0.220633	0.239213	0.300205	0.02382	0.53589	0	152.032	91.9647	47.2718		0	0	98.9677	0	0	0	3.49577	0	3.78261	531.829	2536.85	8947.01
NODE_1054_length_20024_cov_3.954580	M_bin.164	Chloroflexi	155.031	92.9558	127.581	89.7986	43.7278	306.068	0.0721702	0.0541216	0.120213	0	0.03674	0		74.5534	104.073	149.927	206.419	175.232	2427.18	0	0	0	0	0	0
NODE_1881_length_19878_cov_56.947773	M_bin.14	Actinobacteriota	0.165084	30.2461	4.74691	272.946	14.8452	31.305	60.0747	311.577	109.834	208.384	191.156	117.344		0	0	0	17.3279	23.0243	333.41	1199.71	339.328	9772.66	446.688	93.2848	219.257
NODE_347_length_19637_cov_2.952196	\	Unknown host	94.4172	76.9626	96.8152	0.68165	1.23176	3.4008	0	0	0	0.0322491	0.074928	0		677.293	265.311	254.803	0	0	0	0	0	0	0	0	0
NODE_1749_length_19600_cov_4.40059	\	Unknown host	16.7425	5.25258	11.4115	10.0164	429.461	6.9693	0.983086	4.25752	4.66691	1.77705	0.638091	0.392077		304.665	478.461	1021.13	562.359	256.859	150.284	0	0	0	0	0	0
NODE_2407_length_19573_cov_4.84502	\	Unknown host	0	0	0	0.455919	1.48294	0	0	0	0	2.65307	73.0306	13.6631		0	0	0	0	0	0	0	0	0	600.605	15.7897	674.383
NODE_2222_length_19279_cov_3.894369	\	Unknown host	1.53192	4.48563	1.26892	24.3008	6.27315	5.51082	2.52362	12.3107	1.87288	21.2526	21.8655	36.7514		14.079	36.0317	207.627	0	15.8264	122.229	4.88926	394.066	7.93566	1206.56	384.732	1782.72
NODE_361_length_19277_cov_7.039420	\	Unknown host	648.579	326.844	428.939	162.716	205.279	769.076	0.199912	0.393532	2.12281	0.295662	0.267146	0.318917		4892.95	3441.38	3841.5	3895.26	3885.79	25770.1	0	29.4659	3.96823	12.9751	0	0
NODE_2453_length_19276_cov_4.79663	M_bin.93	Firmicutes	0	0.854539	0.362604	3.24061	0.250965	0.47243	1.99922	7.98349	309.447	32.9187	38.5473	20.8104		0	0	0	0	0	0	40.3427	44.2011	13.8895	45.4151	16.033	167.963
NODE_2231_length_19238_cov_46.363864	\	Unknown host	0.85288	2.35462	0.18166	38.9641	3.26899	3.47133	13.271	67.5994	21.3963	217.686	168.108	185.054		0	0	0	0	103.091	145.456	12.2492	107.03	123.265	273.028	32.1293	323.645
NODE_553_length_19014_cov_2.386201	\	Unknown host	142.728	66.0564	103.663	1.64263	0.76327	3.99116	0.0253346	0.113993	0	0	0	0		128.477	54.8008	0	36.2306	0	38.7289	0	0	0	0	0	0
NODE_559_length_18885_cov_2.637017	\	Unknown host	57.6898	212.606	50.8904	43.9452	45.8528	23.4676	0.255077	0.573858	1.4021	0.536531	0	0.162768		0	36.7834	0	0	48.4699	218.363	0	0	0	0	0	0
NODE_2508_length_18865_cov_6.40957	\	Unknown host	0	15.2802	0.185252	17.0291	0.769298	0.321815	17.7721	91.1679	58.1849	29.037	47.7325	29.4652		0	0	0	0	8.08688	124.911	699.518	2137.77	1200.25	742.472	16.3823	244.232
NODE_310_length_18855_cov_2.809768	\	Unknown host	0	1.74724	0	2.83969	0	0	1.02193	3.04629	146.305	3.05638	7.29633	5.43425		0	0	0	0	0	0	47.4924	33.8911	18.2567	66.3273	0	72.6481
NODE_532_length_18844_cov_6.593758	\	Unknown host	409.757	113.2	260.569	0.710336	2.05375	13.6924	0	0.115021	0.383222	0	0	0		367.301	368.634	159.315	0	0	15.6313	0	0	0	0	0	0
NODE_1155_length_18711_cov_5.110950	\	Unknown host	4.91065	16.5064	17.1835	258.492	0.258543	0.162232	2.39427	71.2989	2.44432	408.036	778.223	934.683		130.557	18.5627	53.4826	0	0	23.6137	10.0754	18.9733	132.869	1697.68	1800.37	2362.6
NODE_2546_length_18621_cov_9.05129	M_bin.65	Bacteroidetes	0.352456	1.3269	0.938398	1.19807	1.55876	0.978095	590.518	136.536	48.6057	16.1881	46.7776	27.0725		0	0	0	0	0	0	665.657	930.371	671.664	275.359	0	46.8116
NODE_2323_length_18602_cov_5.102578	\	Unknown host	0.352816	0.885501	25.7384	0.479718	0	0	0.103583	2.44687	0.51761	15.0472	21.0398	52.5754		0	0	0	0	0	0	0	0	41.1223	188.242	66.4557	133.884
NODE_1170_length_18588_cov_2.995403	\	Unknown host	2.29503	8.19705	10.7167	238.359	0.520508	0.326611	1.58083	34.0488	4.403	480.85	795.128	886.241		116.819	56.0567	0	0	0	0	10.142	26.7384	80.2489	1365.78	581.925	1534.13
NODE_2553_length_18569_cov_3.55582	\	Unknown host	0	0	0	0	0	0	0	0	0	0.545662	51.7817	2.86933		0	0	0	0	0	0	0	0	0	134.698	133.147	187.771
NODE_1174_length_18517_cov_6.408893	M_bin.164	Chloroflexi	51.9248	32.9139	54.1666	206.262	87.7806	348.846	0.520292	0.702315	1.42996	0.170998	0.27811	0.0830016		51.3042	150.058	378.3	279.023	370.749	3793.91	0	23.0065	16.5244	0	0	0
NODE_2584_length_18344_cov_12.5486	\	Unknown host	0	0.673466	0.571541	0	0.263716	0	0.0787798	0.531704	0	157.248	65.0498	39.8535		0	0	0	0	8.31656	0	0	7.74115	6.2551	320.422	623.361	2559.21
NODE_1194_length_18310_cov_3.249739	M_bin.124	Proteobacteria	35.3066	31.2619	39.3187	143.774	70.8071	168.437	0.868187	0.532691	1.44613	0.0691725	0	0		674.495	588.047	1530.31	658.414	191.636	1584.59	0	0	0	0	0	0
NODE_2595_length_18277_cov_3.31522	\	Unknown host	0	0	0	0	0	0	0	0	0	4.15785	48.9864	17.0426		0	0	0	0	0	0	0	0	0	239.487	0	1294.51
NODE_385_length_18249_cov_3.324242	\	Unknown host	76.9631	80.7854	94.9866	23.4719	20.4118	49.2363	0.0527933	0.118772	0.923339	0.0694038	0.241881	0.0280735		1784.83	1598.74	658.038	1113.61	342.754	589.145	3.87391	0	0	6.85298	0	0
NODE_1573_length_18229_cov_2.987700	\	Unknown host	14.4014	5.42172	10.5443	88.1161	27.8648	179.177	0.264256	0.237804	0.264101	0.0694799	0	0		14.8899	0	439.173	1190.41	769.95	2892.4	0	0	4.19638	0	0	0
NODE_2605_length_18197_cov_5.61399	M_bin.65	Bacteroidetes	0.360668	11.0888	0	7.11072	0.265846	2.3354	11.383	22.3929	56.6169	81.3648	93.269	61.9945		0	0	0	0	0	32.3742	62.1597	409.693	199.678	316.138	135.869	328.473
NODE_2606_length_18197_cov_9.49619	\	Unknown host	0	3.39453	1.34437	2.94237	0.797538	1.1677	2.54132	5.30044	144.717	64.6603	77.7039	49.438		0	0	0	1078.93	0	469.426	24.6049	35.1166	31.5282	536.06	645.38	711.691
NODE_2135_length_18166_cov_50.530082	\	Unknown host	0.180642	4.08039	0.769521	54.2811	1.5978	4.01037	19.7553	110.545	34.8497	312.315	216.339	244.171		0	0	0	0	50.3883	121.61	19.458	191.516	204.23	344.215	51.038	418.147
NODE_567_length_18159_cov_2.87591	\	Unknown host	0	0	0	0	0	0	28.4374	3.46145	1.19303	0.139495	0.162053	0.42319		0	0	0	0	0	0	20.7633	43.0101	50.5506	0	0	13.715
NODE_2417_length_18096_cov_4.295105	\	Unknown host	0.362681	2.27565	5.40749	2.95879	0.53466	0	1.33099	0.958206	0.798125	29.2561	18.4977	54.6683		0	0	0	0	0	0	0	31.3889	23.2497	214.239	68.314	137.628
NODE_2630_length_18026_cov_3.15468	\	Unknown host	0	0	0	0	0	0	0	0	0	3.02128	47.2605	18.5304		0	0	0	0	0	0	0	0	0	284.448	34.2896	870.421
NODE_573_length_17977_cov_3.99312	\	Unknown host	0.182541	10.5373	0.194403	12.1617	0.269099	0	15.5417	72.7029	48.3384	23.8134	34.1302	24.6225		0	0	0	0	0	81.926	530.891	1038.74	902.102	354.79	17.1915	110.831
NODE_582_length_17848_cov_3.820666	\	Unknown host	199.488	110.518	134.912	3.49989	3.25253	6.97312	0	0.36432	0.404607	0.0709631	0.453412	0.258338		1209.02	1109.24	841.028	0	17.0954	33.0072	0	0	0	7.00695	0	0
NODE_2663_length_17766_cov_5.43143	\	Unknown host	0.184709	19.7023	3.73752	9.04125	4.08443	0.341722	7.10394	6.28303	7.72302	105.902	121.206	83.8573		0	0	0	0	0	0	396.597	439.615	75.3504	675.772	365.31	511.672
NODE_2469_length_17720_cov_6.049770	\	Unknown host	0	5.34506	0.986112	0.503595	0	0	1.79419	5.56544	74.578	42.5995	19.7621	50.7399		0	0	0	349.887	0	91.4256	26.5971	20.0344	12.9507	134.094	209.29	477.863
NODE_412_length_17676_cov_8.466576	\	Unknown host	209.598	247.65	287.475	15.3979	6.56837	27.477	0.0272523	0.183933	0.136182	0	0.0832407	0.0289836		3301.49	2809.9	3396.85	97.4328	25.8926	533.255	0	0	0	0	0	0
NODE_600_length_17641_cov_3.862672	\	Unknown host	106.402	49.2547	78.846	1.26463	6.03295	63.3224	0	0.0614325	0	0	0	0		53.8518	59.0659	56.7265	117.151	25.9439	91.835	0	0	0	0	0	0
NODE_1993_length_17551_cov_6.44642	\	Unknown host	263.069	134.444	192.351	50.336	157.937	80.0778	0.192125	0.49398	0.685757	0.036082	0.209584	0		1515.58	1424.85	513.156	1942.91	565.001	688.098	1.34266	0	0	7.12552	0	0
NODE_2292_length_17315_cov_5.344099	\	Unknown host	0	4.28094	0.605506	5.92681	16.2045	0.350623	0.0834615	0.125178	0	54.7875	34.5428	29.3216		0	0	0	0	8.81079	17.0116	5.44383	12.3018	0	693.374	606.86	381.164
NODE_2318_length_17166_cov_5.862659	M_bin.138	Planctomycetota	0.191165	3.35852	1.6287	29.8913	67.9169	7.07333	2.83426	5.74505	3.36546	27.4471	25.9713	48.5573		411.112	1598.44	991.034	943.079	453.251	566.257	28.8282	53.7704	82.4403	757.675	3456.72	3402.22
NODE_632_length_17163_cov_7.700012	\	Unknown host	568.433	252.653	464.464	9.3589	7.04656	41.2093	0	0.0631435	0.280504	0.147591	0.0857287	0.0298499		434.906	263.081	349.838	0	35.5553	94.3927	0	0	0	0	0	0
NODE_2770_length_17116_cov_8.67521	\	Unknown host	0.766894	98.8845	7.35055	81.3332	13.8492	16.1388	11.0043	131.636	47.1134	255.848	175.066	194.497		0	0	0	0	0	0	384.122	4003.08	207.82	1117.91	1390.34	2473.63
NODE_638_length_17076_cov_5.240620	\	Unknown host	288.067	125.161	206.707	0	12.7484	21.5096	0.0564198	0	0	0.0741713	0.0861655	0		5976.64	4413.8	2344.14	161.37	17.8682	43.1244	0	0	0	0	0	0
NODE_2788_length_17023_cov_7.97542	\	Unknown host	0	11.3697	1.23179	5.50426	2.27344	2.31814	36.9002	59.461	40.1591	82.4749	122.217	60.1607		0	0	0	0	0	0	350.229	746.597	415.664	1197.49	108.93	204.824
NODE_2348_length_17019_cov_4.508392	M_bin.14	Actinobacteriota	0	40.6503	0	2.88386	0.284247	0.178361	4.81174	22.2235	57.5655	16.0374	11.7578	9.06084		0	0	0	0	0	17.3075	239.541	91.7821	105.626	58.7861	0	7.31685
NODE_2802_length_16969_cov_5.19289	M_bin.65	Bacteroidetes	0.580153	13.59	0.411902	2.10353	0	0.894431	1.58971	27.2066	2.5534	39.6333	90.8275	31.9724		0	0	0	0	0	0	2.77742	673.657	74.3815	383.236	109.276	205.476
NODE_2367_length_16909_cov_32.443486	\	Unknown host	1.74664	83.0472	10.3341	8.97174	4.00535	3.05186	0.427328	0.32046	0.854153	184.788	30.3252	145.22		0	0	59.1822	0	27.0671	8.71006	0	0	6.78595	783.983	2412.61	3836.88
NODE_2851_length_16806_cov_4.47567	\	Unknown host	0	0	0	0	0	0	0.0859893	0	0	14.6958	68.4202	23.9604		0	0	0	0	0	0	0	0	0	439.042	257.452	881.74
NODE_2852_length_16803_cov_5.20827	\	Unknown host	1.75765	134.547	15.5989	11.6837	4.60642	3.79372	0.430023	0.193489	0.716284	181.506	35.9456	152.173		8.07679	41.3411	59.5555	20.499	0	8.765	0	0	0	1049.42	3365.86	4594.76
NODE_2681_length_16691_cov_283.649409	\	Unknown host	3.93211	22.6983	21.3569	96.7702	0.869499	1.09119	2.25113	116.937	4.03811	320.45	624.035	1295.72		138.227	83.2371	479.641	0	0	26.4714	15.5302	72.3162	137.492	2052.99	2647.8	2335.18
NODE_2885_length_16650_cov_2.84363	\	Unknown host	0	0	0	0	0	0	0	0	0	0.836759	41.1363	3.44619		0	0	0	0	0	0	0	0	0	60.0889	37.1234	7.47901
NODE_664_length_16630_cov_2.705402	\	Unknown host	140.891	73.2973	102.553	0.536603	0.290896	2.00786	0.0289665	0	0.144747	0	0.0442382	0		40.8041	83.5424	0	0	0	0	0	0	0	0	0	0
NODE_624_length_16623_cov_3.93367	\	Unknown host	0	0	0.840951	0.805244	0	0	39.382	4.69402	3.76501	0.609541	0.752366	0.339015		0	0	0	0	0	0	41.1108	12.8139	92.036	0	0	0
NODE_459_length_16564_cov_5.578439	M_bin.26	Zixibacteria	124.217	118.837	164.148	18.5866	18.3995	48.0141	0	0.196281	0	0.076464	0	0		1491.19	712.94	724.978	374.306	55.2616	213.395	0	0	0	0	0	0
NODE_668_length_16544_cov_2.729827	\	Unknown host	129.127	83.8838	99.706	2.15757	0.292408	3.85311	0.029117	0	0	0	0	0.0619335		90.2356	0	120.976	0	9.22141	0	0	0	0	0	0	0
NODE_679_length_16516_cov_2.698910	\	Unknown host	85.6347	122.673	136.693	9.45537	2.34323	12.4979	0	0	0	0.153372	0.178174	0.186115		1101.1	252.357	1878.3	0	0	80.2558	0	0	0	0	0	0
NODE_2916_length_16478_cov_21.1615	\	Unknown host	0.398293	56.4797	6.36263	20.0375	2.93579	1.47373	19.1773	10.2599	2.77556	153.38	287.209	186.109		0	0	0	0	0	53.6273	334.641	693.73	9.28459	918.332	168.799	581.895
NODE_679_length_16462_cov_2.682638	\	Unknown host	68.7724	88.3041	91.9232	21.6832	24.0969	52.9215	0.117048	0.394994	0.146224	0.153875	0.0893793	0.093363		1904.39	1941.08	1094.21	1360.04	583.842	778.351	0	0	2.3234	7.59689	0	0
NODE_2919_length_16461_cov_3.97757	\	Unknown host	0	2.00135	0	0	0	0	2.60448	44.637	5.70309	27.8532	57.3403	24.4315		0	0	0	0	0	0	14.3157	276.054	67.3827	463.439	18.7748	83.2136
NODE_2930_length_16414_cov_16.3604	\	Unknown host	0.59977	55.4455	116.89	1.35916	0.589448	0.554804	0.146738	0.396149	0	399.78	154.047	144.73		33.0728	0	0	0	0	0	0	8.65137	9.32079	6864.82	7380.8	4946.42
NODE_2765_length_16379_cov_3.966032	\	Unknown host	0	2.51421	4.9075	0.544826	0.590708	0	0	0	0	12.6817	2.91955	42.1324		0	0	0	0	0	0	0	0	0	229.062	452.851	5633.64
NODE_695_length_16350_cov_4.608824	M_bin.2	Zixibacteria	148.121	135.252	188.312	28.6541	36.393	80.0189	0.147313	0.19885	0.147226	0.0774648	0	0.0626683		2888.6	1529.52	795.672	484.54	74.6466	225.196	0	0	0	0	0	0
NODE_642_length_16328_cov_4.77226	\	Unknown host	0	0	0.428072	2.45938	2.37021	6.50681	53.635	10.9515	29.7797	1.86166	7.47936	2.54149		0	0	0	0	0	9.01998	5.77291	17.3939	79.644	15.3185	0	15.253
NODE_2786_length_16266_cov_25.437867	\	Unknown host	2.21916	369.118	30.0793	71.5938	60.3734	9.89072	3.37607	1.79889	1.18389	155.808	55.4949	112.094		50.0606	85.4118	123.043	84.703	37.516	117.707	8.69236	8.73009	0	668.894	455.997	1600.01
NODE_400_length_16195_cov_36.893203	\	Unknown host	8.10507	132.733	21.3636	136.377	111.12	40.2986	4722.65	1909.63	1395.39	1058.56	1495.48	919.444		0	0	0	85.0743	0	272.822	37642.9	15524.4	16236.7	15266.7	954.159	1876.15
NODE_2217_length_16167_cov_4.84298	\	Unknown host	15.6293	5.85851	13.8347	16.2831	468.889	6.94713	0.953472	4.02201	6.40238	1.01844	1.09212	0.380266		587.617	644.512	247.594	596.552	264.22	91.0981	0	0	0	0	0	0
NODE_406_length_16051_cov_61.564882	\	Unknown host	6.13334	87.4865	16.9829	99.2388	99.1571	36.4996	3146.36	1411.13	1023.24	770.298	1070.82	670.594		0	21.639	0	0	0	165.162	23584.1	8789.52	10236.9	9201.67	346.579	1303.36
NODE_3000_length_16043_cov_5.23338	T_bin.189	Firmicutes	0.204547	4.10698	0.217838	1.94683	1.5077	0.756846	21.5289	42.3549	24.7571	47.2893	75.251	30.6564		0	0	0	0	0	0	226.205	416.017	324.236	802.917	38.528	93.1438
NODE_719_length_15996_cov_3.350947	M_bin.2	Zixibacteria	147.501	133.869	182.429	30.6829	39.9202	89.1907	0.0903436	0.20325	0.451452	0.0395896	0	0		2782.84	1302.8	688.161	495.263	152.597	460.36	0	0	0	0	0	0
NODE_492_length_15994_cov_3.931928	\	Unknown host	110.794	131.054	164.753	8.64809	3.02463	26.7605	0	0.135517	0	0	0.275984	0.480474		831.562	629.767	1626.77	0	0	119.709	0	0	0	0	0	0
NODE_1449_length_15951_cov_11.457923	M_bin.14	Actinobacteriota	0.411453	50.3426	4.1628	460.703	15.7705	39.3927	54.7215	322.313	78.3216	130.577	149.94	79.6847		0	21.7747	0	107.97	0	397.026	373.766	280.429	1815.16	337.131	0	202.976
NODE_2878_length_15935_cov_5.928138	\	Unknown host	0	0	25.4405	0	0	0	0.0604596	4.69266	0	15.1414	21.1909	61.0854		0	0	0	0	0	0	0	0	43.2044	133.418	0	171.921
NODE_660_length_15897_cov_7.6323	\	Unknown host	0	83.4122	2.41823	19.3664	10.0422	1.14569	78.9975	2.99957	10.2966	18.8026	6.34008	10.6027		0	0	0	0	38.3869	250.142	20.753	1045.13	67.3675	86.5358	38.8818	140.999
NODE_725_length_15889_cov_6.560671	\	Unknown host	310.207	356.365	431.981	23.5884	14.9187	51.0091	0	0.272826	0	0.0797123	0.0926025	0.225703		4441.53	3366.38	4408.7	43.3564	57.6092	695.19	0	0	0	0	0	0
NODE_3054_length_15763_cov_7.46316	\	Unknown host	3.53906	371.753	31.0391	79.5395	65.6757	9.43605	3.26988	1.9938	0.916251	166.123	61.0462	117.751		17.2194	110.172	0	87.4059	77.4263	84.0897	8.96974	9.00866	4.85287	848.914	490.154	1453.57
NODE_3071_length_15703_cov_4.22398	\	Unknown host	0	3.14693	0	0.568281	0.616137	0	0.0613529	0	0	19.3172	37.9483	17.2914		0	0	0	0	0	0	0	13.5646	2.43571	788.445	1495.76	2172.83
NODE_3074_length_15697_cov_2.90024	\	Unknown host	0.41811	3.14813	1.33584	35.5311	38.2151	7.34852	0.920645	2.14026	1.2268	23.8834	28.0737	7.57194		34.5835	22.127	0	702.187	485.949	778.754	1.50124	9.04655	0	3680.82	689.101	214.193
NODE_752_length_15616_cov_5.859380	\	Unknown host	189.336	82.2761	129.353	33.7154	130.729	65.5078	0.215931	0.277595	0.154146	0	0.0471107	0		669.186	845.187	192.247	1080.8	332.159	348.956	1.50903	0	0	16.0169	0	0
NODE_2329_length_15605_cov_3.86541	\	Unknown host	2.52345	2.9028	5.15091	54.0398	362.394	36.7647	3.24125	5.62526	9.8723	2.80012	2.31005	2.42943		0	0	0	0	0	0	0	0	0	0	0	0
NODE_763_length_15592_cov_4.734848	\	Unknown host	202.255	126.773	141.208	8.01257	8.37707	18.6897	0	0.0695056	0	0.0406154	0.0943665	0		522.246	245.036	385.086	44.1823	29.3533	170.024	0	0	9.81217	0	0	0
NODE_2974_length_15573_cov_53.082332	\	Unknown host	0.42144	74.0414	15.7089	134.947	337.045	46.7813	117.234	440.229	289.358	198.16	515.019	229.164		0	0	0	44.2361	0	151.316	190.663	838.909	299.637	1541.87	138.918	199.906
NODE_3132_length_15406_cov_2.97909	\	Unknown host	0	1.6038	0.226845	54.1586	59.6615	7.68436	1.8448	2.18069	0.781236	30.706	34.8118	9.1449		44.0459	293.084	0	1207.32	683.277	1166.3	15.296	18.4348	4.96533	3125.28	240.726	371.814
NODE_433_length_15403_cov_3.723406	\	Unknown host	0	20.3188	1.36134	9.84893	6.28138	3.54732	18.5767	35.4607	210.662	51.7622	73.4582	32.928		0	0	0	22.3622	9.90449	95.6166	171.349	110.631	129.123	276.053	60.1932	226.366
NODE_2696_length_15389_cov_3.126750	\	Unknown host	0	2.67595	0.454192	9.27801	34.579	3.7478	0.845164	1.69014	2.81556	40.6573	14.6763	12.6173		52.9135	451.397	650.277	380.503	237.924	220.118	0	0	4.9708	707.014	3313.64	954.838
NODE_3018_length_15371_cov_77.368779	M_bin.14	Actinobacteriota	0	4.28654	1.13681	69.9569	2.51778	7.70186	25.2906	132.338	65.6166	370.176	270.131	277.571		0	0	0	0	59.5507	105.397	171.705	309.487	1741.82	504.439	40.2124	648.106
NODE_438_length_15345_cov_4.455136	\	Unknown host	0	7.51415	24.8244	0	1.26102	0.197818	3.07643	22.0348	223.851	10.3998	9.92414	10.7504		0	0	0	0	0	0	66.0342	87.9136	14.9552	48.8993	0	0
NODE_790_length_15335_cov_3.153059	M_bin.164	Chloroflexi	140.592	92.1084	161.35	363.99	218.93	668.071	0.596839	1.13073	2.51153	0.454256	0	0		309.749	339.74	1435.65	853.531	795.873	8086.62	0	46.3005	19.9532	0	0	0
NODE_439_length_15334_cov_10.231244	\	Unknown host	3.21006	24.4385	3.41866	336.37	53.632	29.2981	110.14	149.124	511.915	16.2717	24.3244	35.0474		0	0	0	449.256	198.981	1421.49	6203.99	5778.68	6208.36	505.656	161.238	64.967
NODE_3166_length_15278_cov_3.11793	\	Unknown host	0	3.50401	0	4.38067	0	0	0.441417	33.1972	2.67846	30.7145	50.4161	31.3196		0	0	0	0	0	0	69.4086	2653.62	25.0346	261.94	505.714	643.901
NODE_3174_length_15247_cov_13.636	M_bin.65	Bacteroidetes	2.36748	3.24105	4.58422	6.43804	2.85554	2.78725	1020.83	326.96	119.355	41.3267	122.943	80.0711		0	0	0	0	0	9.65949	432.754	665.918	745.039	459.327	0	171.511
NODE_2788_length_15069_cov_80.662258	\	Unknown host	0	10.3846	2.78302	187.428	5.13648	12.4894	39.831	234.812	101.755	704.927	463.358	552.465		0	0	0	68.5735	30.3721	205.246	106.339	315.689	1121.88	1361.06	410.183	743.731
NODE_3124_length_14977_cov_9.567213	\	Unknown host	0.219105	0	0	12.2145	0.323002	0.405357	6.40053	14.8337	50.7884	20.465	25.4445	37.7642		0	0	0	0	0	9.83363	26.748	47.4072	199.194	91.8516	0	58.2011
NODE_830_length_14917_cov_4.113173	\	Unknown host	150.471	104.076	120.421	2.09378	3.56731	21.1634	0.0968785	0	0	0	0	0		163.763	162.988	603.768	23.0907	10.2272	9.87318	0	0	0	0	0	0
NODE_727_length_14900_cov_2.89413	\	Unknown host	0	0	0.469098	0.598907	0.649343	0	27.5125	5.74596	1.61553	0.425016	0.394996	0.618902		0	0	0	0	0	0	28.4678	28.5913	35.9376	0	0	0
NODE_550_length_14865_cov_4.129148	\	Unknown host	393.167	141.007	251.323	2.70143	3.90523	4.90094	0	0	0	0	0	0		1031.67	186.923	538.56	278.058	0	0	0	0	0	0	0	0
NODE_2167_length_14821_cov_2.435810	\	Unknown host	31.6618	15.8375	22.8725	59.0057	25.4593	148.284	0.065004	0.146243	0.974487	0	0	0		36.6276	234.348	270.079	92.9612	144.108	953.965	0	0	0	0	0	0
NODE_3173_length_14810_cov_11.992998	\	Unknown host	0	12.5126	0	16.8713	0.653289	1.22978	16.816	81.225	49.4107	30.4023	38.0507	33.1741		0	0	0	0	0	19.889	711.246	1064.31	1415.25	582.657	62.6033	92.4903
NODE_465_length_14787_cov_3.889093	M_bin.14	Actinobacteriota	0.443841	120.864	0	5.73309	1.30861	0	9.5124	49.2505	195.02	26.0813	20.1993	17.0806		0	0	0	0	0	79.6799	1039.05	312.106	336.256	270.638	0	101.055
NODE_814_length_14722_cov_2.144088	\	Unknown host	96.293	110.209	136.496	40.0058	60.7904	65.7744	0.294485	0.515291	0	0.258093	0.0999431	0		1806.82	1179.62	0	1567.57	404.143	1200.47	0	0	10.392	0	0	0
NODE_2188_length_14720_cov_2.451816	\	Unknown host	106.338	53.9931	79.7722	4.24361	10.1879	70.5263	0	0.073623	0.327058	0	0	0		64.5381	0	407.899	46.7996	62.1843	70.0372	0	0	0	0	0	0
NODE_3314_length_14712_cov_3.26682	M_bin.44	Proteobacteria	0	0	0	0	0	0	0	0	0	70.163	44.5049	10.9692		0	0	0	0	0	0	0	0	0	1207.08	147.048	643.28
NODE_3316_length_14709_cov_5.23326	\	Unknown host	0	2.79966	0	8.19023	0	0	5.82941	36.176	9.49176	24.153	64.0201	21.2114		0	0	0	0	0	10.0128	158.606	781.99	301.635	748.201	42.0222	279.376
NODE_849_length_14695_cov_2.907646	\	Unknown host	117.461	65.2943	101.787	13.6634	13.168	82.2141	0.0655614	0	0	0	0	0		0	165.45	612.889	117.198	62.2901	170.38	0	0	0	0	0	0
NODE_856_length_14626_cov_2.457562	\	Unknown host	158.401	79.9616	117.082	109.518	178.607	93.3942	2.00905	1.03735	4.1145	0.346383	0.150899	0.0700552		7627.32	7266.66	2189.44	4757.13	1439.43	1349.33	0	0	0	0	0	0
NODE_2912_length_14609_cov_5.634183	\	Unknown host	0	3.38259	1.91377	12.5221	19.206	4.57125	2.20923	63.2034	8.73288	26.7459	17.8268	34.7878		18.5796	71.3247	136.999	306.508	73.0996	110.895	364.548	1346.26	18.3267	214.012	655.802	1048.44
NODE_747_length_14588_cov_12.1743	\	Unknown host	0	0	1.19783	1.22343	2.65292	0.62425	81.8924	89.8157	78.3791	17.2774	31.973	36.3831		0	0	0	0	0	0	3347.05	637.595	1014.66	462.932	0	128.042
NODE_3356_length_14573_cov_10.6425	\	Unknown host	0	0.565158	0	0	0.663913	0	0.330551	1.63605	0.330357	149.834	97.0273	437.75		0	0	0	0	0	0	12.9363	9.74429	2.62457	1707.74	1208.81	1221.93
NODE_753_length_14535_cov_10.6887	\	Unknown host	0	0	0.961756	0	2.66259	0	75.8278	55.9946	36.5999	9.80301	19.9421	18.2226		0	0	0	0	0	0	2512.95	923.243	684.172	180.685	106.313	111.375
NODE_2943_length_14503_cov_5.505693	\	Unknown host	0	0	0	0	0.667117	0	0.0664293	0.298899	0	68.3795	30.2328	1.34234		0	0	0	0	168.306	0	0	0	0	551.875	1172.02	51.5171
NODE_3385_length_14430_cov_6.59047	\	Unknown host	0	1.4269	0	0.927621	0	0.420723	0.567505	0.150205	0	72.0608	107.625	65.7523		0	0	69.3494	0	0	0	0	14.7613	0	294.667	192.756	466
NODE_3391_length_14421_cov_134.216	\	Unknown host	5.23372	10.2801	16.2368	96.8422	0.670911	0.841972	1.53656	59.1427	3.33839	324.783	625.643	809.236		94.1088	0	138.785	0	21.1579	40.8511	8.17038	29.541	61.0013	1517.61	1500.15	1709.73
NODE_891_length_14363_cov_2.594644	\	Unknown host	166.327	95.7613	125.552	3.10649	11.4515	41.4232	0.0670768	0.150906	0	0	0	0		0	290.185	0	47.9628	63.73	41.016	0	0	0	0	0	0
NODE_3415_length_14348_cov_3.37631	\	Unknown host	0	0.57402	5.60217	1.55487	0.337162	0	0.10072	1.28404	0	54.8179	30.9696	158.25		0	0	0	0	0	0	0	39.5884	13.3286	1237.7	1529.32	1527.49
NODE_894_length_14346_cov_6.214852	\	Unknown host	184.366	130.034	191.231	9.01951	12.8139	30.2579	0.0671563	0.151085	0.167792	0.0441429	0.153844	0.107134		113.521	145.264	69.7555	96.0393	116.977	51.3308	0	0	0	0	0	0
NODE_588_length_14336_cov_3.042916	\	Unknown host	75.7666	89.0476	99.2171	20.2302	25.9832	45.3126	0.168008	0.453571	0	0.0441737	0.153951	0.0714723		1666.13	2713.49	1465.89	1321.46	436.308	595.852	4.93129	0	0	0	0	0
NODE_3454_length_14219_cov_9.63399	M_bin.68	Proteobacteria	0.923142	25.1964	60.7083	14.1208	14.2893	2.13483	4.81068	4.80168	2.37007	354.917	158.115	586.932		0	0	0	0	0	0	66.2916	34.9541	72.6277	2330.75	9628.67	8276.01
NODE_907_length_14216_cov_3.828788	\	Unknown host	243.992	154.397	191.751	3.45248	7.14615	7.04643	0.0677704	0.152466	0	0.0890932	0.1035	0		610.982	317.618	703.933	145.376	21.463	0	0	0	0	0	0	0
NODE_3456_length_14210_cov_4.90376	\	Unknown host	0	0.289797	0	10.6758	0	0	6.7799	16.1683	50.8194	23.3077	30.7008	35.4401		0	0	0	0	0	10.3644	43.1168	29.9797	223.404	149.614	0	26.2897
NODE_913_length_14151_cov_2.794406	\	Unknown host	129.629	82.3546	101.255	13.558	11.6231	95.4566	0	0	0	0	0	0		230.171	319.077	141.433	219.066	43.1231	208.152	0	0	0	0	0	0
NODE_3056_length_14098_cov_5.232945	\	Unknown host	0	1.1684	1.48735	5.69679	17.5002	0.430631	0.0341688	0	0	34.6329	20.0384	14.1724		0	0	0	0	0	20.8935	0	0	0	390.314	986.477	600.634
NODE_3386_length_14092_cov_3.378832	\	Unknown host	0	1.1689	4.46395	0	1.37315	0	0	0	0	13.6164	4.07203	36.1368		0	0	0	0	0	0	0	0	0	177.491	43.8621	927.844
NODE_3488_length_14084_cov_8.10619	\	Unknown host	0	0	0.496277	0	1.03045	0	0	0	0	46.4479	59.3915	3.96494		0	0	0	0	97.4887	10.4571	0	0	0	2166.62	2084.63	397.873
NODE_612_length_14057_cov_8.516908	\	Unknown host	266.128	167.861	224.002	0.317412	2.40899	3.23915	0	0	0	0.0901009	0	0		154.473	296.502	355.948	0	0	0	0	0	0	0	0	0
NODE_3403_length_14041_cov_18.866734	\	Unknown host	0	1.17314	2.98678	0	0.344534	0	0.205845	1.54367	0	30.3535	16.2949	99.2446		0	0	0	0	0	0	8.3915	15.1703	13.6201	1932.77	3675.79	13578
NODE_784_length_13992_cov_31.9983	T_bin.201	Planifilum fulgidum	0.703589	16.7758	1.99816	15.6254	3.80315	8.46092	241.51	261.329	134.189	120.527	102.686	121.305		0	0	0	0	0	0	11334.5	37865.6	14307.4	554.154	3600.31	1966.85
NODE_619_length_13974_cov_3.217730	\	Unknown host	132.915	102.553	119.044	2.55438	4.15423	18.247	0.034472	0.155107	0.516776	0	0.210586	0		155.391	124.276	358.062	123.245	10.9173	31.6184	0	0	0	0	0	0
NODE_625_length_13939_cov_3.935694	\	Unknown host	157.497	75.926	112.824	0.320099	0.69411	7.40423	0	0	0	0	0	0		408.925	124.588	1579.43	24.7109	10.9448	10.5659	0	0	0	0	0	0
NODE_2358_length_13938_cov_4.680324	\	Unknown host	194.708	112.863	139.912	31.3719	141.956	68.1674	0.172805	0.388769	0.690815	0.0454351	0	0.0735132		944.489	672.825	430.784	1013.22	426.876	517.767	0	0	0	0	0	0
NODE_627_length_13920_cov_3.819405	\	Unknown host	94.5329	71.2962	111.974	0	1.39012	2.8349	0	0	0	0	0	0		662.972	199.613	790.792	49.4892	21.9194	0	0	0	0	0	0	0
NODE_3531_length_13909_cov_5.93758	M_bin.65	Bacteroidetes	0	9.77027	1.75882	4.81184	0	0	15.3425	32.413	66.8026	104.764	110.81	84.7901		0	0	0	0	0	0	71.1575	255.237	277.736	395.618	22.2196	447.643
NODE_3443_length_13899_cov_3.600145	\	Unknown host	0	0	0	8.34652	0.696108	0.436797	0.970425	0.857691	0.865942	3.64501	3.6522	38.1498		0	0	0	0	0	0	8.47723	10.2168	13.7592	44.9889	0	17.9186
NODE_3124_length_13892_cov_130.517219	M_bin.148	Chloroflexi	3.54327	24.0109	22.6411	178.256	47.3592	11.1439	27.1856	278.5	16.4612	347.043	88.4914	215.775		146.539	350.028	72.0351	2950.54	241.599	519.481	35.6223	1323.75	2.75323	1341.34	1601.77	1505.92
NODE_3539_length_13877_cov_6.3282	\	Unknown host	0	1.18701	0.50368	0	1.39442	0	0.069426	0.468573	0	30.3928	91.5559	17.8315		0	0	0	0	0	0	0	0	0	3523.71	267.25	170.497
NODE_3135_length_13851_cov_3.540649	\	Unknown host	0	7.13541	0	59.9166	47.1501	12.4918	1.25201	3.67738	1.39031	39.7768	37.6047	10.8373		19.5963	351.064	144.497	1367.73	793.029	914.442	17.0132	20.5045	16.5683	5173.59	535.503	323.653
NODE_635_length_13849_cov_3.400218	\	Unknown host	89.5676	101.1	135.007	10.9541	1.39724	16.439	0	0	0	0.0914542	0	0.0739857		1009.36	877.786	3757.45	0	0	85.0767	0	0	0	0	0	0
NODE_3459_length_13841_cov_9.623708	M_bin.85	Actinobacteriota	0	18.1489	13.8872	0.322365	2.09707	0	0.487246	0.626389	0	70.3232	22.9618	87.3906		0	50.1882	0	0	0	0	0	0	11.0535	578.271	558.219	1088.62
NODE_3472_length_13791_cov_12.364300	\	Unknown host	0.475896	16.4231	11.6569	2.9118	3.5078	0	0.104788	0.31433	0.349089	21.674	44.1697	130.057		0	0	0	99.9042	0	21.3586	3.41745	0	16.6404	1251.42	380.965	3765.29
NODE_640_length_13760_cov_6.596882	\	Unknown host	106.602	120.907	162.548	2.26984	1.75785	1.76484	0	0	0	0	0	0		887.666	302.902	436.357	0	0	10.7034	0	0	0	0	0	0
NODE_3487_length_13742_cov_175.451220	\	Unknown host	2.14917	16.7813	23.3969	38.3131	0.704061	0.883574	2.38367	102.127	3.15301	290.785	591.832	1406.79		148.138	101.099	0	50.1302	44.4066	0	30.8667	36.1674	130.814	1374.19	674.688	1884.83
NODE_3190_length_13688_cov_3.973361	\	Unknown host	0	0	0.255317	0.325968	0	0	0	0.395869	0	40.9907	6.18084	20.6602		0	0	0	0	0	0	0	0	0	63.9553	564.458	282.02
NODE_2417_length_13681_cov_3.345163	\	Unknown host	25.6651	24.9833	36.0181	105.016	210.746	92.5233	0.633785	0.5545	1.23164	0.0462886	0	0		4017.57	3731.97	3584.16	6495.63	3612.97	2992.72	3.44492	0	2.79569	0	0	0
NODE_3202_length_13640_cov_29.988627	\	Unknown host	0.962328	45.89	8.71133	69.3485	140.092	21.3644	65.2995	225.883	130.593	102.698	265.417	121.956		0	0	0	0	0	140.368	133.028	504.925	190.678	1100.24	45.3156	219.106
NODE_3543_length_13603_cov_4.064425	\	Unknown host	0	0	0	0	0	0	0.0708244	0.159337	1.41566	3.21223	0.432658	42.7462		0	0	0	101.285	0	0	0	0	0	36.7743	0	54.9256
NODE_3620_length_13600_cov_35.7143	\	Unknown host	0	0.302796	9.76483	0	0.711412	0	2.05436	221.846	9.73478	362.689	283.183	447.86		0	0	0	0	0	0	601.254	835.315	210.926	3852.95	9362.46	6125.55
NODE_3549_length_13575_cov_2.876447	\	Unknown host	0.483468	0	0	1.64341	2.49453	0	0	0	1.77322	25.9374	8.61682	21.6247		0	153.515	0	0	0	0	0	0	0	128.975	91.0651	100.905
NODE_662_length_13553_cov_20.828304	\	Unknown host	345.757	371.603	487.098	4.93823	8.56655	89.8135	0.0355428	0.159925	0.355219	0.0467258	0	0		2523.43	2127.07	2510.45	76.244	22.513	108.668	0	0	0	0	0	0
NODE_917_length_13553_cov_13.851420	\	Unknown host	339.461	369.173	491.482	4.2798	5.35409	87.5738	0.0355428	0.159925	0.355219	0.186903	0	0.0378008		2463.34	2050.19	2953.47	203.317	22.513	163.003	0	0	0	0	0	0
NODE_3636_length_13551_cov_7.44031	\	Unknown host	0	1.21556	0	0	0	0.672021	0.284385	0.799743	0.177636	66.8745	115.04	69.4124		0	0	0	0	0	0	0	10.4792	5.64503	341.467	0	165.409
NODE_974_length_13542_cov_2.290337	\	Unknown host	150.24	61.7308	93.4213	1.9769	1.42892	4.25896	0	0	0	0	0	0		260.565	282.13	738.969	0	0	0	0	0	0	0	0	0
NODE_979_length_13457_cov_2.603833	\	Unknown host	77.7893	84.4597	92.9725	18.236	21.2097	55.4906	0.178982	0	0.357754	0.141177	0	0		2077.52	5704.05	3718.18	1075.03	453.471	645.717	0	5.2762	0	0	0	0
NODE_821_length_13398_cov_23.8719	\	Unknown host	0	0	0	2.99722	0	2.49222	226.762	2.42663	17.0681	0.567196	4.72224	0.726523		0	0	0	0	0	0	3.51769	10.5989	79.9328	18.6685	0	0
NODE_988_length_13397_cov_3.587081	\	Unknown host	90.8749	77.7681	108.78	0	1.80548	1.35949	0	0	0	0	0	0		678.724	388.886	522.876	0	0	0	0	0	0	0	0	0
NODE_3689_length_13389_cov_2.6617	\	Unknown host	0.245092	0	0	0.333248	0	0	0.503695	0.971303	0	11.2097	44.2321	18.7875		0	0	0	0	0	0	0	21.212	0	541.75	23.0826	334.821
NODE_3693_length_13380_cov_9.26594	\	Unknown host	1.47154	61.8627	4.17911	45.3522	14.1006	15.4271	104.155	78.8905	44.7966	98.4936	174.188	114.064		40.5723	129.793	0	102.973	125.422	198.132	1877.45	413.912	706.071	616.888	184.785	214.057
NODE_938_length_13327_cov_3.606138	\	Unknown host	142.076	116.183	154.455	8.36995	6.89686	25.0549	0.180728	0	0.180622	0.0950363	0.0552023	0.0384418		61.1005	78.1858	150.178	0	34.3421	66.3068	0	0	0	0	0	0
NODE_3326_length_13319_cov_7.582073	M_bin.55	Actinobacteriota	0.492761	3.40102	8.3965	46.8999	155.091	4.10236	2.02537	12.3678	7.7714	70.797	53.8546	33.7722		1497.86	4250.64	2779.96	7008.37	2210.67	2576.46	24.7699	21.3235	114.867	7840.32	24248	8573.45
NODE_3664_length_13282_cov_13.099295	M_bin.85	Actinobacteriota	0	18.2927	12.893	0	1.09267	0.228544	0.217608	1.3055	0	73.6643	20.0509	93.19		0	0	0	0	0	0	0	37.42	0	809.755	1814.94	1762.6
NODE_558_length_13279_cov_52.595751	\	Unknown host	5.18957	91.7942	16.5804	84.3381	100.548	31.3176	3395.75	1387.08	1022.39	777.537	1122.83	696.73		10.2202	0	0	25.939	45.9549	122.002	26182.5	10234	10484.4	9879.36	628.391	1509.8
NODE_3671_length_13266_cov_2.224501	\	Unknown host	0	0	0	0.672675	0	0	0	0	0	21.8634	3.43828	12.3966		0	0	0	0	0	0	0	0	0	0	279.559	75.0945
NODE_1004_length_13239_cov_2.666819	\	Unknown host	178.714	115.089	153.37	10.4477	1.46162	16.2793	0	0.081859	0	0	0.277846	0.116092		266.529	314.822	1360.59	0	92.1876	133.495	0	0	0	0	0	0
NODE_3736_length_13232_cov_14.0412	\	Unknown host	0	13.6935	0	2.69762	0	0.91763	1.56542	56.8402	3.63837	99.356	241.632	85.8373		0	0	0	0	0	0	101.512	1754.65	101.169	1521.67	140.139	423.492
NODE_838_length_13201_cov_8.42261	M_bin.65	Bacteroidetes	0.248583	0	0.264736	6.75988	1.83229	12.1871	32.2577	50.0777	75.1264	27.5837	37.5057	58.4071		0	0	0	0	0	111.566	130.312	37.6496	341.887	123.156	0	18.8661
NODE_1010_length_13192_cov_2.490720	\	Unknown host	95.5209	57.1254	87.1576	129.878	87.2763	197.198	0.219093	0.0821506	0.36494	0.192018	0.223069	0		61.7258	157.972	455.145	548.313	219.726	1618.81	0	10.7644	0	18.96	0	0
NODE_1018_length_13160_cov_2.421713	\	Unknown host	158.84	65.4002	92.6807	2.03428	2.57319	4.61325	0	0	0	0	0	0		61.8758	105.571	0	0	0	67.1482	0	0	0	0	0	0
NODE_844_length_13112_cov_15.6069	\	Unknown host	1.25135	0	0.266533	0	0.737889	0.926028	148.57	33.722	11.7493	5.21611	14.8124	6.52505		0	0	0	0	0	0	4552.33	4516.13	1960.23	848.867	0	56.9823
NODE_2929_length_13074_cov_5.26628	\	Unknown host	1.75698	9.44934	2.94038	134.463	559.836	38.3097	12.8958	49.5695	36.0869	96.052	22.7896	33.8173		2418.65	6216.51	1837.01	28216.3	6371.21	7682.71	43.2584	217.231	196.008	2200.08	4916.84	1714.44
NODE_2593_length_13046_cov_4.265158	\	Unknown host	91.0561	85.2266	112.778	94.3946	77.1287	232.213	0.295393	0.33228	1.4761	0.0970833	0.169174	0		6137.62	9584.38	11812.8	1135.3	537.921	2483.61	0	0	0	0	0	0
NODE_1037_length_13029_cov_4.556303	\	Unknown host	132.984	109.675	169.79	5.13684	4.08424	7.22243	0	0	0.184753	0	0.0564649	0.039321		947.885	879.714	1152.1	79.3103	35.1275	0	0	0	0	0	0	0
NODE_3802_length_12911_cov_2.962847	\	Unknown host	0	0	0	0	0	0	0	1.17514	0	0.245246	0	30.9507		0	0	0	0	0	0	0	0	5.92485	0	0	38.5797
NODE_3852_length_12868_cov_5.56997	\	Unknown host	0	0	0	0.34674	0.37594	0	2.58301	26.1079	34.4198	16.634	101.022	18.2344		0	0	0	0	0	0	25.638	259.332	23.7786	233.249	0	29.0314
NODE_3003_length_12853_cov_6.00031	M_bin.172	Actinobacteriota	2019.78	2384.37	2771.52	596.742	670.708	1501.11	3.56046	9.78082	11.237	14.5841	4.46457	3.10904		29924.1	29103.8	10121.6	15784.5	1839.78	4560.55	0	22.0966	5.95159	0	0	0
NODE_3834_length_12847_cov_3.740038	\	Unknown host	0	0	0	0	0	0	0	0	0	11.6333	35.5042	25.7612		0	0	311.578	0	0	0	0	0	0	107.08	0	513.727
NODE_3875_length_12807_cov_12.6328	\	Unknown host	0.76869	22.5081	2.7288	7.66462	109.542	2.3702	4.02461	23.1013	7.51821	33.3276	142.69	97.7264		0	54.2403	0	53.7901	11.9122	0	38.6402	49.8958	116.473	78.1199	72.3945	126.402
NODE_599_length_12695_cov_4.059940	\	Unknown host	0	37.6283	0.825864	13.0042	0.762127	1.91289	12.446	122.16	199.474	107.001	209.317	132.366		0	0	0	0	0	0	1559.24	4038.07	644.745	2433.23	657.299	1186.89
NODE_1002_length_12688_cov_3.699500	M_bin.26	Zixibacteria	114.316	117.166	146.534	12.3081	19.445	41.3891	0	0.0854139	0	0.0998226	0	0.0807556		1465.39	629.613	867.578	407.209	60.1194	232.154	0	0	0	0	0	0
NODE_2710_length_12686_cov_3.765075	\	Unknown host	30.5235	35.3827	46.0057	134.707	271.128	108.873	0.873355	0.683419	2.08723	0	0	0		2503.32	2518.85	2050.96	7955.41	3283.03	2496.05	0	0	15.0748	0	0	0
NODE_742_length_12679_cov_2.599364	M_bin.164	Chloroflexi	41.9283	29.556	44.1017	174.547	71.7304	283.705	0.379929	0.683796	0.759411	0	0.0580236	0		64.2232	54.7878	157.853	353.165	300.81	3205.99	0	5.59995	18.0998	0	0	0
NODE_1101_length_12603_cov_2.228247	\	Unknown host	148.676	96.0643	112.305	1.77016	1.53538	2.40857	0	0	0	0.0502479	0.116747	0		150.758	165.355	0	0	0	0	0	0	0	0	0	0
NODE_1102_length_12599_cov_13.364960	\	Unknown host	877.751	583.76	667.39	2.83315	4.22364	6.5052	0	0.688138	0.382117	0	0	0		344.699	220.543	317.711	0	48.4353	23.3794	0	0	6.07158	0	0	0
NODE_1109_length_12550_cov_10.542205	\	Unknown host	185.649	98.4388	145.361	84.9708	42.7868	340.317	0	0.172706	0.383609	0	0.05862	0.0816436		86.5111	193.728	478.428	219.566	194.497	2546.56	0	0	0	0	0	0
NODE_3989_length_12515_cov_3.10744	\	Unknown host	0.262209	4.27761	3.07172	1.42608	0	0	0	0.259784	0	19.7851	60.2535	49.7781		0	0	0	0	0	0	0	56.7334	18.337	439.684	765.53	3283.53
NODE_4000_length_12475_cov_3.85957	\	Unknown host	0	14.8546	0	1.07299	1.93892	0	8.57235	100.511	135.263	35.0776	61.2134	39.1781		0	0	0	0	0	0	5011.46	1052.93	1615.76	541.342	0	59.892
NODE_4012_length_12454_cov_2.65374	\	Unknown host	0.263493	4.29856	0.841845	1.0748	0.776875	0	2.51416	4.87305	2.31939	14.5937	20.7933	14.9325		0	0	0	0	0	0	18.9216	62.7123	49.1381	150.626	74.4465	109.987
NODE_4021_length_12433_cov_3.24745	\	Unknown host	0	0	0.562178	5.74195	1.16728	1.22075	0.154979	0	0	23.7357	36.0947	2.14271		21.8313	0	0	83.1122	110.434	177.686	0	0	0	1468.57	1242.87	190.299
NODE_3147_length_12385_cov_4.12803	\	Unknown host	136.455	110.058	127.263	109.16	255.063	144.852	0.311158	0.437518	0.583079	0.102265	0.356406	0		1566.99	1682.65	1212	2864.58	1145.58	2223.74	1.90271	0	0	10.0977	0	0
NODE_1129_length_12380_cov_2.647586	\	Unknown host	174.945	89.8115	129.008	3.24368	8.59671	17.8993	0	0	0	0.102306	0	0		1425.11	1290.55	484.997	278.227	24.646	261.722	0	0	0	0	0	0
NODE_916_length_12371_cov_184.872	\	Unknown host	0.530521	0.998631	1.12999	1.80335	3.51939	1.71762	1193.05	216.291	65.1842	16.5856	38.7138	27.2908		0	0	0	0	0	0	672.415	895.342	745.108	262.837	0	10.0659
NODE_779_length_12341_cov_2.706747	\	Unknown host	96.7896	49.0519	77.8758	3.61547	5.87991	56.5732	0	0.175631	0	0	0	0		10.997	0	324.354	83.7318	12.362	83.5385	0	0	0	0	0	0
NODE_4054_length_12318_cov_4.07636	T_bin.201	Planifilum fulgidum	0	0.334309	0.283713	1.08667	3.14181	0.246429	49.1567	116.749	100.64	17.4796	43.2999	39.6775		0	0	0	0	0	0	3923.67	887.667	1130.23	629.463	0	111.201
NODE_4056_length_12246_cov_3.219560	\	Unknown host	0	0	11.986	1.45741	1.58014	0.495757	0.196681	36.2837	0.393132	21.8228	48.4807	32.9661		0	0	0	0	0	0	3.8486	11.5959	18.7398	428.918	100.948	2796.38
NODE_4088_length_12231_cov_3.5849	\	Unknown host	0	1.34675	0	0	0	0	1.96923	58.2137	9.24992	31.6352	64.5397	32.4201		0	0	0	0	0	0	28.8999	516.651	100.068	644.165	75.8038	142.536
NODE_806_length_12172_cov_5.601922	\	Unknown host	160.141	109.954	132.361	77.7122	116.449	87.0355	0.94981	1.33552	1.77985	0.104054	0.483523	0.168358		1304.52	1655.03	739.928	4754.08	1980.31	3424.23	3.872	5.83321	6.28457	10.2744	0	0
NODE_3755_length_12163_cov_30.575265	\	Unknown host	1.07919	291.17	19.8257	52.8247	42.1595	8.48538	3.24759	1.33651	0.197907	128.082	47.0575	84.5362		11.158	57.1121	0	28.3191	50.1715	145.305	1.93743	5.83752	0	863.689	127.046	993.091
NODE_4135_length_12118_cov_3.48606	\	Unknown host	0	0.339827	0	2.94561	0	0	0.318014	2.05693	38.1393	25.2934	60.2848	22.8719		0	0	0	0	0	0	15.557	11.7184	18.9377	206.404	0	143.865
NODE_1180_length_12114_cov_2.985685	\	Unknown host	135.444	64.5884	120.878	0	0.39934	4.51043	0	0	0.198708	0	0	0		2711.15	2408.41	1239.12	227.469	0	85.1038	0	0	0	0	0	0
NODE_636_length_12113_cov_2.763359	\	Unknown host	0.270911	1.69984	0.57703	2.94682	0.798745	0	2.42586	5.0997	133.145	31.9957	36.0157	13.0267		0	0	0	6909.94	277787	64319.5	38.9086	5.86162	37.891	351.031	255.141	143.924
NODE_3773_length_12105_cov_158.048059	\	Unknown host	5.96397	70.0795	14.1466	80.7225	75.931	35.8595	2801.65	1183.82	829.028	658.386	940.371	590.949		11.2114	0	0	85.3643	12.603	158.168	22877.8	8158.9	8398.42	8130.72	331.902	894.978
NODE_4138_length_12082_cov_2.547526	\	Unknown host	0	1.02252	1.44628	8.86315	15.6155	1.25622	0	0	0	28.0943	18.7543	12.1273		0	0	0	0	0	0	0	0	0	279.475	792.966	309.201
NODE_2956_length_12067_cov_4.086731	\	Unknown host	60.0995	72.3478	89.2013	20.3366	3.20716	74.2088	0.0798396	0	0.199482	0.209919	0.0609663	0.0424558		1945.68	1726.99	15590.8	85.633	37.928	756.713	0	0	0	0	0	0
NODE_1100_length_12005_cov_3.576012	\	Unknown host	45.1024	80.954	78.0176	15.9817	1.61186	56.8923	0.040126	0	0	0	0.122562	0.042675		1367.88	1359.8	11420	0	0	588.868	0	0	0	0	0	0
NODE_3294_length_12005_cov_4.14841	\	Unknown host	85.8312	69.9772	67.5376	61.325	134.188	75.6035	0.120378	0.361093	1.00256	0.105502	0	0		1107.87	1909.51	916.936	1893.66	749.769	1153.2	5.8888	0	0	0	0	0
NODE_943_length_12003_cov_5.34005	\	Unknown host	0.273393	9.60632	0.582318	11.5236	0	0.252897	21.2302	75.5714	45.7243	28.4902	38.1846	27.7434		0	0	0	0	0	0	740.149	1449.26	1650.62	698.078	51.4958	134.869
NODE_2980_length_11997_cov_12.344680	M_bin.172	Actinobacteriota	13.6765	12.0139	10.487	565.31	626.223	759.828	6.06306	3.88434	8.62776	0.105572	0.122644	0.469738		13857.6	13028	9425.72	19523.4	6383.64	17984.7	35.3564	5.91829	6.37624	41.6971	51.5215	0
NODE_945_length_11994_cov_198.543	M_bin.65	Bacteroidetes	0.273598	0.34334	1.74826	2.23204	3.63002	2.02469	888.039	188.031	65.6275	22.2285	57.5345	36.3498		0	0	0	0	0	0	958.789	929.405	972.62	312.807	0	51.9116
NODE_1122_length_11914_cov_5.170038	\	Unknown host	0.826307	428.601	31.0934	14.2312	14.2115	2.03829	0.121297	0.63674	0.202043	90.3615	38.2846	173.165		0	0	0	0	25.61	24.7236	0	0	3.21033	734.783	1089.49	3072.9
NODE_4213_length_11898_cov_2.2379	\	Unknown host	0	0.34611	0	0	0	0	0.0404868	5.19185	5.05788	6.12091	29.1849	12.7454		0	0	0	0	0	0	3.96117	11.9351	0	21.022	0	52.3304
NODE_4221_length_11868_cov_4.36843	\	Unknown host	1.38252	26.3709	13.5457	7.89509	7.33711	0	0.121767	0.182631	1.21696	19.6364	40.6645	38.3329		0	0	84.3201	0	0	12.4097	0	0	0	2349.88	0	440.687
NODE_1128_length_11862_cov_2.671937	\	Unknown host	192.544	132.268	155.265	4.88991	6.11735	12.2833	0	0.0913616	0	0.0533868	0.12404	0.0431895		308.91	146.403	421.814	0	51.4446	335.231	0	0	0	0	0	0
NODE_857_length_11839_cov_3.340290	\	Unknown host	179.059	83.8283	161.765	4.14565	6.12924	8.4612	0	0	0	0	0	0		229.266	381.388	422.633	58.1881	25.7723	24.8802	0	0	0	0	0	0
NODE_3889_length_11834_cov_3.100724	\	Unknown host	0	0.695965	0	0	0	0	0.0814115	0.183156	0	38.6365	21.8205	19.3514		0	0	0	0	0	0	0	23.9993	0	73.975	443.965	105.227
NODE_3922_length_11760_cov_3.146900	\	Unknown host	0	0	0	0.37941	0.411361	0	0	0	1.02345	20.8399	6.44346	14.6375		0	0	0	0	0	0	0	0	0	106.344	131.4	42.3556
NODE_4285_length_11726_cov_3.33826	M_bin.50	Actinobacteriota	0	4.91662	0.298037	22.8306	23.103	4.14193	2.547	61.1828	13.9592	33.1597	21.7705	45.0448		34.7214	266.582	0	176.247	52.0413	150.72	170.819	853.765	39.1416	298.626	289.918	520.361
NODE_978_length_11713_cov_27.0824	\	Unknown host	0	3.16419	0.298368	0.761864	2.06506	0.259158	81.0599	45.7993	33.4982	10.4888	14.5717	6.69205		0	0	0	0	0	0	484.86	648.612	368.992	320.311	0	0
NODE_3961_length_11662_cov_41.952002	\	Unknown host	0	2.4718	0.299672	26.0166	0	3.1235	8.83951	60.1247	18.164	184.574	132.034	135.173		0	0	0	0	39.2451	164.176	16.1653	48.7065	177.104	193.027	79.5024	202.88
NODE_1159_length_11656_cov_2.141559	\	Unknown host	60.811	67.8329	66.8614	0.76559	0.830062	1.82298	0	0	0	0	0	0		291.082	119.193	343.415	0	0	12.6354	0	0	0	0	0	0
NODE_4315_length_11656_cov_2.72814	\	Unknown host	0	16.6049	0	2.67956	0.415031	0.520851	7.23229	81.0753	113.584	26.6762	48.2207	29.4923		0	0	171.708	0	0	0	1512.24	304.572	377.36	160.939	0	0
NODE_3417_length_11649_cov_4.36649	\	Unknown host	0.845104	2.82807	2.40006	9.57562	435.214	1.82407	12.0748	20.281	31.6159	9.67661	10.5467	16.844		0	0	0	0	0	88.501	12.1375	24.3804	36.1169	32.2071	0	0
NODE_4333_length_11647_cov_6.348892	\	Unknown host	1.97225	32.1748	7.2014	7.27872	7.47633	0	0.124078	0.0930481	0.8267	19.5197	38.6569	40.2479		0	0	85.9202	0	0	12.6452	0	0	0	2190.46	0	406.282
NODE_4341_length_11631_cov_2.876864	M_bin.14	Actinobacteriota	0	36.8218	0	2.30171	0.415923	0.52197	4.18304	17.4239	51.9468	11.6517	8.60224	8.54517		0	0	0	0	0	12.6626	259.334	67.1499	101.942	107.523	0	64.238
NODE_4341_length_11583_cov_2.48537	\	Unknown host	0	1.77761	0	1.15562	0	0	0	0.187124	0.415634	22.9079	36.5205	20.3457		0	0	0	0	0	0	0	0	26.4166	539.843	1120.62	2010.38
NODE_678_length_11559_cov_3.059511	\	Unknown host	0	0.712522	0	1.15802	0	0	0.750135	3.28148	146.399	16.5455	22.9125	11.3907		0	0	0	2830.89	137302	28859.4	22.4254	36.8553	19.8536	259.663	53.4739	107.73
NODE_3193_length_11498_cov_7.774366	M_bin.34	Actinobacteriota	4.85182	12.1771	4.86315	327.906	339.953	425.047	2.51372	3.39314	4.18707	0.110154	0.3839	0.222784		6385.58	6796.72	4264.64	7848.72	2972.1	6724.74	16.3959	6.17514	26.6118	0	0	0
NODE_1010_length_11438_cov_5.56936	T_bin.185	Firmicutes	0.573796	0	0	7.41172	0.845882	5.57317	61.4459	11.7488	33.4618	2.27	7.20373	3.00096		0	0	0	0	0	0	16.4819	37.2452	90.2861	43.7349	54.0396	21.774
NODE_4413_length_11429_cov_11.462401	\	Unknown host	3.73261	350.945	43.7268	32.0126	48.2533	30.2782	1.34874	3.22398	2.10617	23.7706	87.9933	63.8319		0	0	175.118	150.689	0	206.182	2.06186	12.4248	16.7328	1520.99	27.0411	555.674
NODE_1014_length_11422_cov_5.53987	M_bin.65	Bacteroidetes	0.8619	20.5505	4.58954	30.079	2.5412	3.45489	55.4589	44.4992	68.9141	63.2055	108.787	61.4041		0	0	0	0	0	103.154	96.9669	142.973	274.586	339.421	0	109.022
NODE_697_length_11375_cov_3.531571	\	Unknown host	0	2.53417	1.22893	4.31476	0.425284	5.07032	0.296438	0.285819	180.086	5.4559	4.65662	3.37789		0	0	0	363.37	187.765	9309.28	4.1433	0	67.249	65.9657	54.3389	10.9473
NODE_931_length_11348_cov_2.624144	M_bin.28	Proteobacteria	89.6437	125.195	149.363	3.53866	2.98407	7.75732	0	0	0	0	0	0.0451457		466.413	397.89	1058.21	0	0	77.8701	0	0	0	0	0	0
NODE_702_length_11328_cov_2.917891	\	Unknown host	1.44842	56.3465	3.08508	183.941	56.7974	19.8295	35.0398	228.36	119.847	246.255	115.275	169.053		23.9609	0	0	0	0	442.043	210.105	482.622	638.139	993.592	245.539	659.563
NODE_1220_length_11320_cov_3.818465	\	Unknown host	164.657	105.497	129.974	64.2476	97.0084	81.2511	0.680865	1.43604	1.70116	0.055943	0.389937	0.362059		1378.72	1442.08	972.423	4381.63	1967.63	2784.24	2.08171	18.8167	3.37879	0	0	0
NODE_3296_length_11293_cov_3.534483	\	Unknown host	97.6355	47.0402	68.0821	5.92649	10.7093	88.1652	0	0	0	0	0	0		36.0527	61.512	443.067	152.504	0	91.2909	0	0	0	0	0	0
NODE_706_length_11291_cov_2.259382	\	Unknown host	0	0	1.23808	0	0	0	1.36523	11.4218	110.86	13.7412	10.1644	11.1165		0	0	0	0	0	0	50.0895	75.4602	30.4872	33.2283	0	44.1149
NODE_4481_length_11276_cov_2.827234	\	Unknown host	0.58204	71.2145	31.613	3.16556	3.00312	1.34601	0.897122	0.768876	0	5.84077	12.9834	32.7125		0	0	0	0	0	0	16.7187	0	0	210.725	27.408	916.603
NODE_950_length_11231_cov_3.399120	\	Unknown host	263.552	99.7331	184.214	1.58912	4.30737	19.7305	0	0	0	0	0	0		3709.76	4515.16	2049.36	184.015	27.1675	91.7949	4.19642	0	6.81112	0	0	0
NODE_1034_length_11220_cov_12.1683	\	Unknown host	0.584945	5.8724	0	97.4291	17.6775	15.1505	43.4485	51.6752	155.756	4.91042	9.70417	15.5703		0	61.9122	0	122.797	0	183.77	1153.05	544.221	1281.75	111.462	0	0
NODE_712_length_11215_cov_4.000630	\	Unknown host	0	28.6407	0.623233	7.16125	2.15675	2.97733	12.5421	90.3512	178.792	98.9297	159.665	121.557		0	0	0	0	0	0	3183.32	6932.41	1650.64	1014.75	771.597	455.243
NODE_4517_length_11205_cov_2.629029	M_bin.93	Firmicutes	0	0.735033	0.623789	7.16764	0.863472	5.14724	2.83739	2.51468	2.57793	21.0809	22.8485	26.1986		0	0	0	22102.3	571.841	2641.94	0	63.3662	13.6539	848.243	937.775	2422.72
NODE_1036_length_11200_cov_3.1889	\	Unknown host	0	27.576	11.5453	23.106	32.3947	10.2991	35.3542	130.145	16.5491	52.2451	87.3621	53.8387		0	0	0	0	54.4853	52.5994	1571.7	1572.18	413.213	346.149	110.376	200.13
NODE_3621_length_11157_cov_6.29002	\	Unknown host	7.94134	13.2875	12.2162	119.975	844.206	44.0758	5.18109	20.6897	24.1642	7.49236	7.05547	5.23472		0	0	0	0	0	0	0	0	0	0	0	0
NODE_1369_length_11152_cov_6.754908	\	Unknown host	148.011	167.276	197.114	11.2027	3.90409	16.0595	0	0.0971782	0.215849	0	0.0659685	0.0459392		1569.87	1712.97	1974.14	0	0	145.271	0	0	0	0	0	0
NODE_3627_length_11130_cov_5.93718	\	Unknown host	40.6876	38.4793	62.1713	152.337	348.151	141.548	0.735769	0.486851	2.37903	0.170694	0	0		5426.13	6459.72	3416.62	9067.59	4249.17	4948.97	0	0	13.7459	0	0	0
NODE_725_length_11126_cov_9.108189	\	Unknown host	0.294943	8.5129	0.942328	102.664	24.3489	13.6416	40.5251	49.1897	153.178	5.46417	8.66207	13.2154		0	62.4353	0	30.9586	0	251.509	1141.61	753.03	1268.51	123.644	0	0
NODE_1050_length_11089_cov_168.743	\	Unknown host	0	0.742722	0.945472	2.01184	0.872505	2.73741	566.117	88.5437	32.3442	5.82505	17.2493	10.1178		0	0	0	0	0	0	480.268	550.65	448.392	33.8335	0	67.3778
NODE_3652_length_11082_cov_5.47856	\	Unknown host	279.532	189.885	236.517	144.541	562.248	210.366	1.86912	3.12934	4.77867	0.857166	0.398311	0		1861.45	1253.66	1354.51	1212.18	702.085	943.58	0	0	0	0	0	0
NODE_987_length_10988_cov_2.680044	M_bin.6	Bacteroidetes	100.047	87.3225	126.904	8.12133	0.880525	20.7193	0	0	0	0.230533	0	0.186499		988.091	600.584	546.438	0	0	93.8249	0	0	0	0	0	0
NODE_4221_length_11080_cov_4.513797	\	Unknown host	0	0	0	0	0.436607	0	0.0434758	0.586858	0.217251	55.8402	12.4827	7.62922		0	0	0	0	0	0	0	0	0	22.574	55.7856	89.9101
NODE_4583_length_10977_cov_24.8116	\	Unknown host	0	0	6.36746	1.62589	0	0	0.833791	76.1189	3.72793	167.362	133.638	205.308		0	0	0	0	0	0	195.355	174.642	48.7811	660.789	985.408	1792.39
NODE_4584_length_10975_cov_5.23547	\	Unknown host	0	24.3892	0	0	0	0	0.877835	5.33225	2.41263	41.0258	92.3707	25.674		0	0	0	0	0	0	0	194.082	66.215	205.11	84.479	170.194
NODE_4305_length_10894_cov_25.903381	\	Unknown host	0.903673	7.56017	50.6862	8.1914	3.55249	3.06505	3.00683	4.67554	1.32576	183.402	86.8446	308.357		0	0	0	0	0	27.0384	25.9574	13.035	52.6636	918.378	3432.65	5178.08
NODE_4716_length_10852_cov_41.359435	\	Unknown host	1.51195	131.677	10.9494	7.81195	5.79514	3.07692	0.754617	0.499323	0.221816	173.549	31.1166	145.215		0	32.0058	92.2145	31.7402	0	0	0	0	7.049	1025.65	2819.4	3430.99
NODE_3513_length_10823_cov_6.490582	\	Unknown host	2.1224	5.32683	3.22903	147.588	143.926	256.629	0.267049	0.300397	0.66723	0.117024	0.0679738	0		3837.07	2695.69	2126.62	4169.11	2114.37	5293.47	4.35461	19.6808	10.6018	0	0	0
NODE_4347_length_10810_cov_16.941182	\	Unknown host	0.303565	14.8569	3.8795	4.95303	1.79005	2.80807	25.311	59.0488	39.1913	89.0451	116.443	67.9136		0	0	0	0	28.2255	40.8728	165.674	85.386	102.608	520.602	0	380.142
NODE_4745_length_10810_cov_4.049108	\	Unknown host	0	0	0	0	1.79005	0	0.26737	6.11541	119.355	25.6005	26.8139	31.3739		0	0	0	0	0	0	13.0796	19.7045	3.53819	636.291	57.1789	195.831
NODE_4659_length_10772_cov_7.99494	M_bin.42	Chloroflexi	0	15.2916	0	4.14209	13.9218	1.12719	4.0247	1.50909	0.446926	70.8995	68.0908	27.2042		0	0	0	0	0	27.3447	45.94	112.053	14.2027	2821.17	430.355	531.765
NODE_1335_length_10736_cov_2.371721	\	Unknown host	159.248	151.127	155.598	2.90918	1.80239	7.91678	0	0	0	0	0	0.0954385		998.643	485.275	279.632	0	0	54.8727	0	0	0	0	0	0
NODE_1340_length_10717_cov_3.247033	\	Unknown host	252.921	268.976	345.337	11.241	7.22232	11.0465	0.179794	0	0	0	0	0		6610.33	4537.26	3921.79	0	113.882	164.91	0	0	0	0	0	0
NODE_1466_length_10703_cov_17.669087	\	Unknown host	304.454	281.64	376.482	2.50127	6.77978	69.4854	0	0	0.224904	0.177504	0	0		1686.44	1427.86	2150.46	64.3641	42.7615	55.0419	0	0	0	0	0	0
NODE_1469_length_10689_cov_2.362323	M_bin.164	Chloroflexi	78.2854	54.7066	82.3917	270.909	110.429	455.796	0.540794	0.304163	0.675595	0.0592454	0.206478	0.143787		114.27	162.469	468.103	225.57	385.358	4698.47	0	0	7.15649	0	0	0
NODE_2857_length_10554_cov_9.835772	M_bin.14	Actinobacteriota	1.86557	61.6494	5.29813	705.171	24.2934	86.573	63.854	392.563	81.6522	172.749	176.218	106.599		0	0	0	130.546	28.9102	948.922	544.804	215.279	2043.95	248.841	29.2829	141.587
NODE_3661_length_10536_cov_3.910511	\	Unknown host	292.149	278.678	391.736	2.54092	9.64214	65.1127	0	0	0.228469	0.0601058	0	0.0486251		1687.41	1153.8	2754.43	0	28.9595	55.9143	0	0	0	0	0	0
NODE_3662_length_10536_cov_2.783463	\	Unknown host	3.1146	7.03535	3.64869	74.9571	87.2385	172.289	0.182882	0	0.456937	0	0.139651	0		1532.84	1186.77	759.842	1373.07	347.515	1635.49	0	0	21.7813	0	0	0
NODE_1502_length_10512_cov_3.292999	\	Unknown host	104.889	60.7205	91.4255	104.84	11.505	220.618	0.320775	1.23714	1.14495	0.120486	0	0		451.865	264.328	6854.19	32.7668	174.154	1415.06	0	0	0	0	0	0
NODE_1503_length_10511_cov_2.504706	M_bin.28	Proteobacteria	119.573	74.4386	116.371	1.69798	2.76145	0.577589	0	0	0	0	0	0		387.349	99.1325	1523.3	0	0	0	0	0	0	0	0	0
NODE_4806_length_10504_cov_3.19356	\	Unknown host	0	0.784087	0	0.849554	0.460549	1.15595	0	0	0	3.37618	46.1551	0.975464		25.8405	0	0	262.334	29.0478	112.169	0	0	0	761.981	411.913	474.202
NODE_1507_length_10491_cov_2.730081	\	Unknown host	174.54	144.058	177.554	0.850606	0.922238	6.36559	0	0	0	0	0.070125	0		853.793	695.251	1144.65	0	0	56.1542	0	0	0	0	0	0
NODE_1066_length_10477_cov_3.259780	\	Unknown host	120.274	152.898	169.118	7.23982	0.923471	23.4683	0.275868	0	0.45951	0	0.491531	0.0977978		1360.12	928.24	1814.79	0	29.1226	56.2292	0	0	0	0	0	0
NODE_1113_length_10477_cov_2.69647	T_bin.185	Firmicutes	0	0	0	2.55523	5.07909	0.289732	19.6786	8.17169	24.8136	11.4844	25.8405	22.5913		0	0	0	3057.49	29.1226	28.1146	53.9811	467.608	32.8559	179.05	265.483	665.594
NODE_1521_length_10455_cov_7.125145	\	Unknown host	229.127	271.384	318.224	17.9242	4.16436	36.583	0.0921496	0	0	0.0605714	0.0703664	0		3154.34	2923.46	2967.2	131.782	43.7759	676.17	0	0	0	0	0	0
NODE_1404_length_10452_cov_2.653530	\	Unknown host	59.9669	60.281	53.8327	45.2504	103.676	56.9232	0.092176	0.518432	0.230305	0.0605888	0.0703866	0.0980317		714.149	1063.38	95.7435	2076.16	613.038	930.001	2.25459	0	0	11.9652	0	0
NODE_812_length_10442_cov_5.313932	M_bin.14	Actinobacteriota	0	158.932	0	21.3649	0.926566	2.61633	21.636	117.589	284.699	85.876	62.5632	54.0181		0	0	0	0	0	28.2088	1378.88	407.978	728.914	910.225	59.194	83.4781
NODE_1408_length_10431_cov_3.116434	\	Unknown host	67.6379	89.2218	94.1456	8.55499	0.927543	13.0954	0	0	0	0	0.352642	0.294687		754.619	233.083	1343.11	0	0	112.954	0	0	0	0	0	0
NODE_4854_length_10429_cov_14.6761	\	Unknown host	1.25862	229.415	2.01061	15.4019	4.63861	2.03746	45.543	153.067	159.953	180.953	220.514	175.667		0	0	0	0	0	56.488	1412.23	1205.04	2889.95	1019.28	0	286.567
NODE_1535_length_10425_cov_3.756053	\	Unknown host	75.2315	50.9568	58.3301	57.3514	115.546	61.4383	0.138622	0.311865	0.692703	0.121492	0.211707	0		924.289	1166.09	479.957	2114.58	629.26	890.027	2.26043	0	0	0	0	0
NODE_1538_length_10417_cov_2.555049	\	Unknown host	165.699	80.2494	118.763	5.56822	16.7182	39.0477	0	0	0	0	0.141246	0		26.0563	33.3424	0	99.1969	58.5807	56.553	0	0	0	0	0	0
NODE_4970_length_10415_cov_2.385712	\	Unknown host	0	0.395393	1.00666	0	0.928968	0	0	0	0	14.0457	37.0136	10.3791		0	0	0	0	0	0	0	0	0	1825.17	267.064	203.258
NODE_4867_length_10398_cov_4.86659	\	Unknown host	0	1.18812	0	0.858214	0	0	0.0463274	0.4169	0	17.6011	57.8753	36.0659		0	0	384.963	0	0	0	0	20.4852	0	228.519	386.39	1832.31
NODE_4999_length_10375_cov_2.355586	\	Unknown host	0	0	0	2.58035	0	0	0	2.08912	0	0	0.141818	23.7516		0	0	0	0	0	0	0	0	0	0	0	24.0049
NODE_5046_length_10298_cov_16.391803	\	Unknown host	0.637316	13.1962	2.71492	0.866548	3.28833	1.76861	24.1838	53.0395	37.6335	81.2963	108.373	62.8328		0	0	0	0	0	14.3016	162.47	96.5261	126.28	437.188	0	253.936
NODE_1593_length_10194_cov_1.929470	\	Unknown host	127.476	58.9789	81.5929	7.4408	3.32188	43.4752	0	0	0	0	0.144336	0.100513		53.2526	136.287	196.333	0	89.7933	635.692	0	0	0	0	0	0
NODE_839_length_10172_cov_6.812568	\	Unknown host	0	2.83387	0	0.438641	0.95116	0.596838	3.07818	56.9992	107.673	16.0622	18.8043	45.7315		0	0	0	0	0	0	141.316	160.543	590.338	36.8836	0	24.484
NODE_5140_length_10155_cov_6.665496	\	Unknown host	0	0	0	0.439375	0	0	4.36411	83.3475	71.8232	15.5902	14.3441	30.3201		0	0	0	0	0	0	155.476	307.639	591.326	49.2605	0	0
NODE_3869_length_10134_cov_3.017738	M_bin.126	Actinobacteriota	8.09537	8.12714	9.31114	211.777	425.331	188.11	1.8063	0.748581	2.37532	0.12498	0	0		9655.62	10624.8	3357.43	16892.5	4365.71	3851.27	16.2774	0	0	0	0	0
NODE_5157_length_10124_cov_3.151122	M_bin.85	Actinobacteriota	0	0	0.690395	0	47.3057	0	0	0	0	31.2134	17.7308	24.8465		0	0	0	0	0	0	0	0	0	2767.04	366.32	651.902
NODE_3879_length_10123_cov_22.192737	\	Unknown host	162.083	102.106	155.354	88.1528	43.0094	367.633	0.190344	0.107056	0	0	0.0726742	0		40.2196	411.729	197.711	238.182	105.494	2313.27	0	0	0	0	0	0
NODE_5018_length_10105_cov_4.31741	M_bin.93	Firmicutes	0	0.407523	1.03754	0.883099	0.957467	1.80239	3.81365	12.1189	485.955	50.5116	49.7977	29.3547		0	0	0	0	0	0	62.9644	14.0528	64.3458	210.393	0	320.402
NODE_5189_length_10097_cov_4.373275	\	Unknown host	0.975004	9.78831	1.7306	160.851	26.3512	21.0445	63.0228	77.8157	271.778	9.40786	15.228	21.3612		0	0	0	102.341	0	335.486	1629.04	1026.67	1795.53	334.418	0	12.3329
NODE_1625_length_10071_cov_3.407441	M_bin.28	Proteobacteria	108.505	90.7756	91.2648	0.88608	2.40175	0.602824	0	0	0	0.125762	0	0.203481		80.8545	275.903	1291.75	0	30.2967	0	0	0	0	0	0	0
NODE_1630_length_10057_cov_4.548102	\	Unknown host	276.371	174.843	180.699	5.76754	3.36713	8.14945	0	0.215518	0	0	0	0		107.956	172.679	199.008	34.2492	0	0	0	0	0	0	0	0
NODE_5072_length_10019_cov_3.7504	\	Unknown host	0	38.636	0	8.01611	0.965686	3.02976	1.53856	32.5585	10.0908	60.6159	61.5331	43.9243		0	0	0	0	0	0	21.1683	517.33	30.5402	386.951	277.619	546.873
NODE_3972_length_9976_cov_3.878607	\	Unknown host	60.5256	53.2503	66.9109	49.6457	105.713	70.2892	0.0965742	0.325902	0.482587	0.12696	0.221235	0		802.641	1357.84	501.559	2313.33	810.507	1254.88	0	0	0	12.5361	0	0
NODE_5107_length_9959_cov_30.9621	\	Unknown host	11.2032	732.304	99.6604	111.558	198.672	39.0146	4.88532	6.09388	7.00946	74.0166	196.127	132.412		122.646	418.508	401.932	726.312	413.605	783.788	4.73241	0	26.8837	1381.32	403.422	662.702
NODE_5299_length_9952_cov_5.507054	M_bin.75	Actinobacteriota	0	16.1377	1.40465	5.38005	1.94437	0.915048	2.51698	1.85123	0	64.5238	32.8218	54.1553		0	0	0	0	0	0	30.7823	49.941	7.68647	263.893	652.14	613.118
NODE_1667_length_9938_cov_2.315784	\	Unknown host	149.251	108.565	151.565	22.4485	9.73556	35.1262	0	0	0	0	0.296108	0		204.842	209.696	402.782	0	0	266.755	0	0	0	0	0	0
NODE_5312_length_9932_cov_48.808807	\	Unknown host	0	0	7.03742	1.34772	0	0	0.776016	84.0186	3.15071	183.185	137.181	218.192		0	0	0	0	0	0	277.598	271.654	53.9136	755.498	2582.69	1266.32
NODE_5127_length_9926_cov_3.3003	\	Unknown host	0	3.73385	0.704167	12.1368	17.5452	3.66978	2.52358	54.1538	10.4279	23.542	16.7503	29.5744		0	69.9834	100.817	208.208	46.1089	89.0258	296.758	1223.18	0	264.584	716.119	815.45
NODE_1183_length_9909_cov_3.2263	\	Unknown host	0.662335	1.66234	0.705375	0	0	0.612679	37.0436	22.3112	7.28775	5.04881	5.34555	3.10211		0	0	0	0	0	0	394.771	594.727	424.59	12.6209	0	113.102
NODE_5145_length_9902_cov_4.66745	\	Unknown host	0	1.66351	0	9.01203	0	0	5.25398	38.5249	7.2929	19.506	60.4028	17.6428		0	0	0	0	0	0	107.092	724.216	258.797	896.714	62.4221	113.182
NODE_5361_length_9872_cov_7.001330	\	Unknown host	0	8.75997	2.47807	0.903942	0	0.922463	1.70785	9.77027	65.8356	61.0694	27.0515	71.8755		0	0	0	348.911	0	29.8376	4.77411	21.5767	19.3719	76.009	406.977	227.052
NODE_1214_length_9821_cov_2.625180	\	Unknown host	75.5145	51.9942	84.3359	142.656	101.471	237.068	0.392393	0.220697	1.96081	0	0.149818	0		96.7315	247.56	203.79	175.361	124.272	2024.49	0	0	0	25.4679	0	0
NODE_5410_length_9802_cov_6.503246	\	Unknown host	0	0.420121	1.42615	2.73119	0	0	1.81834	11.0562	10.0687	21.7724	32.1232	82.2148		0	0	0	0	0	30.0507	55.2943	195.577	70.2368	51.0345	0	101.633
NODE_5196_length_9800_cov_3.46459	\	Unknown host	0	3.78186	0	0.910583	0.493633	0	56.1834	36.0506	30.4577	8.72368	14.7887	5.75046		0	0	0	0	15.5672	0	389.544	775.224	300.519	204.18	0	12.7067
NODE_4280_length_9792_cov_4.76777	\	Unknown host	15.0806	27.3357	17.4882	203.226	457.477	215.45	0.737917	1.21743	2.21245	0	0.0751308	0		3797.56	4682.11	613.181	5522.65	965.957	2587	0	0	0	0	0	0
NODE_1230_length_9768_cov_5.568415	\	Unknown host	121.613	94.013	138.818	5.02461	1.981	4.97218	0.0493153	0	0.492863	0	0	0		778.051	426.692	512.239	0	0	0	0	0	0	0	0	0
NODE_5443_length_9753_cov_2.440128	\	Unknown host	0.336465	105.98	23.2914	1.82994	0.992023	0	0.740868	0.444471	0	19.6742	41.1855	30.1516		0	0	0	0	0	0	12.0809	0	0	153.873	348.567	1008.67
NODE_5449_length_9745_cov_15.519697	\	Unknown host	0	3.8032	0	0	0	0.311495	3.1142	59.052	100.534	15.1414	18.7978	49.1022		0	0	0	0	0	0	205.544	131.147	730.026	12.8333	0	12.7784
NODE_1240_length_9739_cov_3.037241	\	Unknown host	116.247	42.2838	111.959	0.458143	0.496725	8.10386	0.0989243	0	0	0	0	0		2591.94	2781.76	924.777	35.3676	0	0	0	0	0	0	0	0
NODE_3214_length_9723_cov_3.473296	\	Unknown host	58.388	37.6945	68.2925	111.971	85.5772	203.866	0.297261	0.111461	0	0	0	0		13.9581	107.167	411.688	70.8515	141.215	1757.1	0	0	0	25.7246	0	0
NODE_4982_length_9717_cov_2.333333	\	Unknown host	0.337711	111.882	5.7545	13.3162	21.4075	0.937178	1.18978	0.669176	0.247725	31.6083	28.013	13.919		0	35.7443	0	141.791	0	75.7839	0	14.6139	0	2702.75	1940.12	2870.61
NODE_5241_length_9698_cov_15.9708	\	Unknown host	0.338373	34.3947	1.8018	148.606	7.48237	10.3292	56.1285	103.255	102.511	664.814	431.638	300.954		0	0	0	0	31.462	501.153	566.163	673.558	1561.78	1766.68	254.941	1206.99
NODE_5242_length_9695_cov_5.75052	\	Unknown host	0	0.424757	0	0	0	0	1.63966	32.7523	5.46232	18.7468	49.0201	22.1941		0	0	0	0	0	0	9.72253	476.031	59.1767	464.38	127.51	154.132
NODE_1756_length_9637_cov_4.617006	M_bin.2	Zixibacteria	309.868	276.472	312.96	33.3354	51.2022	78.4315	0	0	0.749344	0.131426	0	0.106322		4196.62	1621.85	1453.77	500.387	94.9832	213.956	0	0	0	0	0	0
NODE_1579_length_9620_cov_2.671883	\	Unknown host	89.7136	138.694	138.774	22.2629	29.1664	80.7789	0	0.112654	0	0	0.0764741	0.0532551		2525.24	5271.29	2184.5	1181.57	1046.66	1102.29	0	0	0	0	0	0
NODE_1227_length_9609_cov_26.2874	\	Unknown host	0.683014	3.85703	0	6.03644	2.51722	0.631807	206.842	89.3241	71.8962	21.8802	24.0404	11.9428		0	0	0	143.384	0	0	1581.79	2165	1604.11	780.894	0	0
NODE_1776_length_9582_cov_2.426975	\	Unknown host	160.618	117.326	135.312	33.5268	62.0982	53.855	0.100545	0.452403	0.50243	0	0	0		396.577	543.718	104.437	898.677	461.721	307.406	0	0	7.98328	0	0	0
NODE_5330_length_9554_cov_2.85225	\	Unknown host	0	0.431026	3.65792	0.934029	0	0	0.10084	0.794025	0	26.5798	18.1726	72.1765		0	0	0	0	0	0	0	0	12.01	143.988	258.783	495.286
NODE_1603_length_9545_cov_3.072623	\	Unknown host	230.688	210.97	275.701	6.07691	9.12277	14.311	0	0	0	0.132692	0.077075	0.0536735		1080.6	1419.15	1677.46	0	0	30.8598	0	0	0	0	0	0
NODE_1604_length_9541_cov_4.779178	\	Unknown host	722.276	409.601	621.229	12.6266	14.1969	35.3152	0	0.454347	0	0.132748	0	0		170.692	291.229	524.427	0	0	92.6181	0	0	0	0	0	0
NODE_1794_length_9538_cov_2.655260	\	Unknown host	186.819	66.9211	141.799	3.27458	5.57912	28.3247	0	0	0	0	0	0		5193.51	4879.62	3462.31	288.903	159.948	262.501	0	0	0	0	0	0
NODE_933_length_9527_cov_6.312580	\	Unknown host	0	0.864495	0.366829	1.40501	1.01556	1.27449	1.66857	8.30402	320.127	18.8779	11.1198	12.8522		0	0	0	1012.33	0	15.459	29.6819	7.45269	20.0734	78.7614	0	379.053
NODE_1805_length_9519_cov_2.226752	M_bin.32	Firmicutes	86.5287	101.664	97.2914	1.40619	0.508205	1.59445	0	0.113849	0	0	0	0.16146		741.375	364.878	315.383	0	16.0268	0	0	0	0	0	0	0
NODE_939_length_9500_cov_2.249229	\	Unknown host	0	0	0	0	0	0	0.963424	2.62377	112.249	2.46644	2.55552	0.9707		0	0	0	0	0	0	47.13	89.6864	16.1044	26.3284	0	26.2159
NODE_1255_length_9474_cov_16.8678	M_bin.14	Actinobacteriota	0	14.7786	4.05769	160.126	13.7867	28.1957	48.9644	221.917	91.9766	90.3723	105.763	52.9942		0	0	0	0	32.2058	264.274	410.41	82.4382	2842.15	264.007	65.2421	78.8635
NODE_4466_length_9456_cov_4.70087	M_bin.180	Proteobacteria	62.1188	108.002	77.6125	277.45	460.943	401.59	1.27356	2.52137	1.52738	1.00456	1.08921	0.487608		3846.39	3011.93	211.656	5354.63	1532.69	2865.82	0	0	0	0	0	0
NODE_5177_length_9446_cov_23.622339	\	Unknown host	0	0	0	0	0.512132	0	0.203986	0.458916	0	113.233	53.817	232.998		0	0	0	0	0	0	0	0	0	820.848	687.073	474.584
NODE_5405_length_9439_cov_2.87216	\	Unknown host	1.73829	36.6473	19.6232	3.30893	1.02502	0	0.612411	0.114814	0	15.8335	42.0879	100.845		0	0	0	0	0	0	0	0	12.1563	238.487	130.968	369.394
NODE_5411_length_9427_cov_2.42506	\	Unknown host	0	14.4155	6.30225	2.36653	0.513165	0.644005	0.204397	0.11496	0.510691	96.2642	19.2758	99.7237		0	0	0	0	0	0	0	0	0	371.453	491.756	1056.76
NODE_4327_length_9391_cov_5.577916	M_bin.181	Acidobacteriota	64.9948	49.5513	71.8233	86.4719	35.029	352.652	0.10259	0	0.512649	0	0	0		606.964	221.911	426.243	513.495	958.468	5504.7	0	0	8.14565	0	0	0
NODE_5727_length_9377_cov_2.601315	\	Unknown host	0.349956	14.9315	3.72697	3.33081	0	0.647439	0	0	0	22.4891	13.0237	30.6503		0	0	0	220.398	0	0	0	0	8.1578	133.369	988.756	557.755
NODE_5450_length_9358_cov_3.06027	\	Unknown host	0	2.20027	2.61418	13.8271	0	0	5.97121	42.6173	5.91626	19.7602	57.0746	23.2671		0	0	0	0	0	0	143.535	902.887	392.37	1229.49	0	372.592
NODE_5461_length_9340_cov_8.87913	M_bin.65	Bacteroidetes	0	2.64541	0	3.82172	0.517945	0.325002	1.90828	7.54203	175.51	83.4648	96.4892	60.5561		0	0	0	1106.35	49.0018	504.594	7.56906	83.6209	32.7605	348.133	496.336	613.294
NODE_1659_length_9337_cov_3.481489	\	Unknown host	235.475	139.37	163.192	37.7516	54.4016	48.1157	0.103183	0	0.257807	0.135648	0.236376	0.109738		1482.58	1227.57	107.177	553.355	81.6959	299.699	0	0	0	0	0	0
NODE_5763_length_9333_cov_3.042019	M_bin.93	Firmicutes	0	2.20616	2.24672	9.56146	0	3.5777	2.06455	2.09013	3.61085	24.7664	25.776	30.7399		0	0	0	24911.6	850.001	2966.71	0	30.4304	8.19626	348.394	728.506	1374.28
NODE_1348_length_9331_cov_3.049935	\	Unknown host	58.7308	68.4057	88.0156	15.7798	25.4038	51.3999	0.2065	0.348429	0.773918	0.0678678	0.0788427	0.0549045		1134.47	1488.92	1608.69	553.71	719.386	489.296	0	0	0	0	0	0
NODE_3429_length_9319_cov_2.666920	\	Unknown host	0.352134	91.4723	14.2506	114.91	248.135	46.9057	23.4679	143.854	74.9085	56.5387	88.7333	49.5326		0	0	0	0	0	363.494	48.0454	281.904	94.3986	670.995	0	13.3625
NODE_1865_length_9307_cov_4.460035	M_bin.32	Firmicutes	235.882	196.454	209.154	3.35586	3.11869	1.63077	0	0	0	0	0.079046	0		466.623	485.146	2365.49	0	0	0	0	0	0	0	0	0
NODE_970_length_9299_cov_4.155000	\	Unknown host	0	3.09992	25.9318	0.959642	2.60114	0	3.15996	23.8913	207.347	14.8461	15.3481	15.4813		0	0	0	0	0	0	60.8195	99.2605	16.4525	26.8975	33.235	107.13
NODE_4407_length_9287_cov_3.697431	\	Unknown host	44.1685	47.0023	65.8541	164.311	342.232	127.474	0.674303	1.05024	2.07356	0.204568	0	0		3346.46	4151.32	2370.59	7306.52	2989.74	3932.92	5.07484	0	8.23686	0	0	0
NODE_5501_length_9286_cov_9.36965	\	Unknown host	0.353386	9.75625	36.5059	6.7269	3.6467	1.30757	1.8675	2.68424	1.03689	146.691	68.1333	246.668		0	0	0	0	0	15.8603	35.5277	7.64611	16.4755	606.042	2296.42	3553.66
NODE_1675_length_9274_cov_2.790082	\	Unknown host	81.7377	122.999	101.369	19.2446	34.9492	61.5352	0.311653	0.233714	0	0.13657	0.396636	0		2195.08	2022.39	1294.86	1114.23	345.454	746.396	5.08195	0	8.24841	0	0	0
NODE_1695_length_9213_cov_3.226026	\	Unknown host	148.529	124.707	118.731	2.9058	0.525084	3.6243	0	0	0	0	0	0.111215		147.307	226.198	543.097	0	0	0	0	0	0	0	0	0
NODE_990_length_9204_cov_4.808457	\	Unknown host	0	6.71125	15.1881	0.969547	0	0	2.51219	23.6669	242.179	9.90781	8.15292	11.6334		0	0	0	0	0	16.0016	94.7311	30.857	33.2446	0	0	27.059
NODE_1900_length_9193_cov_4.393116	M_bin.32	Firmicutes	309.128	263.844	272.192	6.79495	6.84095	1.3208	0.1048	0	0	0.137773	0.0800262	0.334372		516.698	906.761	2939.11	0	0	0	0	0	0	0	0	0
NODE_1395_length_9190_cov_10.700913	M_bin.145	Actinobacteriota	298.159	241.077	300.422	70.3992	97.9101	64.4098	0.786255	0.825475	2.61931	0.137818	0.0800523	0.0557469		14324.6	10846.9	2722.28	4460.16	1909.06	833.348	12.821	0	0	0	0	0
NODE_5563_length_9188_cov_3.24337	\	Unknown host	0	0.896392	0	0	0	0	1.31071	0.943606	0	14.8187	51.645	21.4115		0	0	0	0	0	0	5.12952	15.4553	8.32561	653.34	0	420.145
NODE_5406_length_9146_cov_3.040234	\	Unknown host	0	0	0	2.92709	0	3.98275	15.0634	20.1437	34.7412	11.0093	13.1113	23.9184		0	0	0	0	0	16.103	69.5665	46.5789	184.005	95.7162	0	0
NODE_5407_length_9145_cov_3.139841	\	Unknown host	0	12.1582	2.29291	1.4637	129.073	0.331932	0	0.474021	0.26322	61.3539	40.5449	13.8933		14.8403	0	0	414.313	0	0	0	0	0	1381.2	1182.81	748.923
NODE_1720_length_9133_cov_12.531658	\	Unknown host	564.11	473.89	669.645	3.4198	5.29684	8.64157	0.0527441	0.118661	0.263566	0	0	0		2749.06	2357.85	1753.13	75.4286	0	32.2519	0	0	0	0	0	0
NODE_4702_length_9127_cov_2.06823	\	Unknown host	2.51679	4.51191	3.82906	31.2873	194.522	13.3035	1.63614	6.29317	6.85721	2.63662	1.6121	1.85234		0	0	0	0	0	0	0	0	0	0	0	0
NODE_1416_length_9118_cov_2.844218	\	Unknown host	89.9742	98.0051	145.648	30.8288	4.24444	97.877	0	0	0	0	0	0		952.59	380.925	10645.9	0	83.6581	936.843	0	0	0	0	0	0
NODE_5610_length_9115_cov_31.835	\	Unknown host	0.360015	2.71071	0.38341	45.5241	3.18438	0.333025	10.3583	73.3584	20.0705	224.269	174.659	177.441		0	0	0	0	33.4743	177.736	7.75589	70.106	96.5114	192.083	33.9059	382.525
NODE_5439_length_9098_cov_3.732970	\	Unknown host	0	0	0	0.980843	0	0	0	0.119118	0	33.8285	4.68999	13.6835		0	0	0	0	0	0	0	0	0	27.4918	135.877	123.184
NODE_4718_length_9093_cov_3.79542	\	Unknown host	7.21773	4.52878	5.38072	65.2619	352.725	30.0447	3.44345	5.95915	7.67703	2.50719	1.45631	1.91561		0	0	0	0	0	0	0	0	0	0	0	0
NODE_5631_length_9092_cov_4.58979	\	Unknown host	0	17.6642	0.38438	0	0.532072	0	1.21859	47.7976	2.9123	77.5922	105.028	53.1359		0	0	0	0	0	0	54.4286	367.035	126.203	371.384	339.916	342.404
NODE_1429_length_9074_cov_2.384290	\	Unknown host	125.851	114.818	174.084	1.96687	1.06626	4.34888	0	0	0	0	0.243227	0		927.296	459.327	220.567	0	0	32.4616	0	0	0	0	0	0
NODE_5465_length_9066_cov_52.947474	\	Unknown host	0.361961	0.454227	10.0225	0.492153	2.66799	0.334824	1.54088	157.91	7.9654	303.365	225.508	364.768		0	0	0	0	0	0	558.843	1018.12	143.44	3048.56	10772.2	7087.48
NODE_5676_length_9018_cov_11.2596	\	Unknown host	3.63888	260.288	26.3523	27.7072	34.8685	21.8794	0.747834	1.68244	1.06771	18.4688	76.0318	49.4248		60.1971	154.06	221.936	305.562	0	277.637	2.61311	0	8.48256	1511.59	68.5412	621.385
NODE_5499_length_9013_cov_3.934036	\	Unknown host	0	2.28449	0	1.48514	0.536736	0.673587	2.83266	52.1846	92.1408	16.4414	18.4471	43.7681		0	0	0	0	0	0	196.092	141.799	729.905	0	0	13.8162
NODE_5679_length_9013_cov_4.64	\	Unknown host	1.09227	5.48278	3.48974	1.48514	0	0.336793	1.97752	5.77156	57.154	37.0985	40.0776	31.0355		0	0	0	0	0	0	7.84368	0	8.48727	138.755	34.2896	0
NODE_6016_length_9011_cov_23.956127	\	Unknown host	0.36417	37.017	4.26618	13.8644	4.29484	3.03181	2.88674	49.0692	2.40421	125.798	113.646	135.597		0	0	0	0	0	32.6886	10.4606	480.647	50.9349	527.387	754.539	525.133
NODE_1969_length_9005_cov_12.668426	M_bin.145	Actinobacteriota	321.412	242.828	279.039	56.4855	88.1029	54.609	0.588432	0.842434	0.801936	0	0.0816969	0		12041.7	10028.3	3000.47	4513.55	1236.74	932.245	10.4675	0	12.7422	0	0	0
NODE_5490_length_9022_cov_16.668497	\	Unknown host	0	0	0	0	1.0724	0	0.427144	2.16218	0.533617	219.842	109.023	72.2304		0	0	0	0	0	0	302.986	55.0889	59.3516	1441.62	5412.35	2332.61
NODE_5515_length_8989_cov_6.862542	M_bin.68	Proteobacteria	0	1.83247	3.88784	11.4165	34.981	0.675385	0.160767	0	0	65.8707	49.7601	33.9681		0	0	0	0	0	0	0	0	0	1029.53	2337.92	1551.55
NODE_6041_length_8982_cov_3.401328	\	Unknown host	0	5.04323	2.33452	0.99351	0	0	2.19886	2.53377	2.14397	16.2161	15.6441	15.9706		0	0	0	0	0	0	13.1179	39.5245	29.808	153.158	34.4079	0
NODE_1028_length_8973_cov_2.427767	\	Unknown host	0.731425	8.71976	0.778955	4.47528	1.07826	0.676589	17.1791	52.538	60.0914	70.011	96.7462	57.095		0	0	0	0	0	65.654	133.937	87.0411	93.7761	222.998	0	222.045
NODE_5535_length_8972_cov_9.698524	\	Unknown host	0	6.88479	1.16856	8.45425	5.93108	2.36833	11.8656	112.818	59.8298	94.4406	43.7046	76.3446		0	0	0	0	0	16.4153	70.9156	253.239	25.5781	501.802	0	235.949
NODE_6080_length_8937_cov_2.921023	M_bin.93	Firmicutes	0	0	1.95523	5.49182	0	4.07589	0.754612	1.45516	2.9628	16.156	14.5704	19.6625		0	0	111.974	17536.3	392.621	2274.19	0	63.5576	12.8392	2280.94	1694.48	4068.64
NODE_5737_length_8935_cov_2.4897	\	Unknown host	0	0	0	0	19.4912	0	0	7.15614	0.269406	15.38	36.8046	16.7427		0	0	0	0	0	0	0	190.715	0	55.9866	69.1779	83.6209
NODE_5742_length_8930_cov_3.90896	\	Unknown host	0	0	0	0	0	0	0	0	0	2.69479	58.9039	21.6285		0	0	0	0	0	0	0	0	0	364.117	484.516	9468.4
NODE_6089_length_8926_cov_11.637703	\	Unknown host	1.10291	2.76811	0	0.999744	3.79377	2.38053	457.535	124.691	49.0814	18.0206	49.452	32.7729		0	0	0	0	0	16.4999	337.925	524.997	497.059	266.205	0	41.8526
NODE_5745_length_8921_cov_20.9695	\	Unknown host	0	31.8511	7.44321	18.0055	1.62681	1.0208	13.3374	6.55997	2.69829	97.2521	190.744	121.69		0	0	0	0	17.1011	99.055	124.151	79.5895	0	742.987	138.573	293.132
NODE_2013_length_8893_cov_2.937003	\	Unknown host	202.582	89.8343	159.55	10.5363	9.24764	9.21613	0.0541676	0.121863	0	0	0.165452	0.115217		717.258	1484.14	0	0	0	314.662	0	0	0	0	0	0
NODE_6121_length_8890_cov_5.551018	\	Unknown host	0	11.1173	1.17934	4.51706	9.25076	1.36581	9.53671	35.9618	26.8062	33.3377	31.1154	69.6724		0	0	0	0	0	16.5667	267.724	79.867	249.536	126.608	34.764	56.0295
NODE_5616_length_8875_cov_3.362124	\	Unknown host	0	1.85601	0	14.0768	41.4262	3.07827	0.542774	1.46533	4.61087	42.8129	14.6722	12.1224		137.626	626.168	4059.22	776.214	68.7589	365.084	15.9313	16.0004	0	2395.52	8844.98	3521.79
NODE_2039_length_8822_cov_2.658260	M_bin.5	Proteobacteria	169.247	81.6883	124.785	25.794	26.3211	133.505	0.109207	0	0.272857	0	0	0.0580723		215.371	78.7412	226.867	546.614	103.758	834.722	0	0	8.67101	0	0	0
NODE_4746_length_8818_cov_2.046565	M_bin.6	Bacteroidetes	277.245	313.358	402.268	10.6259	7.13187	123.927	0	0	0	0.287264	0.333718	0.116197		4740.31	5356.83	8057.44	0	0	267.232	0	0	0	0	0	0
NODE_5669_length_8812_cov_4.998738	\	Unknown host	0.372394	0.46732	0	10.6331	0.548979	0.688951	6.45052	12.9133	51.3553	25.4402	29.6376	37.9061		0	0	0	0	0	0	45.4613	32.2296	221.362	99.3441	0	0
NODE_3718_length_8793_cov_2.492409	\	Unknown host	3.73199	8.42993	3.57705	130.918	119.936	215.762	0.547836	0.369748	1.9163	0	0.251	0		4661.18	2725.53	2048.54	3564.71	3244.46	6130.31	5.35995	40.3741	4.34981	0	0	0
NODE_4949_length_8776_cov_1.92924	\	Unknown host	6.7306	1.40771	3.9822	38.6396	181.906	21.791	2.03092	3.33418	6.03432	1.65968	1.34126	1.7513		0	0	0	0	0	0	0	0	0	0	0	0
NODE_5857_length_8764_cov_22.6507	\	Unknown host	0	35.2409	1.59506	3.56378	0	0.692724	12.8068	113.27	97.2306	88.3	187.53	114.341		0	0	0	0	0	0	978.738	2641.1	401.507	1441.24	352.638	454.68
NODE_1059_length_8760_cov_4.008198	\	Unknown host	0	0.470094	0	0	0	0	0.38493	0.371141	208.839	0.650624	1.34371	0.7018		0	0	0	0	0	0	13.4503	0	4.36619	0	0	511.748
NODE_5714_length_8760_cov_3.715391	\	Unknown host	0	3.76075	0.797895	2.03738	0	0	0	27.3407	0.824365	30.9408	47.1978	27.3702		0	0	0	0	0	0	34.9709	2350.52	21.831	242.697	635.038	696.547
NODE_6259_length_8760_cov_2.437940	\	Unknown host	0	0	0	2.54672	1.65671	0	1.04481	1.73199	1.09915	12.145	19.3998	24.0951		0	0	0	0	17.4154	0	0	32.4209	0	114.21	141.12	170.583
NODE_1534_length_8756_cov_2.522236	\	Unknown host	75.33	68.1948	118.142	20.8927	0.55249	77.3093	0	0	1.64948	0	0.0840202	0		960.974	793.347	9714.53	39.3381	0	588.71	0	0	0	0	0	0
NODE_1541_length_8741_cov_3.222402	\	Unknown host	209.484	169.131	219.898	5.61497	4.4275	31.9492	0	0	0	0	0	0		310.524	317.883	686.909	315.245	0	168.491	0	0	0	0	0	0
NODE_2070_length_8738_cov_5.427017	\	Unknown host	233.591	116.406	180.378	0	2.21451	7.64264	0	0.24805	0	0	0	0		264.036	317.992	801.668	0	0	0	0	0	0	0	0	0
NODE_6293_length_8729_cov_5.011240	\	Unknown host	0.375935	14.1529	2.40219	1.53346	2.77099	0	0.607038	8.1941	0	49.3329	12.642	31.3997		0	159.16	0	0	0	16.8723	5.39924	0	39.4353	200.577	354.052	228.252
NODE_5742_length_8724_cov_4.663884	\	Unknown host	0	5.19237	0.400594	1.02289	0	1.04385	1.98781	1.49069	0.827766	47.7642	21.0821	36.7616		0	0	0	0	0	33.764	37.8164	32.5547	0	186.357	566.808	642.325
NODE_6303_length_8717_cov_4.595034	M_bin.136	Actinobacteriota	2.25872	134.638	14.8339	26.1047	689.263	5.57168	0.994702	0.372972	3.58987	187.65	166.429	72.2893		155.689	358.603	459.2	750.769	105.008	101.373	18.9234	0	0	7603.75	16450.6	8028.37
NODE_5899_length_8711_cov_3.28031	\	Unknown host	0	0.945476	0.802383	0	0	0	6.08292	6.09607	19.6197	18.4654	52.0238	24.2895		0	0	0	0	0	0	27.052	16.3016	21.9538	71.7829	0	0
NODE_1831_length_8710_cov_2.865869	\	Unknown host	0.376755	245.379	1.20371	5.63495	56.0962	0.34851	1.65917	4.23041	40.3494	143.087	220.958	170.752		0	159.507	0	0	0	0	62.2267	32.607	65.8689	1780.42	283.86	743.436
NODE_4828_length_8697_cov_10.157595	\	Unknown host	58.4844	45.4559	73.9381	130.824	78.4296	211.513	0.276941	0	0.276779	0	0.253771	0.294535		78.0236	0	345.192	237.63	210.499	1659.57	0	16.3279	0	14.3797	0	0
NODE_1559_length_8695_cov_3.443113	\	Unknown host	120.77	130.242	107.315	2.05261	1.11273	3.84022	0	0	0	0	0.338439	0.117841		312.167	519.293	345.271	0	0	0	0	0	0	0	0	0
NODE_2116_length_8623_cov_2.516190	\	Unknown host	172.012	106.496	128.07	10.8662	1.68303	9.85672	0	0.251358	0.558308	0	0	0.118825		251.818	443.071	232.103	0	0	34.1594	0	0	0	0	0	0
NODE_2122_length_8616_cov_1.934132	\	Unknown host	124.924	46.3612	97.3477	1.03571	0	9.86473	0	0	0	0	0	0		189.017	241.871	0	79.9547	0	0	0	0	0	0	0	0
NODE_1866_length_8605_cov_2.701152	\	Unknown host	239.489	226.838	265.611	0	0.562185	6.70248	0	0.503768	0	0	0	0		7018.35	7063.6	3256.24	0	0	0	0	0	0	0	0	0
NODE_5967_length_8596_cov_2.74862	\	Unknown host	0	14.3719	0	1.55719	0.562774	0	0.0560391	17.7764	0.560061	15.9866	46.0442	14.6614		0	0	0	0	0	0	0	710.348	0	261.875	0	115.892
NODE_6423_length_8580_cov_1.927839	\	Unknown host	0	12.9588	2.85122	41.6024	1795.21	3.89169	0.112287	0.631545	0.561106	5.46181	8.48863	19.8835		221.445	323.848	0	120.435	35.5615	68.6612	0	0	0	29.1515	0	0
NODE_1605_length_8571_cov_3.464589	\	Unknown host	73.893	80.2368	91.3348	1.04115	0.564415	2.47913	0	0	0	0	0	0		364.185	243.141	116.756	0	0	0	0	0	0	0	0	0
NODE_5997_length_8571_cov_8.18378	\	Unknown host	1.53146	20.6598	44.0364	0	1.12883	0.708323	2.97873	19.2191	1.40424	123.241	172.44	188.584		0	0	0	0	0	0	0	33.1358	0	2407.53	1262.03	3283.49
NODE_5882_length_8567_cov_6.710557	\	Unknown host	0	0	3.26348	0.520819	0.564679	0	0	0.506003	0	38.0689	12.9669	59.8606		0	0	0	0	0	0	0	0	4.46456	175.175	108.224	697.703
NODE_6452_length_8557_cov_2.855403	\	Unknown host	0	0	0	0	1.13068	0	0	1.39313	1.40654	9.10281	23.0411	29.3965		0	0	0	0	0	0	0	0	0	102.305	1589.14	291.049
NODE_5900_length_8547_cov_4.921875	\	Unknown host	0	1.92724	0.817779	0	0	0	0.112721	0	0	64.7575	34.2578	11.5686		0	0	0	0	0	0	0	0	0	1082.77	0	378.807
NODE_4964_length_8530_cov_3.122168	\	Unknown host	91.56	55.0357	58.1781	2.09231	4.53702	65.1231	0	0.254099	0	0	0	0		0	122.155	0	40.3804	0	276.255	0	0	0	0	0	0
NODE_6480_length_8529_cov_3.351839	\	Unknown host	0	0	0	0.523139	3.40317	0	0.112959	0.254129	1.12892	20.0474	7.76308	18.741		0	0	0	0	0	34.5359	0	0	0	58.6517	0	14.6002
NODE_1409_length_8526_cov_5.93604	\	Unknown host	0	0	0	5.23323	0	2.49222	59.8891	6.86389	25.4097	2.22827	3.45147	2.70398		0	0	0	0	0	34.5481	5.5278	0	8.97206	29.3362	0	0
NODE_6043_length_8520_cov_3.40922	\	Unknown host	2.31094	0	3.28148	1.04738	6.81352	1.06884	641.435	111.807	43.2269	7.73011	26.077	13.4693		0	0	0	0	0	0	342.965	800.02	480.343	58.7137	0	14.6157
NODE_1625_length_8518_cov_4.465376	\	Unknown host	143.697	79.2857	108.725	14.6668	22.7171	23.1637	0	0	0.282595	0	0	0.0601448		685.104	815.514	587.41	242.624	107.461	224.773	0	0	0	0	0	0
NODE_5942_length_8503_cov_4.370181	\	Unknown host	0	0	0	0.524739	1.13786	0	0.113304	0.254906	0	52.1336	7.52725	27.7757		0	0	0	0	0	0	0	0	8.99633	0	290.77	117.159
NODE_1912_length_8499_cov_2.376190	\	Unknown host	257.535	192.359	211.356	24.1494	35.2902	175.366	0	0	0	0	0.173122	0.542514		127.746	408.668	0	81.0553	251.303	381.236	0	0	0	0	0	0
NODE_2175_length_8477_cov_2.324540	\	Unknown host	172.264	131.648	146.767	0.526348	1.14135	4.65515	0.113652	0	0	0	0	0		480.291	327.783	236.1	0	0	0	0	0	0	0	0	0
NODE_1429_length_8448_cov_3.89172	T_bin.185	Firmicutes	0	1.94982	0	5.28155	21.1874	0.359318	38.6031	20.3969	7.12341	10.6445	15.8492	16.6162		32.1294	0	0	5748.9	270.879	34.867	75.3143	1546.44	63.3843	458.909	1938.89	1193.96
NODE_6570_length_8435_cov_2.961012	\	Unknown host	0	0	0	0	2.86758	0.719744	0	0	1.42688	22.7483	8.72176	23.8088		0	0	0	0	0	0	0	0	0	133.437	109.918	14.7629
NODE_1935_length_8433_cov_5.774898	\	Unknown host	82.4957	478.556	33.5678	139.681	135.382	29.8764	0.628345	3.46979	2.28355	1.5019	0.261715	0.121502		643.73	3253.75	237.332	0	54.2721	209.574	0	0	0	0	0	0
NODE_3964_length_8427_cov_5.764409	\	Unknown host	18.3022	17.5921	13.2708	548.532	441.452	641.18	3.20112	3.47226	3.99905	0.225445	0.349202	0.121589		289.885	288.512	2137.51	1021.85	1556.91	7357.8	0	25.2765	9.07746	0	0	0
NODE_6597_length_8414_cov_31.124474	\	Unknown host	0.39001	32.3021	2.07677	39.7717	58.6446	13.3485	66.4687	233.259	79.8186	87.5325	231.354	117.21		0	0	0	0	0	87.5198	148.436	818.538	300.019	1352.56	0	236.797
NODE_5235_length_8413_cov_4.99651	\	Unknown host	11.3116	641.223	89.7269	108.722	219.656	41.4935	5.15323	6.312	4.86407	65.5631	180.313	120.695		225.841	330.277	713.689	327.536	344.54	525.181	0	0	0	728.39	220.41	858.49
NODE_6164_length_8365_cov_3.52795	\	Unknown host	0	8.86126	0.835572	0.533396	0	0	0	7.51422	0	40.1238	62.0909	18.251		0	0	0	0	0	0	0	67.9037	0	493.363	73.8918	476.368
NODE_5109_length_8364_cov_2.494011	\	Unknown host	70.229	70.8985	67.6894	38.9425	38.7517	148.437	0.172781	0	0	0	0	0		0	0	0	329.455	109.44	915.647	0	0	0	0	0	0
NODE_6170_length_8357_cov_2.30673	M_bin.80	Bacteroidetes	0.785339	40.8994	1.67274	2.13563	0	0	0	0.259359	0	19.1718	33.8042	8.39859		0	83.1225	239.491	0	73.0209	0	0	0	0	89.7883	0	0
NODE_6179_length_8344_cov_3.71898	\	Unknown host	0.393281	20.7283	6.7014	2.67369	15.074	0	0.115463	0	1.15395	5.31271	75.2962	42.0584		0	0	0	0	0	0	0	0	9.16775	1423.86	222.233	3910.08
NODE_6677_length_8333_cov_3.648895	\	Unknown host	0	4.94182	0	9.63799	1.74161	8.74264	2.02327	10.2742	1.15548	22.7228	20.0407	40.9457		0	83.3619	0	0	73.2312	353.482	11.3117	289.699	18.3597	1350.7	927.193	2181.77
NODE_6095_length_8322_cov_6.256597	\	Unknown host	0	5.44319	1.67978	6.96997	13.9513	0.729517	0	0.26045	0	61.7142	34.6536	29.7957		0	0	0	0	73.328	0	0	0	0	480.885	334.231	134.671
NODE_1139_length_8317_cov_3.640180	\	Unknown host	0	0	0	0	0	0	1.85341	3.38788	173.076	4.41625	4.59966	1.17037		0	0	0	0	0	0	34.0003	68.2956	45.9876	30.0734	0	119.779
NODE_6118_length_8291_cov_2.687012	M_bin.38	Proteobacteria	0	0	2.10757	0	1.16695	0	0.755308	0.261424	0	39.2598	226.179	20.762		0	0	0	0	0	0	25.5801	0	18.4527	1432.96	37.2756	495.639
NODE_6221_length_8288_cov_6.46709	\	Unknown host	0	59.127	0	10.2287	2.33475	2.56378	7.55581	259.164	46.1795	133.257	158.356	136.98		0	0	0	0	36.8144	71.0803	4785.22	13784	1513.67	2293.57	2349.21	2479.09
NODE_6747_length_8263_cov_5.356565	\	Unknown host	0	1.99348	1.69177	0	0.585453	0.367363	2.2736	4.98388	48.6498	32.1121	35.7913	29.9464		0	0	0	0	0	0	19.9631	0	9.25763	60.5398	0	0
NODE_1995_length_8260_cov_2.073643	\	Unknown host	247.109	184.962	233.55	15.6651	7.02799	47.7745	0	0	0	0.153335	0.356262	0		345.036	714.838	726.909	0	36.9392	338.776	0	0	0	0	0	0
NODE_6239_length_8259_cov_7.53542	M_bin.65	Bacteroidetes	0	0	0	9.18411	0	11.0262	32.3124	50.2566	76.9447	26.3002	45.6961	58.9294		0	0	0	0	0	53.4974	114.13	42.9845	351.96	45.4269	0	0
NODE_6773_length_8230_cov_15.673964	\	Unknown host	0.398729	11.5084	28.4508	2.71073	0.587801	0	1.46328	10.6661	0	62.9427	89.4795	106.882		0	0	0	0	0	0	0	17.2544	27.8842	1838.67	1089.01	4009.63
NODE_6179_length_8227_cov_33.469488	\	Unknown host	0	0.50055	0.424794	5.42343	0	0.36897	3.98157	92.8687	3.51109	182.431	79.0497	20.0517		0	0	0	0	0	0	148.946	276.171	799.639	212.817	0	75.6809
NODE_2299_length_8216_cov_2.259579	M_bin.6	Bacteroidetes	145.784	63.6549	101.236	0	0	19.5816	0.058631	0	0	0	0	0		231.256	169.098	0	83.8473	0	0	0	0	0	0	0	0
NODE_4098_length_8210_cov_36.389225	\	Unknown host	8.79341	250.793	59.5943	1285.3	568.61	340.895	136.71	897.609	407.543	495.898	621.879	355.874		0	84.6108	0	41.9543	55.7462	1506.87	2324.93	8094.73	1290.46	6291.09	2747.97	3200.35
NODE_2315_length_8188_cov_2.625541	\	Unknown host	58.1123	74.4342	62.3153	16.8927	19.4969	39.6679	0.235326	0.397068	0	0.0773418	0	0		779.015	1399.83	244.434	1009.61	242.216	413.703	2.87799	0	0	0	0	0
NODE_2317_length_8186_cov_2.565104	\	Unknown host	175.582	119.728	168.634	20.1672	41.9582	36.3402	0	0	0	0	0.179741	0		513.944	339.435	0	336.618	186.366	377.821	0	0	9.34469	0	0	0
NODE_6225_length_8183_cov_3.426769	\	Unknown host	0	0	0	0.545259	0	0	0	0	0	23.8358	3.68605	10.205		0	0	0	0	0	0	0	0	0	30.5658	188.838	15.2176
NODE_6230_length_8176_cov_39.444472	\	Unknown host	0.401362	108.793	13.2508	8.18589	4.14178	4.08399	0.824849	0	0	202.468	32.213	165.299		16.5991	42.4813	0	0	0	18.0135	0	0	0	810.688	3023.99	4218.88
NODE_6834_length_8166_cov_23.446510	\	Unknown host	0	14.6244	42.7967	1.63918	0.592408	0	1.12081	1.59255	1.17911	65.6074	56.3067	167.885		0	0	0	0	0	0	5.77149	0	9.36759	612.589	2952	2775.37
NODE_2037_length_8162_cov_1.839018	\	Unknown host	1.20615	21.1905	17.1271	159.079	34.9692	4.4629	17.7057	182.569	14.4511	258.601	70.7559	156.481		49.8828	127.663	122.606	2363.26	261.679	396.976	46.1945	1765.91	4.68609	1118.52	2234.02	1861.32
NODE_2333_length_8152_cov_3.115485	M_bin.7	Proteobacteria	204.09	107.598	147.902	6.02066	5.93425	16.7564	0	0	0	0	0	0		1098.77	1107.77	245.513	253.517	74.8572	397.463	0	0	0	0	0	0
NODE_6351_length_8141_cov_4.87516	\	Unknown host	0	0.505837	0	0	0	0	0	0	0	8.71229	43.1956	22.8436		0	0	0	0	0	0	0	0	0	122.894	0	428.291
NODE_6357_length_8131_cov_112.761	\	Unknown host	1.21075	6.07751	20.6309	58.1671	1.78487	0	1.83656	43.3173	3.55254	418.86	774.134	1033.07		100.146	85.4329	0	0	0	0	17.389	43.6612	108.191	1968.72	456.109	1531.49
NODE_6891_length_8117_cov_3.684585	\	Unknown host	0	5.58066	0	1.64908	1.19197	0	0.890191	0	0	9.67427	7.16013	41.4042		0	0	0	0	0	0	5.80633	0	0	184.886	76.1493	291.485
NODE_2058_length_8111_cov_2.166126	M_bin.28	Proteobacteria	65.1372	64.9867	75.4021	0.550099	0	0	0	0	0	0	0	0		468.5	214.109	616.885	0	0	0	0	0	0	0	0	0
NODE_2355_length_8109_cov_5.297253	\	Unknown host	118.166	145.748	165.495	7.15305	2.98286	16.4709	0	0	0	0	0	0.126357		1037.65	1242.14	1851.11	0	18.8135	181.623	0	0	0	0	0	0
NODE_1794_length_8108_cov_2.582220	\	Unknown host	94.3018	95.4845	101.723	1.65091	0.596646	4.11824	0	0	0	0	0	0		585.841	642.564	123.423	0	0	0	0	0	0	0	0	0
NODE_6391_length_8087_cov_7.88908	\	Unknown host	0	36.6635	14.2609	14.345	38.2845	13.1375	36.0971	180.51	21.7289	73.9225	116.534	76.0837		0	0	0	0	0	36.4235	2319.49	2695.38	586.464	525.788	0	261.77
NODE_5398_length_8078_cov_3.128212	\	Unknown host	3.65609	9.68587	10.8157	146.372	114.383	197.282	1.07339	0.670792	1.78793	0.862345	0.273216	0.126842		3914.51	3267.75	1486.57	3197.99	1152.03	3409.39	17.5031	0	9.46963	92.8894	153.034	61.6615
NODE_5507_length_8071_cov_2.10988	\	Unknown host	2.4395	5.10225	2.59803	27.0885	198.395	13.5397	1.49211	2.55122	4.47369	1.41233	2.46108	1.07909		0	0	0	0	0	0	0	0	0	0	0	0
NODE_1812_length_8065_cov_2.983681	\	Unknown host	93.9908	36.7635	70.6323	4.97913	5.99827	68.5015	0.119457	0.134375	0	0	0	0		16.8276	86.132	248.162	170.834	0	109.569	0	0	0	0	0	0
NODE_1201_length_8062_cov_3.722466	\	Unknown host	0	20.9426	0	1.66033	0	0	12.1892	93.694	131.076	86.7198	174.202	97.4171		0	0	0	0	0	0	865.2	2316.23	488.654	1287.52	536.682	602.393
NODE_2080_length_8055_cov_2.197335	M_bin.6	Bacteroidetes	60.294	108.382	95.4502	5.53924	1.20114	11.3055	0	0	0.597677	0.157238	0	0.127204		859.271	431.195	1615.05	0	0	18.2841	0	0	0	0	0	0
NODE_6432_length_8047_cov_2.34071	\	Unknown host	0	2.55873	1.73718	0	1.20234	0	0.239449	11.5821	0	14.6376	36.9349	11.3961		0	0	0	0	0	0	29.2842	776.458	28.5183	357.448	1113.77	5261.42
NODE_1204_length_8042_cov_2.514667	\	Unknown host	0	10.2413	1.3037	0.554819	1.80463	0.377458	8.38593	21.6962	125.116	59.3744	114.807	42.3637		0	0	0	0	0	0	55.6746	406.128	80.8522	590.933	153.719	510.985
NODE_5544_length_8033_cov_7.21049	M_bin.109	Actinobacteriota	51.4719	46.1374	43.5053	1541.9	748.555	1114.37	7.31593	10.7928	8.09074	2.28619	1.19057	0.765314		760.257	2291.59	12332.9	857.574	2241	11037.2	5.86705	0	19.0454	31.1366	76.9456	31.0035
NODE_5547_length_8032_cov_7.04677	\	Unknown host	0	13.843	0	16.1098	679.384	7.93649	23.3299	33.057	39.8593	17.8187	14.8382	25.705		0	0	0	0	0	73.3458	11.7356	17.6797	80.9529	0	0	0
NODE_6355_length_8018_cov_4.898472	\	Unknown host	0	19.0031	8.71734	0	1.81003	0	1.08142	10.002	2.40174	69.9777	15.8734	44.024		0	0	0	0	0	0	29.3901	26.5659	0	265.156	192.724	450.391
NODE_6990_length_8017_cov_12.954787	\	Unknown host	0	37.4973	6.1029	7.23514	6.03418	1.13591	0.180259	0.405537	1.80153	34.7562	21.3813	66.6513		0	0	0	0	0	0	2.93938	0	42.9376	202.792	308.397	1149.42
NODE_1834_length_8007_cov_4.695245	\	Unknown host	219.261	148.119	197.719	1.67173	6.04172	6.82395	0.120323	0	0.60126	0	0.183759	0		440.686	1084.45	1499.75	0	38.1064	110.362	0	0	0	0	0	0
NODE_2103_length_7990_cov_2.438981	M_bin.14	Actinobacteriota	1.64282	79.8865	17.9332	688.544	44.1984	81.6817	93.0868	693.914	225.048	361.26	377.048	219.481		0	130.411	0	86.2189	133.656	1124.4	1946.55	959.724	11258.9	1549.56	77.3597	436.385
NODE_5604_length_7972_cov_2.59177	\	Unknown host	3.29307	2.5828	3.50706	26.3055	239.089	17.5155	2.23574	4.48609	6.039	1.66818	1.6611	1.99219		0	0	0	0	0	0	0	0	0	0	0	0
NODE_6422_length_7963_cov_5.510046	\	Unknown host	0	4.13716	0.438877	26.8955	72.9012	1.52481	0.120988	0.408288	0	51.3745	30.9498	36.672		0	0	0	0	0	0	20.7152	0	0	1444.87	1203.14	781.901
NODE_2117_length_7956_cov_2.507446	\	Unknown host	127.038	57.9712	86.9742	1.68245	0	3.43384	0.060547	0	0	0	0	0		136.465	130.968	503.123	0	0	18.5116	0	0	0	0	0	0
NODE_7061_length_7952_cov_52.623583	\	Unknown host	0	4.14288	0.878969	48.2545	4.8668	7.6346	18.1732	121.429	30.2709	307.798	223.887	243.529		0	0	0	0	19.185	129.646	14.817	116.074	230.872	314.537	155.459	344.512
NODE_7080_length_7939_cov_11.388903	T_bin.195	Actinobacteriota	0	8.81804	0.880408	41.0273	70.0748	9.94124	7.2812	164.082	25.7724	73.9445	55.044	114.801		239.325	612.493	252.1	607.41	115.298	630.742	430.397	3881.44	86.7189	834.889	1751.78	2713.55
NODE_5652_length_7922_cov_6.11083	\	Unknown host	7.45616	16.6343	12.3522	101.38	582.564	60.5418	4.56052	14.7744	22.1815	4.71638	4.82901	5.62627		0	0	0	0	0	0	0	0	0	0	0	0
NODE_7096_length_7921_cov_4.157377	\	Unknown host	0	0	24.2662	0	0	0.766448	0.121629	3.55725	0.911682	13.3515	21.5475	46.2447		0	0	0	0	0	0	0	0	28.972	157.884	0	188.651
NODE_1884_length_7912_cov_2.114681	\	Unknown host	99.5411	122.833	166.523	0	1.83428	3.06928	0	0	0	0	0.371932	0		1286.47	219.494	1264.8	0	0	0	0	0	0	0	0	0
NODE_2480_length_7909_cov_12.201793	\	Unknown host	365.538	222.849	303.567	1.1283	1.22332	6.9085	0.0609068	0	0.304355	0	0	0		257.392	483.07	0	0	0	0	0	0	0	0	0	0
NODE_1539_length_7902_cov_21.1874	\	Unknown host	0.830559	1.56341	0.884531	2.2586	0	0.768291	191.661	59.3844	51.7862	2.88508	2.69992	4.27901		0	0	0	87.1791	0	37.2762	217.697	215.647	401.743	0	0	0
NODE_5601_length_7901_cov_5.364650	\	Unknown host	365.492	234.541	325.106	125.368	81.4329	323.492	0.243874	0.822983	3.04663	0.961814	0.37245	0.129683		3916.32	2285.91	18618.5	261.57	231.706	3989.06	0	0	0	0	0	0
NODE_2144_length_7898_cov_3.325555	\	Unknown host	505.236	273.214	368.594	73.4415	125.564	108.768	0.182975	0	1.21912	0.0801816	0	0		2886.81	1319.3	760.226	959.456	386.323	689.959	0	0	0	0	0	0
NODE_2147_length_7892_cov_5.064288	\	Unknown host	355.514	313.6	362.674	50.8828	105.432	70.7724	0.671418	0.27464	2.44009	0	0	0		19466.4	10870.5	3043.22	6110.27	1836.43	1157.03	2.98593	0	9.69282	0	0	0
NODE_6576_length_7888_cov_2.67788	\	Unknown host	0	6.26474	0	36.2017	0	0.384827	7.75576	25.4171	27.77	13.0059	34.4151	16.9516		0	0	0	0	0	0	743.875	396.055	407.305	15.8545	0	94.7202
NODE_1547_length_7883_cov_6.35984	T_bin.186	Firmicutes	0	0	0	1.13202	0	0	69.4184	19.3843	7.02326	3.13303	4.75957	2.27464		0	0	0	0	0	0	140.499	99.0764	63.0752	15.8645	0	31.5934
NODE_6583_length_7881_cov_3.79273	\	Unknown host	0	0	0.443444	0.566153	0	9.24406	23.4713	32.1778	51.0079	14.1424	23.2438	32.7631		0	0	0	0	0	18.6878	101.664	81.0832	330.016	95.2114	0	31.6014
NODE_2493_length_7878_cov_1.871192	\	Unknown host	124.13	76.8405	89.1661	0	2.45626	16.1833	0	0	0	0	0	0		34.454	88.1766	508.104	0	77.4608	0	0	0	0	0	0	0
NODE_6508_length_7875_cov_5.476852	M_bin.60	Myxococcota	0	58.5674	1.77513	7.3656	0.614299	1.15639	2.44679	92.3408	1.83401	97.7856	128.452	89.2564		0	88.2101	0	0	0	0	406.964	1866.33	19.4275	2175.65	235.468	853.889
NODE_6510_length_7873_cov_8.868793	\	Unknown host	0	21.4453	12.8729	0	1.22891	0.385561	0.367112	0.550606	0	55.5814	18.0346	73.4665		0	0	0	0	0	0	0	45.0919	9.7162	873.657	1805.72	1676.58
NODE_7147_length_7873_cov_4.618600	\	Unknown host	0	32.9526	1.77558	2.83364	5.53009	2.31336	7.40342	18.7206	25.0712	20.7525	17.1936	51.7975		0	0	0	43.7501	0	0	371.149	90.1839	340.067	47.654	0	94.9006
NODE_1552_length_7865_cov_2.65761	\	Unknown host	0	19.8964	5.7765	18.7211	3.0754	0.771906	14.3319	4.68492	4.59087	69.5676	118.139	88.8488		0	0	0	0	0	37.4516	53.9313	45.1378	0	429.323	196.473	126.663
NODE_7168_length_7860_cov_10.492591	M_bin.35	Actinobacteriota	0	27.7678	57.3571	2.27066	0.615471	2.31719	0	0.551517	0	302.94	96.5932	95.0322		17.2665	0	0	0	0	0	0	0	0	3818.63	1651.42	1441.71
NODE_5731_length_7851_cov_9.35926	\	Unknown host	11.7034	22.5544	17.8055	162.539	1560.16	78.8748	10.6147	35.6136	42.9245	11.6153	9.18313	10.245		0	0	0	0	0	0	0	0	0	0	0	0
NODE_1913_length_7849_cov_3.428387	\	Unknown host	79.0178	80.2723	128.232	19.8962	36.98	69.6131	0.0613724	0	0	0	0.0937293	0.261085		1832.81	3363.09	1912.43	1404.28	388.735	919.434	3.00229	0	0	0	0	0
NODE_1915_length_7844_cov_2.034990	\	Unknown host	107.516	124.423	148.363	0.568824	1.23345	1.54794	0.122823	0	0	0	0	0		1332.23	841.308	1913.65	0	0	0	0	0	0	0	0	0
NODE_2521_length_7839_cov_12.800129	\	Unknown host	851.886	635.118	675.417	15.9372	24.0677	21.685	0.122901	0.138249	0.307073	0.16157	0.281546	0.130709		173.127	88.6152	255.316	0	0	169.091	0	0	0	0	0	0
NODE_2522_length_7837_cov_2.201086	\	Unknown host	158.696	133.467	135.118	0.569332	2.46911	3.48598	0	0	0	0	0.0938728	0		277.074	1107.97	0	0	0	0	0	0	0	0	0	0
NODE_5667_length_7831_cov_3.802768	\	Unknown host	82.1328	89.3965	111.569	181.186	41.3893	231.027	0.492108	0.55356	0.614773	0.161735	0	0		2443.59	1508	5622.69	1275.56	292.221	1429.34	0	0	0	0	0	0
NODE_7234_length_7805_cov_8.216065	M_bin.65	Bacteroidetes	0.420441	0.527613	1.79105	1.14333	1.23962	1.16676	379.198	84.5602	32.9999	12.6574	30.4452	20.742		208.658	845.512	7436.42	926.757	156.37	132.088	522.325	436.654	480.242	544.785	79.1933	255.273
NODE_2177_length_7804_cov_2.896950	\	Unknown host	211.088	135.614	184.501	1.71522	2.47955	7.00145	0	0.138869	0	0	0	0		365.197	445.063	897.614	88.2739	0	150.977	0	0	0	32.0502	0	0
NODE_5770_length_7804_cov_6.74095	\	Unknown host	0.840989	88.6504	21.0475	133.787	393.009	45.1205	22.4066	132.203	102.405	58.1827	66.1773	41.7519		0	0	0	0	0	226.466	24.1568	127.374	68.6148	480.754	0	31.9132
NODE_5705_length_7790_cov_6.997790	\	Unknown host	98.1513	65.55	87.033	108.826	4.96801	205.355	0.247349	0.556473	0	0.406466	0	0.0657656		574.913	401.277	6037.67	88.4325	78.3358	1474.67	0	0	0	0	0	0
NODE_5716_length_7785_cov_5.926620	\	Unknown host	38.7799	43.3755	54.3184	209.767	129.873	414.484	0.123754	0	3.09203	0	0.189	0		505.551	713.839	514.174	1814.03	1724.49	7491.61	0	0	0	32.1285	0	0
NODE_6680_length_7774_cov_7.39453	\	Unknown host	0	3.1783	0.899095	9.75708	3.1114	1.17141	129.568	167.007	156.678	44.5589	94.255	49.2939		0	0	0	44.3073	0	0	1843	1324.32	1815.47	804.349	0	48.0546
NODE_5737_length_7770_cov_5.990093	\	Unknown host	55.7482	49.8191	52.6241	199.836	141.33	382.077	0.433975	0	0.6196	0	0.189364	0		1711.71	715.217	257.583	2305.16	1374.4	6672.07	18.1969	18.2759	0	0	0	0
NODE_5801_length_7767_cov_16.7316	\	Unknown host	29.9973	32.3419	31.9466	301.593	2214.2	125.454	18.9782	53.0215	65.7029	20.0574	16.5758	13.6538		0	0	0	0	0	0	0	0	0	0	0	0
NODE_6609_length_7767_cov_2.134585	\	Unknown host	0	0	0	0	0	0	1.73657	20.0924	28.5126	20.0574	20.1751	18.9306		0	0	0	0	0	0	39.4419	45.7073	29.5464	112.71	0	16.0326
NODE_7280_length_7762_cov_41.011614	\	Unknown host	0	31.3016	4.50242	24.143	16.2043	9.38578	991.786	341.092	280.968	179.409	153.922	173.851		34.9689	0	0	221.879	0	75.8971	9957.9	4482.21	4622.07	2658.45	199.08	368.988
NODE_1590_length_7756_cov_3.59031	\	Unknown host	0	2.12379	0.450591	1.72583	0	0	40.3083	21.7976	7.13826	5.87877	14.3228	7.13382		0	0	0	0	0	0	841.607	1565.41	862.993	96.7458	0	16.0554
NODE_6626_length_7743_cov_8.810963	M_bin.91	Actinobacteriota	0	4.25471	6.77021	2.30498	0	1.1761	0.0622126	0.139963	0	81.3778	18.0524	134.116		0	0	0	0	0	0	6.08679	18.3396	9.87934	646.055	279.396	2637.5
NODE_5828_length_7737_cov_2.13603	\	Unknown host	2.12068	2.129	2.71018	40.3683	204.459	12.1625	2.55269	6.30321	3.42233	2.53735	3.4231	2.31756		0	0	0	0	0	0	15.2288	0	0	16.1639	0	0
NODE_6649_length_7720_cov_2.176224	\	Unknown host	0	2.13369	0	0	0	0	0	0	0	27.8083	1.04825	0.530895		0	0	0	0	0	0	0	0	0	0	0	96.7814
NODE_6656_length_7713_cov_53.430917	\	Unknown host	1.27637	36.8396	2.71862	13.8836	5.64481	5.50982	60.5809	528.307	86.7608	347.385	311.994	169.775		0	0	0	0	0	57.2844	247.474	690.41	337.204	1718.7	80.138	710.375
NODE_6731_length_7713_cov_13.9661	\	Unknown host	0	0	0	2.89243	0.627201	1.96779	3.87218	90.2056	0.936268	162.403	88.0375	21.9857		0	0	0	0	79.1178	38.1897	94.7121	257.753	624.819	64.8567	0	64.5795
NODE_2218_length_7712_cov_4.704059	\	Unknown host	245.094	136.698	189.421	2.31424	1.88185	5.51054	0	0	0	0	0	0		422.347	0	648.801	0	0	38.1946	0	0	0	0	0	0
NODE_6733_length_7712_cov_9.32852	\	Unknown host	0.851022	0.533976	0	2.31424	2.50913	0.787219	1.06187	44.406	2.18491	286.008	169.993	680.782		0	0	0	0	0	0	79.4463	36.8267	0	2821.64	4768.83	2002.22
NODE_5867_length_7709_cov_3.6703	M_bin.137	Actinobacteriota	0	0	1.36001	9.83935	369.613	1.96881	0.124974	0.28116	5.62052	0	0.381726	1.06331		598.558	1171.42	0	357.447	79.1589	229.257	0	0	0	0	0	0
NODE_2007_length_7694_cov_3.304806	\	Unknown host	141.174	103.834	158.978	4.0594	1.88625	6.31249	0.0626088	0	0.62572	0	0	0		70.5559	496.569	260.128	44.768	0	19.142	0	0	0	0	0	0
NODE_2601_length_7694_cov_2.825148	\	Unknown host	197.046	103.298	159.432	4.63931	3.14375	12.625	0	0	0	0	0	0		246.946	135.428	260.128	0	0	19.142	0	0	0	0	0	0
NODE_1609_length_7688_cov_2.47911	M_bin.42	Chloroflexi	0	0	0	0.580366	0	0	17.2935	0.563856	0.626208	41.3507	26.7938	14.7937		0	0	0	0	0	0	0	18.4708	14.925	992.282	321.594	97.1843
NODE_2608_length_7675_cov_4.062566	M_bin.13	Nitrospirae	274.067	150.234	237.235	0	1.89092	1.18652	0	0	0	0	0	0		0	90.5087	260.772	0	0	0	0	0	0	0	0	0
NODE_2618_length_7658_cov_2.159942	M_bin.32	Firmicutes	144.408	146.803	170.221	0	0.631706	5.54939	0	0	0	0	0	0.133798		744.32	90.7097	261.351	0	0	0	0	0	0	0	0	0
NODE_2631_length_7648_cov_2.375546	\	Unknown host	154.895	107.15	146.682	187.272	81.5966	671.561	0.251941	0	0	0	0	0		1348.63	544.97	1046.77	765.633	1156.96	6277.81	0	0	0	0	0	0
NODE_7451_length_7631_cov_12.626394	\	Unknown host	0	16.1893	4.12174	7.01642	66.5638	2.78451	2.52503	16.758	6.6243	22.4895	93.129	70.9626		0	182.061	262.275	0	19.992	0	40.1448	46.522	80.1947	49.1653	161.998	81.5918
NODE_6753_length_7627_cov_29.084883	M_bin.14	Actinobacteriota	0	16.1978	1.83285	219.963	11.4169	24.6758	39.8532	206.743	67.5402	81.287	96.9397	52.9308		0	0	0	135.484	0	444.133	324.416	269.969	1765.21	163.97	0	65.3077
NODE_6819_length_7616_cov_10.1128	\	Unknown host	0.430874	0	0.917747	5.85853	3.17595	0	3.73175	38.7047	49.6221	35.6716	169.044	44.3297		0	0	0	0	0	0	55.6946	1193.31	160.705	426.938	0	81.7525
NODE_6820_length_7616_cov_9.12039	M_bin.65	Bacteroidetes	0	3.78495	0.458873	1.75756	0.635189	0	4.61725	50.2307	63.2128	123.063	158.225	134.603		0	0	0	0	0	0	12.3766	74.5818	70.3086	541.883	162.317	441.464
NODE_2052_length_7614_cov_2.781903	\	Unknown host	111.626	56.2483	93.6348	0	2.54142	5.18279	0	0	0.316147	0	0	0		2441.93	1414.13	394.291	271.43	0	19.3431	0	0	0	0	0	0
NODE_6768_length_7611_cov_32.517439	\	Unknown host	0	0	4.13257	0.586238	3.81364	0	1.64558	77.8874	6.32543	184.133	131.071	194.129		0	0	0	0	0	0	241.502	93.2884	60.3041	722.986	690.302	1881.54
NODE_2654_length_7609_cov_2.429028	\	Unknown host	174.665	107.158	138.248	15.2462	0	25.1331	0.126616	0	0	0	0.193371	0.13466		249.704	273.881	2367.3	90.5361	0	77.4232	0	0	0	0	0	0
NODE_2257_length_7602_cov_4.992270	\	Unknown host	289.218	205.305	230.319	0	2.54544	3.59375	0	0	0	0	0	0		35.7049	137.067	131.638	0	0	19.3736	0	0	0	0	0	0
NODE_2075_length_7587_cov_2.644899	\	Unknown host	137.109	74.36	94.4286	5.29283	2.55047	3.60085	0.126984	0.142841	0.317272	0.166937	0.096966	0.202576		268.316	228.896	659.491	0	0	0	0	0	0	16.4835	0	0
NODE_6804_length_7578_cov_5.365691	M_bin.14	Actinobacteriota	0	49.451	0	3.53274	0	0	5.72105	25.7418	52.0944	19.7219	13.3001	10.1408		0	0	0	0	0	19.435	429.133	131.173	166.558	148.527	0	0
NODE_2685_length_7567_cov_3.685190	\	Unknown host	252.826	607.336	140.863	814.302	958.954	327.34	5.28375	14.1786	7.63466	12.8044	1.65278	1.55718		1524.48	12209.5	1057.97	409.674	584.671	2627.54	6.22836	0	0	66.1082	0	16.4564
NODE_6822_length_7560_cov_5.867712	\	Unknown host	0.434066	6.53654	12.9436	1.77058	1.91968	0.401524	3.75939	11.3247	99.0241	63.5787	67.0482	59.8377		0	0	0	0	0	0	24.9365	56.3507	10.1185	99.2541	40.8799	98.8298
NODE_6827_length_7554_cov_3.009926	\	Unknown host	0.434411	6.54174	0	56.7035	76.2079	15.27	1.53046	1.86504	1.27463	38.8985	44.7018	11.3938		323.386	459.792	0	2188.69	444.307	1267.29	6.23908	0	0	3675.32	327.299	230.786
NODE_1318_length_7551_cov_2.496511	\	Unknown host	0	3.27217	0	0	2.56263	0.804004	55.565	43.0565	35.3851	8.4705	13.2502	4.95284		0	0	0	0	20.2038	39.009	365.131	507.76	349.504	314.679	0	49.4738
NODE_2284_length_7549_cov_2.030604	\	Unknown host	0	164.197	0.925892	0.591053	0	0	0.127623	0.430679	0	15.1838	26.7999	12.4193		0	0	0	0	0	0	0	56.4327	0	49.6993	81.8789	164.956
NODE_2704_length_7536_cov_2.495495	\	Unknown host	57.4792	68.8523	70.953	17.1701	21.1838	39.4746	0	0.143807	0.958258	0.0840332	0.0976222	0.135964		1800.88	1797.47	132.791	777.012	344.148	801.275	0	0	5.07535	0	0	0
NODE_2110_length_7522_cov_2.412502	\	Unknown host	90.3056	148.91	168.653	1.77952	4.50189	1.61421	0	0	0	0	0.195608	0		1010.37	738.798	2128.61	0	0	0	0	0	0	0	0	0
NODE_2129_length_7493_cov_1.779551	\	Unknown host	101.166	83.5366	100.744	6.55017	1.29123	18.6352	0	0	0	0	0	0		217.346	0	0	275.813	0	98.2773	0	0	0	0	0	0
NODE_2740_length_7488_cov_4.275951	\	Unknown host	264.697	138.587	228.225	0	1.29209	18.6477	0.128662	0	0	0	0.098248	0		579.976	185.538	2806.48	0	0	19.6686	0	0	0	0	0	0
NODE_6082_length_7487_cov_2.583243	\	Unknown host	19.2851	12.1005	18.6712	94.1596	47.8139	158.526	0.12868	0.289497	1.28604	0	0	0		0	185.563	0	184.023	0	1042.57	0	0	10.2171	0	0	0
NODE_6971_length_7467_cov_96.1281	\	Unknown host	3.51578	4.41197	7.48848	20.914	1.94359	0.406525	1.74183	28.0113	4.83557	527.771	954.109	1173.99		18.1752	46.515	0	0	0	0	22.0912	38.035	179.279	2093.55	993.337	1784.41
NODE_6939_length_7458_cov_15.062101	M_bin.42	Chloroflexi	0	2.20865	0	0	1.29729	0	5.03802	0.871868	0	88.5633	48.4338	26.1034		0	0	0	0	0	138.234	6.31939	76.1618	30.7706	1475.64	497.268	384.029
NODE_2761_length_7449_cov_2.763946	M_bin.28	Proteobacteria	85.4636	66.3395	92.8939	0	0	1.22252	0.129336	0	0	0	0	0		510.136	46.6274	134.342	0	40.9609	0	0	0	0	0	0	0
NODE_1348_length_7413_cov_3.147389	\	Unknown host	0	0	2.3572	0	0	0	1.36462	6.5787	78.5821	7.68848	7.93936	7.80945		0	0	0	0	0	0	89.0085	67.0461	36.1169	0	0	83.9912
NODE_7000_length_7413_cov_8.808039	\	Unknown host	0	1.66654	1.88576	1.80569	0.652584	1.22846	1.42961	3.65483	127.29	48.6083	55.1786	36.2137		0	0	0	464.649	20.5799	317.881	15.8944	57.4681	10.3191	303.667	41.6906	352.764
NODE_7048_length_7397_cov_2.06193	\	Unknown host	0	3.34029	0	0	1.96199	0	0.911717	5.86038	45.559	14.0404	19.7919	7.27226		0	0	0	3911.5	137895	21105.2	22.3002	28.7962	36.1951	219.789	0	0
NODE_7773_length_7388_cov_2.254905	\	Unknown host	0	4.45915	9.46069	0	0	0	0.32601	0.586752	0	4.28583	4.08269	24.3398		0	0	0	0	0	0	0	0	0	67.7099	0	0
NODE_7059_length_7387_cov_6.08384	\	Unknown host	0.444232	4.45975	11.3544	70.0657	218.075	9.86225	4.36912	17.0181	7.49483	90.2718	69.6143	38.7686		1267.67	4278.7	1354.69	9838.61	1961.97	3648.56	12.7603	57.6704	165.687	5976.2	6191.92	3607.48
NODE_7776_length_7385_cov_8.225364	\	Unknown host	0	1.11524	0.473227	2.41671	0	0	1.10888	2.78821	111.801	48.7926	55.7862	33.9924		0	0	0	419.77	20.6579	179.486	9.57279	19.2287	10.3583	220.146	251.092	185.481
NODE_6212_length_7378_cov_2.1437	\	Unknown host	2.66864	0	0.947352	36.8898	201.294	17.28	2.024	5.14104	2.61008	2.23165	2.19368	0.833256		0	0	0	0	0	0	0	0	0	0	0	0
NODE_7789_length_7377_cov_2.434460	\	Unknown host	0	4.4658	0	1.20967	0	0	1.04479	9.54894	2.93674	5.4082	3.98905	30.5569		0	0	0	0	0	0	1226.64	481.238	440.703	0	0	0
NODE_2812_length_7368_cov_3.351905	M_bin.13	Nitrospirae	144.748	48.066	77.314	0.605572	3.28285	17.7154	0	0	0	0	0	0		552.583	424.26	0	0	0	39.9778	0	0	0	0	0	0
NODE_2209_length_7367_cov_2.122730	M_bin.32	Firmicutes	105.123	79.3755	129.981	0.605654	0	2.8843	0	0.147106	0	0	0	0		773.721	707.195	2173.39	0	41.4169	0	0	0	0	0	0	0
NODE_7050_length_7364_cov_8.781142	\	Unknown host	0	2.23684	1.42373	0	0	0	0.196243	0.588665	0	39.5582	16.2841	82.8579		0	0	0	0	0	0	3.20003	19.2835	31.1634	135.861	251.808	507.301
NODE_7083_length_7355_cov_3.28459	\	Unknown host	0	0	0	0	0	0	0.916923	5.45181	36.0008	11.1071	56.0138	14.9062		0	0	0	0	0	0	6.40789	77.2283	62.4031	170.034	84.0387	84.6536
NODE_1707_length_7349_cov_6.79159	\	Unknown host	0	0	0.95109	4.8571	1.31653	7.43493	69.6119	9.88026	27.1864	2.4128	5.30563	2.85819		0	0	0	0	0	0	9.61968	0	36.4315	68.0692	0	0
NODE_1714_length_7337_cov_10.8169	\	Unknown host	0	143.123	12.3844	526.641	150.33	60.4042	161.643	219.789	196.194	2893.19	1069.48	577.671		0	0	0	0	41.5862	1184.33	847.916	1025.79	2684.7	2999.94	1474.28	2325.2
NODE_4839_length_7332_cov_2.198258	\	Unknown host	0	59.535	31.4587	193.517	903.916	23.1845	18.2646	57.6453	38.4119	917.091	279.041	1137.89		721.884	2605.43	3139.17	5496.46	2122.34	1566.79	16.07	96.8382	31.2994	1705.68	3625	6199.1
NODE_7080_length_7332_cov_36.147933	\	Unknown host	0	30.8908	8.10301	23.1247	14.5154	7.45217	942.532	310.25	293.178	173.952	144.086	156.727		37.0197	94.7429	0	187.913	83.2291	40.1741	7961.06	3040.72	4465.38	2677.91	84.3023	322.693
NODE_2845_length_7322_cov_3.431400	\	Unknown host	235.292	154.665	198.556	156.61	323.079	199.411	0.394738	0.444031	2.63004	0	0.200951	0.279876		2001.8	3510.27	2323.42	3340.01	1395.99	2333.28	0	0	0	0	0	0
NODE_7126_length_7312_cov_10.1895	\	Unknown host	0.448788	77.7198	1.91181	29.9003	13.8935	14.1148	30.107	316.731	31.6036	250.815	267.429	191.207		0	0	0	0	0	40.284	2974.63	9700.6	570.161	2702.34	3634.91	1839.27
NODE_7889_length_7294_cov_63.885059	\	Unknown host	0.449896	3.95204	32.5809	5.50544	0	0.416166	1.7171	1.18863	0.990051	106.79	61.5253	204.813		0	0	0	0	0	20.1917	41.9996	19.4686	15.7312	565.805	2245.65	2355.98
NODE_1737_length_7286_cov_5.82552	\	Unknown host	0	0	0	13.4725	3.31979	3.33299	63.2718	37.4829	32.3772	6.51875	17.5691	12.0941		0	0	0	0	0	40.4278	866.789	565.208	215.229	549.262	0	17.0911
NODE_6390_length_7262_cov_2.525618	M_bin.27	Chloroflexi	91.7313	53.8711	74.1113	65.1276	32.6415	152.152	0.398	2.08926	2.3203	0	0.101306	0		186.883	95.6561	0	94.8622	84.0314	628.701	0	0	0	0	0	0
NODE_7934_length_7256_cov_5.385916	\	Unknown host	0	77.1845	3.37148	20.9073	17.3343	1.25504	3.85051	1.94164	0.663491	33.6013	30.721	61.7798		0	0	0	94.9407	42.0504	0	12.9906	19.5705	21.0848	689.416	766.667	3157.76
NODE_7945_length_7248_cov_2.828927	M_bin.93	Firmicutes	0.905502	1.13632	6.7504	4.92479	0	2.51285	2.72492	2.54186	1.32845	25.6875	25.7813	28.0613		0	0	0	34549	862.985	3108.94	0	9.79605	0	517.633	852.793	515.42
NODE_7959_length_7240_cov_12.451197	\	Unknown host	0	5.11909	2.41352	38.2093	9.35448	14.6745	165.339	167.649	203.809	151.846	244.075	125.46		0	0	0	0	0	122.054	5855.45	2638.05	2710.1	2953.77	170.747	343.993
NODE_7211_length_7226_cov_5.844675	\	Unknown host	0.45413	14.8171	1.93456	0.617472	2.67789	0	0.666637	7.34886	0	39.4372	8.45025	26.7288		0	0	0	0	0	20.3817	0	0	47.6378	155.763	427.695	275.728
NODE_2291_length_7225_cov_2.658715	\	Unknown host	132.17	73.5259	95.2902	22.2321	41.513	39.9134	0	0	0.333169	0.262951	0	0.141817		394.464	336.511	1662.08	810.458	337.847	142.692	0	0	0	0	0	0
NODE_7218_length_7225_cov_4.27996	\	Unknown host	0.454192	64.4064	0.967413	8.64581	3.34782	0	2.13353	68.5488	2.66535	71.6104	91.1328	68.2139		0	0	0	0	0	0	273.974	1945.79	21.1753	1021.25	299.428	568.767
NODE_7218_length_7220_cov_2.631653	\	Unknown host	0	9.12581	0.968083	3.08993	1.34006	0.840864	0.934068	24.0162	7.00139	34.2073	33.7272	27.1058		0	0	0	0	0	0	293.747	1111.25	10.595	207.856	342.44	310.451
NODE_2472_length_7216_cov_2.976114	\	Unknown host	170.535	183.188	259.59	5.56495	4.0224	11.358	0	0	0.333584	0.17552	0	0		1749.09	1058.92	1525.47	0	42.2835	61.2299	0	0	0	0	0	0
NODE_7237_length_7209_cov_8.175527	\	Unknown host	0	5.1411	0.96956	3.71357	0.67105	0.842147	2.73966	7.96751	173.632	81.2566	84.7018	54.7207		0	0	0	812.257	42.3246	531.174	42.4948	39.3962	47.7501	433.694	771.666	1191.88
NODE_1769_length_7206_cov_196.012	\	Unknown host	1.36617	0.571471	2.42491	3.09593	3.35665	2.52749	1349.34	262.736	85.5161	23.2886	59.7243	37.8228		0	0	0	95.5995	0	0	1262.29	1241.5	1220.79	329.745	0	34.5616
NODE_7253_length_7201_cov_3.378907	\	Unknown host	0	2.85934	2.42659	0.619616	1.34359	0	0.13379	10.5348	0	57.8662	27.2777	28.9559		0	0	0	0	0	0	6.54492	670.479	0	1372	1802.55	2178.89
NODE_2484_length_7198_cov_2.637414	\	Unknown host	124.916	65.2201	104.873	0	2.6883	6.32575	0	0	0	0	0	0		395.943	96.5066	1112.21	95.7056	42.3892	20.461	0	0	0	0	0	0
NODE_7253_length_7198_cov_5.32765	\	Unknown host	0	45.7685	1.45656	0	0	0	1.40538	6.62464	1.33767	55.163	117.435	23.9858		0	0	0	0	0	0	3.27383	157.826	143.469	225.866	257.615	69.2
NODE_7262_length_7194_cov_12.2324	\	Unknown host	0.912299	67.5461	2.91475	26.6694	2.01735	3.37561	3.88369	87.0721	4.68446	239.789	204.219	237.428		0	0	0	95.7589	0	0	127.75	3049.7	127.599	1616.71	5928.44	1696.34
NODE_7271_length_7182_cov_41.0011	\	Unknown host	0	59.0582	0.973205	13.6676	1.34715	3.38125	16.5668	176.849	98.5381	257.383	431.759	265.715		0	0	0	0	0	0	4977.46	14957.6	2439.09	4109.47	4561.34	2323.37
NODE_2939_length_7177_cov_2.070641	\	Unknown host	133.054	70.0012	99.823	1.86506	1.34808	2.53771	0	0	0.670794	0	0	0.142765		113.458	96.789	278.866	0	0	0	0	0	0	0	0	0
NODE_8097_length_7154_cov_4.402835	\	Unknown host	0	0	0	0	0	0	0.0673346	0	7.40246	0.708163	1.02835	52.3485		0	0	0	0	0	0	0	0	0	209.774	0	104.439
NODE_2526_length_7137_cov_2.121483	\	Unknown host	26.2082	171.945	5.87605	21.881	68.4598	3.82789	0.40497	0.303694	0.674554	0.532387	0	0		304.25	973.315	0	0	0	0	0	0	0	0	0	0
NODE_7041_length_7403_cov_7.41238	\	Unknown host	0	0.556264	0	4.82167	1.30693	0	0	0	0	9.06755	98.5811	1.73009		0	375.337	270.353	0	0	0	0	0	0	3057.66	166.987	588.733
NODE_2991_length_7114_cov_3.530720	\	Unknown host	267.081	121.561	168.009	2.50877	12.2402	29.0154	0	0	0	0	0.206826	0		3624.64	2441.15	2250.69	290.507	0	207.026	0	0	0	0	0	0
NODE_2993_length_7111_cov_2.486309	\	Unknown host	157.363	116.4	111.07	112.942	160.55	96.901	1.28709	1.67642	3.3851	0.356222	0.413827	0.14409		6870.64	7131.18	5066.18	4746.95	1072.7	1035.57	0	0	21.5148	0	0	0
NODE_2552_length_7106_cov_2.384330	\	Unknown host	52.1832	57.9513	63.9349	18.2091	26.5503	38.8731	0.0677895	0.457528	0	0	0	0.0720959		763.942	1857.37	1549.09	872.503	386.443	621.777	0	0	0	0	0	0
NODE_2553_length_7106_cov_2.358784	M_bin.28	Proteobacteria	267.843	209.784	219.346	9.4185	6.80777	5.98048	0	0	0	0	0	0.144192		381.971	488.78	422.479	96.9448	0	0	0	0	0	0	0	0
NODE_8180_length_7099_cov_2.955286	\	Unknown host	0	0.580085	1.96917	0.628519	3.40724	1.71039	647.281	105.03	36.96	7.76094	21.5554	13.0622		0	0	0	0	0	0	551.034	890.148	414.859	70.4664	0	70.1651
NODE_7369_length_7085_cov_2.83424	\	Unknown host	0.926334	25.5742	0.986529	0	0.682795	0.428443	0.0679904	0	0	14.3906	29.3857	7.37558		0	0	0	0	129.196	0	0	0	0	141.211	0	17.5759
NODE_7364_length_7084_cov_13.932283	\	Unknown host	0.463233	47.6677	4.44001	63.6148	38.2419	25.7102	32.028	162.774	58.7854	267.381	177.689	156.283		38.3157	343.209	0	145.869	107.679	62.3708	3170.16	7276.58	1166.22	2648.08	3882.78	3146.54
NODE_7378_length_7079_cov_1.78166	\	Unknown host	0	21.5238	10.3673	1.89088	4.78362	2.57284	0.272192	0.765455	0	35.6938	21.0967	19.4678		0	196.258	0	291.943	0	0	0	0	0	406.326	305.603	140.727
NODE_3023_length_7076_cov_2.550093	M_bin.179	Proteobacteria	167.416	47.7216	86.4311	13.8724	64.2643	81.0787	0	0	0	0	0	0		38.3591	0	0	1119.59	388.081	291.393	0	0	0	0	0	0
NODE_8219_length_7073_cov_3.580155	M_bin.93	Firmicutes	8.81511	165.932	27.6697	74.4379	139.526	59.6546	59.1158	66.4979	50.709	76.0144	84.3542	50.775		0	0	0	0	43.1384	1061.95	2002.34	120.461	648.91	495.077	0	545.778
NODE_7390_length_7070_cov_2.16124	M_bin.95	Firmicutes	0.9283	0	0	0	0.684244	1.71741	0.681347	9.8103	2.38331	15.7647	31.113	39.7097		0	0	0	194.877	0	0	0	120.512	10.8198	459.91	437.132	686.915
NODE_2581_length_7057_cov_2.549871	\	Unknown host	94.396	78.194	100.035	0	0.685504	2.58086	0	0	0	0	0	0		442.317	147.652	567.216	0	0	20.8698	0	0	0	0	0	0
NODE_8243_length_7057_cov_21.967088	\	Unknown host	0	20.4238	6.43788	10.1162	2.74202	3.011	0.341301	0.460705	0.3411	68.9181	39.6144	112.67		0	0	0	48.8089	0	20.8698	0	10.0612	16.2595	1524.04	2627.62	4040.86
NODE_3043_length_7050_cov_2.943318	\	Unknown host	189.445	111.566	115.997	14.5564	1.37237	68.4606	0	0.153721	0	0	0	0		1058.76	197.065	11213.6	195.43	43.2791	752.059	0	0	0	0	0	0
NODE_7416_length_7048_cov_9.560800	\	Unknown host	0	0	0	0	0	0	0.683473	10.456	35.5197	92.7269	52.7127	33.5097		0	0	0	0	0	0	0	191.407	27.1338	195.185	438.496	618.387
NODE_3046_length_7047_cov_2.900259	\	Unknown host	199.77	52.5929	144.314	3.79894	3.43238	26.276	0	0	0	0	0	0		635.529	394.298	0	0	0	0	0	0	0	0	0	0
NODE_7443_length_7033_cov_4.814249	M_bin.136	Actinobacteriota	0	4.0987	0.496912	6.97859	185.718	0	0.0684931	0.616369	1.36906	25.4823	27.4063	18.7938		38.5936	0	0	244.877	0	0	0	0	0	835.749	1757.73	743.647
NODE_7425_length_7029_cov_5.46638	T_bin.220	Firmicutes	0.466857	25.7779	3.48036	1.26956	0	0	0.548257	1.23344	1.71229	71.8054	107.385	61.4427		0	0	0	0	0	0	6.70508	131.316	10.8829	1103.11	3297.61	4659.3
NODE_7429_length_7025_cov_7.36673	\	Unknown host	0	43.9646	6.46721	27.311	2.06588	3.45682	4.66284	74.6656	3.08389	192.732	170.175	192.382		0	0	0	0	0	0	83.8612	838.883	49.0008	1210.55	703.891	1329.45
NODE_6740_length_7024_cov_8.254585	\	Unknown host	0.934379	0	0	10.1637	0	492.667	9.12126	0.617159	5.82595	0.360635	2.1995	0.437626		0	0	0	0	0	20.9679	6.70986	0	10.8906	0	0	0
NODE_7459_length_7024_cov_58.249675	\	Unknown host	0.934379	42.2121	75.6274	0.63523	1.37745	0.432164	0.0685809	0.15429	0	359.643	130.399	111.813		19.3215	0	0	0	0	0	0	0	0	6552.12	7743.9	4591.7
NODE_1831_length_7022_cov_4.92474	\	Unknown host	0	13.4883	1.49307	11.4374	1.37784	0.432287	19.7569	85.9639	56.9049	26.0633	42.012	30.0588		0	0	285.022	0	21.7259	41.9477	614.126	1375.14	1013.12	641.151	176.048	124.135
NODE_6635_length_7008_cov_4.24056	M_bin.25	Bacteroidetes	0	0	0	1.91004	404.514	0	0	0	0	0	0.209955	1.31587		0	0	0	0	0	0	0	0	0	0	0	0
NODE_8337_length_7008_cov_2.088001	\	Unknown host	0	5.87617	20.4461	0	0	0	0	0	0	13.0125	20.6805	25.5864		0	0	0	0	0	0	0	0	16.3732	303.371	264.599	1421.52
NODE_7452_length_7005_cov_2.053	\	Unknown host	0.468457	5.29082	0.498898	14.013	0.690593	2.16668	2.33807	6.49775	0.343632	12.6564	17.2236	19.7466		0	0	0	0	0	84.099	10.0921	131.766	0	446.324	44.1188	124.437
NODE_3093_length_7000_cov_2.790320	\	Unknown host	119.542	90.5965	127.809	1.91222	1.38217	3.03552	0	0	0	0	0	0		562.245	545.8	571.835	0	43.5883	0	0	0	0	0	0	0
NODE_6776_length_7000_cov_5.722214	\	Unknown host	14.5325	12.9424	22.4664	233.929	145.819	352.554	0.894608	1.08373	0	0.361871	0.525486	0		38.7755	297.709	1429.59	492.064	588.441	4965.38	13.4657	0	10.928	0	0	0
NODE_6789_length_6989_cov_4.527141	\	Unknown host	76.5333	53.0293	120.01	137.258	82.3687	307.939	0.137849	0	0	0	0	0		543.712	198.785	572.735	197.135	218.284	2318.02	0	0	0	0	0	0
NODE_3117_length_6969_cov_3.538137	\	Unknown host	242.031	105.772	182.036	10.8841	12.4949	9.14706	0	0	0	0.18174	0	0		155.792	249.195	0	0	0	42.2667	0	0	0	0	0	0
NODE_5222_length_6967_cov_2.604834	\	Unknown host	31.0868	30.1448	33.6085	99.9066	206.225	89.3184	0.829704	1.08886	1.03652	0	0	0		2766.1	3489.73	2298.17	5537.22	2605.79	2219.64	0	0	0	0	0	0
[truncated: 586 more rows]

## Sheet: Table S5
Supplementary Data 5 | The presence and detailed functional description of genes associated with all MAGs.
[truncated: 282 more rows]
[truncated: 643 more columns]

## Sheet: Table S6
Supplementary Data 6 | Detailed functional descriptions of auxiliary metabolic genes found in viral genomes identified by DRAM-v.
[truncated: 91 more rows]

[truncated: 2 more sheets: Table S7, Table S8]
